# Supplementary material for: Genome-wide association study of copy number variation with lung function identifies a novel signal of association near BANP for forced vital capacity
Source: BMC Genet. 2016 Aug 11;17:116. doi: 10.1186/s12863-016-0423-0 (PMC4981989; doi:10.1186/s12863-016-0423-0)
Supplement: Additional file 2: — Copy number class frequencies and lung function association results (FEV1, FVC and FEV1/FVC) for all 1962 CNVRs that were tested. (XLSX 1019 kb) [file 12863_2016_423_MOESM2_ESM.xlsx]

## Sheet: FEV1
												direction: BHS, B58C, SHIP, ALSPAC
cnvr	band	chrom	start (b36)	end (b36)	size bp	CNV type	# classes	class frequencies	# samples	beta (L)	se	direction	P	location	genes
CNVR1.1	1p36.33	1	499	81454	80955	insertion	2	35.6%/64.4%	5534	-0.0197039	0.0134964	--..	0.144306	exonic	OR4F5
CNVR1015.1	2q22.1	2	142041483	142044679	3196	deletion	2	12.0%/88.0%	3049	0.00456242	0.0278635	+...	0.869934	intronic	LRP1B
CNVR1020.1	2q22.3	2	146579068	146593582	14514	multiallelic	3	18.6%/49.9%/31.5%	7238	0.00605889	0.00817856	-+-.	0.458799	intergenic	MIR548Q(dist=488164);PABPC1P2(dist=467513)
CNVR1025.1	2q23.3	2	150739394	150746450	7056	deletion	2	8.2%/91.8%	4819	-0.0260287	0.023542	-.+.	0.268886	intergenic	MMADHC(dist=586818);RND3(dist=286503)
CNVR1027.1	2q23.3	2	153503982	153508012	4030	multiallelic	3	9.4%/43.3%/47.3%	5501	0.00407233	0.0102763	-+..	0.691897	intergenic	ARL6IP6(dist=177969);RPRM(dist=534086)
CNVR1028.1	2q24.1	2	154603861	154607559	3698	multiallelic	3	7.2%/42.1%/50.8%	5518	-0.01478	0.00997268	--..	0.138328	intronic	GALNT13
CNVR1034.1	2q24.1	2	159330559	159331295	736	insertion	2	12.7%/87.3%	5535	-0.025127	0.0199015	--..	0.206745	intergenic	PKP4(dist=84373);DAPL1(dist=28780)
CNVR1035.1	2q24.1	2	159370154	159371129	975	deletion	3	2.0%/22.8%/75.3%	3064	-0.00603882	0.023144	-...	0.794151	intronic	DAPL1
CNVR1037.1	2q24.2	2	159668040	159669209	1169	insertion	3	46.1%/44.8%/9.2%	5537	0.0110266	0.00991974	+-..	0.26632	intronic	TANC1
CNVR1054.1	2q31.1	2	174044054	174046560	2506	insertion	3	19.9%/4.1%/76.0%	3065	-0.00714855	0.0124389	-...	0.5655	intergenic	CDCA7(dist=102090);SP3(dist=432873)
CNVR1058.1	2q31.1	2	176973956	176980168	6212	multiallelic	3	65.7%/30.3%/4.0%	5522	0.0163003	0.0114377	++..	0.154118	intergenic	MTX2(dist=62957);MIR1246(dist=193786)
CNVR1065.1	2q31.2	2	179004449	179005231	782	deletion	3	42.5%/45.6%/11.9%	3048	0.00383711	0.0142067	+...	0.78709	exonic	PRKRA
CNVR1071.1	2q31.3	2	182565161	182565820	659	deletion	3	10.0%/43.1%/46.9%	5543	0.0140734	0.00941555	++..	0.134995	intronic	PPP1R1C
CNVR1073.1	2q32.1	2	183234528	183235169	641	deletion	2	49.0%/51.0%	5560	-0.0466986	0.0135252	--..	0.000554981	intergenic	PDE1A(dist=138711);DNAJC10(dist=53844)
CNVR1075.1	2q32.1	2	183793691	183799241	5550	deletion	2	10.1%/89.9%	7278	-0.00605198	0.0192078	-++.	0.752702	intergenic	NUP35(dist=59038);ZNF804A(dist=1372097)
CNVR1087.1	2q32.1	2	188827878	188829223	1345	multiallelic	3	4.0%/33.6%/62.4%	5510	0.00752559	0.0114999	-+..	0.512849	intergenic	TFPI(dist=700414);GULP1(dist=35418)
CNVR1095.1	2q32.3	2	194397800	194406029	8229	insertion	3	81.7%/17.5%/0.8%	5492	-0.000492677	0.0161268	-+..	0.975628	intergenic	PCGEM1(dist=1047930);SLC39A10(dist=1823748)
CNVR1098.1	2q32.3	2	195687880	195692616	4736	deletion	2	11.5%/88.5%	9949	0.00423133	0.00989889	++.+	0.669048	intergenic	NONE(dist=NONE);SLC39A10(dist=537161)
CNVR1111.1	2q33.2	2	203607766	203612122	4356	insertion	3	1.7%/23.9%/74.4%	7291	-0.0161119	0.0121144	---.	0.183524	intronic	NBEAL1
CNVR1113.1	2q33.2	2	203890300	203899719	9419	deletion	2	2.6%/97.4%	5549	-0.0715637	0.0391972	--..	0.06789	upstream	ABI2
CNVR112.1	1p36.11	1	24392931	24396291	3360	deletion	3	1.5%/24.1%/74.4%	5552	-0.0148926	0.0140949	--..	0.290699	upstream	IFNLR1;LOC284632
CNVR1121.1	2q33.3	2	207568968	207574008	5040	deletion	2	0.6%/99.4%	3064	0.0937638	0.0612641	+...	0.125896	intergenic	CPO(dist=26525);KLF7(dist=73099)
CNVR1123.1	2q33.3	2	208059097	208067649	8552	insertion	4	0.9%/1.8%/27.4%/69.9%	2632	-0.00717379	0.0168913	-...	0.671053	intergenic	KLF7(dist=318882);CREB1(dist=35212)
CNVR1129.1	2q34	2	213078490	213079158	668	deletion	3	1.8%/26.1%/72.1%	5559	-0.00742452	0.0127287	+-..	0.559697	intronic	ERBB4
CNVR1132.1	2q34	2	214582951	214584088	1137	deletion	3	0.6%/13.6%/85.8%	3072	-0.0386368	0.0241442	-...	0.109543	intronic	SPAG16
CNVR1135.1	2q35	2	217664224	217665510	1286	deletion	2	8.4%/91.6%	5515	0.0274804	0.0224388	++..	0.220695	intergenic	TNP1(dist=231197);DIRC3(dist=191481)
CNVR1138.2	2q35	2	219761436	219762572	1136	insertion	3	38.1%/48.0%/13.9%	5530	-0.00159657	0.00922196	-+..	0.862552	downstream	FAM134A
CNVR1144.1	2q36.1	2	223573334	223578127	4793	deletion	2	11.5%/88.5%	5520	-0.0328474	0.0197907	--..	0.0969673	intergenic	ACSL3(dist=56971);KCNE4(dist=46765)
CNVR1149.1	2q36.2	2	225001197	225002177	980	insertion	3	16.3%/47.4%/36.3%	5553	0.0105099	0.0092912	++..	0.257986	intergenic	FAM124B(dist=26242);CUL3(dist=40934)
CNVR1152.1	2q36.3	2	226873606	226879267	5661	deletion	3	10.5%/45.5%/44.0%	7273	0.00202063	0.00843728	-++.	0.810726	intergenic	LOC646736(dist=120584);MIR5702(dist=352403)
CNVR1156.1	2q36.3	2	227949391	227966691	17300	insertion	3	0.9%/15.8%/83.3%	3066	0.0172174	0.0262475	+...	0.511849	exonic	TM4SF20
CNVR1158.1	2q36.3	2	228972648	228976580	3932	insertion	3	8.3%/39.9%/51.8%	7301	-0.0103316	0.00880073	-+-.	0.240414	intergenic	SPHKAP(dist=218043);PID1(dist=620353)
CNVR1162.1	2q36.3	2	230585280	230587670	2390	deletion	2	5.6%/94.4%	3053	-5.77739e-05	0.0387742	-...	0.998811	UTR3	FBXO36
CNVR1166.1	2q37.1	2	232395418	232424238	28820	multiallelic	2	6.6%/93.4%	5538	0.0105842	0.0266082	+-..	0.690794	intergenic	COPS7B(dist=13740);MIR1471(dist=40958)
CNVR117.1	1p36.11	1	25561198	25624359	63161	multiallelic	4	19.7%/46.4%/20.4%/13.4%	3029	0.00386545	0.0108521	+...	0.721695	exonic	RHCE
CNVR118.1	1p36.11	1	26332157	26337219	5062	insertion	3	4.0%/28.5%/67.5%	3056	-0.0113959	0.0158188	-...	0.471278	downstream	PDIK1L
CNVR1180.1	2q37.1	2	235218802	235223263	4461	insertion	2	54.6%/45.4%	5560	-0.0040927	0.0138317	-+..	0.767313	intergenic	ARL4C(dist=148370);SH3BP4(dist=302104)
CNVR1196.1	2q37.3	2	238683238	238684194	956	deletion	2	62.3%/37.7%	2996	0.000221951	0.0272973	+...	0.993513	intronic	ESPNL
CNVR1201.1	2q37.3	2	239165211	239166379	1168	insertion	3	2.4%/25.3%/72.3%	5545	0.00455166	0.0124574	+-..	0.714829	intergenic	LOC151171(dist=36332);TWIST2(dist=293977)
CNVR1213.1	2q37.3	2	240629749	240630942	1193	deletion	4	9.0%/17.7%/32.7%/40.6%	3064	0.0172833	0.00975461	+...	0.076427	exonic	PRR21
CNVR1214.1	2q37.3	2	240696270	240696955	685	deletion	3	4.8%/33.5%/61.7%	3065	-0.00695571	0.0153279	-...	0.649977	intergenic	OR6B3(dist=62108);MYEOV2(dist=17698)
CNVR1225.1	2q37.3	2	241563538	241570869	7331	multiallelic	4	1.2%/7.8%/52.0%/39.1%	3063	0.0101543	0.0157666	+...	0.519549	upstream	LOC200772
CNVR1229.1	2q37.3	2	242154846	242156009	1163	deletion	3	6.0%/37.3%/56.7%	5540	-0.00508997	0.0101552	--..	0.616218	intronic	BOK
CNVR1230.1	2q37.3	2	242158351	242159398	1047	insertion	3	53.7%/39.8%/6.5%	3072	-0.0160216	0.0164376	-...	0.329713	exonic	BOK
CNVR1231.1	2q37.3	2	242177893	242179344	1451	insertion	3	6.3%/34.6%/59.1%	3067	0.026516	0.0161355	+...	0.100314	intronic	THAP4
CNVR1236.1	2q37.3	2	242597218	242601610	4392	multiallelic	2	55.8%/44.2%	3062	-0.00119933	0.0245058	-...	0.960967	intergenic	CXXC11(dist=133063);LOC728323(dist=77907)
CNVR1236.2	2q37.3	2	242518381	242520456	2075	multiallelic	2	9.5%/90.5%	3071	-0.0217151	0.0294135	-...	0.460351	intergenic	CXXC11(dist=54226);LOC728323(dist=159061)
CNVR1240.1	3p26.3	3	203631	209368	5737	multiallelic	3	4.7%/34.0%/61.3%	7270	-0.00145633	0.00987335	++-.	0.882736	upstream	CHL1
CNVR1243.1	3p26.3	3	503304	509054	5750	insertion	3	19.8%/32.9%/47.3%	3050	-0.00951581	0.0101093	-...	0.346554	intergenic	CHL1(dist=77207);CNTN6(dist=600575)
CNVR1253.1	3p26.3	3	1756975	1763544	6569	insertion	2	4.7%/95.3%	7286	-0.0106301	0.0290097	+--.	0.714042	intergenic	CNTN6(dist=336697);CNTN4(dist=352006)
CNVR1257.1	3p26.3	3	2470708	2471402	694	deletion	3	7.8%/18.9%/73.4%	3070	-0.0218332	0.0172758	-...	0.206301	intronic	CNTN4
CNVR1258.1	3p26.3	3	2936083	2937775	1692	deletion	3	31.7%/20.0%/48.3%	3057	-0.0168712	0.0122668	-...	0.169021	intronic	CNTN4
CNVR126.1	1p35.2	1	30510995	30512660	1665	deletion	3	0.8%/15.6%/83.6%	3065	0.0175065	0.0237349	+...	0.460767	intergenic	PTPRU(dist=985083);MATN1(dist=444051)
CNVR1269.1	3p26.1	3	5509615	5514260	4645	deletion	3	1.3%/21.7%/77.0%	5511	0.0167108	0.0146732	-+..	0.254761	intergenic	MIR4790(dist=242675);GRM7(dist=1363542)
CNVR1273.1	3p26.1	3	6625271	6629513	4242	deletion	3	2.5%/26.8%/70.7%	7289	-0.0174977	0.0109383	---.	0.109673	intergenic	MIR4790(dist=1358331);GRM7(dist=248289)
CNVR1276.1	3p26.1	3	7323719	7325492	1773	insertion	2	35.6%/64.4%	9984	0.00365975	0.00596777	+-.+	0.539709	intronic	GRM7
CNVR1278.1	3p26.1	3	8300612	8301814	1202	deletion	3	6.0%/39.4%/54.6%	7264	0.00140083	0.00965848	-+-.	0.884682	ncRNA_intronic	LMCD1-AS1
CNVR1279.1	3p26.1	3	8428486	8429426	940	multiallelic	2	60.5%/39.5%	3055	-0.0187609	0.0195944	-...	0.338332	ncRNA_intronic	LMCD1-AS1
CNVR1286.1	3p25.3	3	11083322	11088177	4855	deletion	2	7.2%/92.8%	3063	-0.0310692	0.0396745	-...	0.433567	intergenic	SLC6A1(dist=27387);HRH1(dist=65602)
CNVR1288.1	3p25.2	3	11620801	11622122	1321	deletion	3	2.1%/26.8%/71.2%	5543	-0.02032	0.0131426	--..	0.122077	intronic	VGLL4
CNVR1295.1	3p25.1	3	13116525	13117575	1050	deletion	3	0.7%/16.2%/83.2%	5550	-0.0193724	0.0176376	--..	0.272048	intergenic	IQSEC1(dist=26908);NUP210(dist=215162)
CNVR1299.1	3p25.1	3	13656186	13657278	1092	multiallelic	3	3.5%/30.3%/66.2%	7297	-0.0154394	0.0107907	---.	0.152488	upstream;downstream	LINC00620;FBLN2
CNVR1306.1	3p24.3	3	15820169	15821532	1363	insertion	3	0.6%/14.9%/84.5%	3065	0.0252041	0.0287303	+...	0.380343	intronic	ANKRD28
CNVR1307.1	3p24.3	3	16214126	16216320	2194	deletion	3	4.3%/33.2%/62.5%	5387	-0.00946832	0.0117334	--..	0.419694	intronic	GALNT15
CNVR1312.1	3p24.3	3	18921009	18928298	7289	multiallelic	2	16.9%/83.1%	3033	0.0102673	0.0244596	+...	0.674655	intergenic	SATB1(dist=465740);KCNH8(dist=236723)
CNVR1316.1	3p24.3	3	21698730	21700965	2235	deletion	2	15.3%/84.7%	5529	-0.0220049	0.0180366	--..	0.222459	intronic	ZNF385D
CNVR1321.1	3p24.3	3	22695786	22699400	3614	insertion	3	33.1%/49.7%/17.3%	3030	0.0265935	0.0129366	+...	0.0398129	intergenic	ZNF385D(dist=927966);UBE2E2(dist=520388)
CNVR1326.1	3p24.2	3	25005839	25007210	1371	multiallelic	3	18.3%/49.3%/32.5%	5525	-0.0199593	0.00947508	--..	0.0351605	intergenic	MIR4792(dist=467909);RARB(dist=437548)
CNVR1328.1	3p24.1	3	26407277	26414464	7187	multiallelic	3	0.9%/17.5%/81.6%	3049	0.0110902	0.0260602	+...	0.670429	intergenic	LINC00692(dist=517087);LRRC3B(dist=224840)
CNVR1329.1	3p24.1	3	26425966	26427261	1295	multiallelic	3	23.7%/51.4%/25.0%	5536	0.0122209	0.00924791	++..	0.186343	intergenic	LINC00692(dist=535776);LRRC3B(dist=212043)
CNVR1333.1	3p24.1	3	27612161	27630067	17906	insertion	3	14.3%/49.3%/36.4%	3046	-0.0129372	0.0177502	-...	0.466093	intergenic	SLC4A7(dist=111246);EOMES(dist=102823)
CNVR1341.1	3p23	3	32077088	32082966	5878	multiallelic	3	37.9%/50.7%/11.4%	4640	-0.00474773	0.0110601	+-..	0.66773	intergenic	ZNF860(dist=68856);GPD1L(dist=40041)
CNVR135.1	1p35.1	1	33813677	33815418	1741	deletion	3	16.7%/48.0%/35.2%	3064	-0.00561482	0.0133993	-...	0.675189	intronic	CSMD2
CNVR1355.1	3p22.2	3	37953474	37961880	8406	deletion	3	0.7%/17.9%/81.4%	5556	-0.0040458	0.0171729	+-..	0.813749	intronic	CTDSPL
CNVR1371.1	3p21.31	3	45518291	45527068	8777	deletion	2	3.1%/96.9%	5554	-0.0355654	0.0420815	+-..	0.398024	ncRNA_exonic	LARS2-AS1
CNVR1375.1	3p21.31	3	47465699	47468393	2694	deletion	3	14.4%/49.9%/35.7%	5491	0.00255644	0.00959222	+-..	0.789845	intronic	SCAP
CNVR138.1	1p34.3	1	34874894	34884557	9663	deletion	3	3.0%/29.2%/67.8%	7302	-0.0223595	0.0101615	---.	0.0277783	intergenic	C1orf94(dist=417576);GJB5(dist=108678)
CNVR1386.1	3p21.1	3	53002107	53014126	12019	deletion	3	1.0%/17.7%/81.3%	7302	0.0205601	0.0130208	+++.	0.114333	intronic	SFMBT1
CNVR1389.1	3p14.3	3	55380737	55381676	939	deletion	4	3.7%/33.5%/35.3%/27.4%	3048	0.0022824	0.0104119	+...	0.826486	intergenic	CACNA2D3(dist=297113);WNT5A(dist=93107)
CNVR1398.1	3p14.2	3	61102231	61103214	983	deletion	2	7.6%/92.4%	7304	-0.0367778	0.0217492	---.	0.0908382	intronic	FHIT
CNVR1400.1	3p14.2	3	61391187	61391913	726	deletion	3	5.7%/80.0%/14.2%	3064	-0.0317732	0.0219826	-...	0.148352	intergenic	FHIT(dist=179014);PTPRG(dist=130370)
CNVR1407.1	3p14.2	3	63247034	63248203	1169	deletion	2	20.4%/79.6%	5548	0.000820755	0.0153229	-+..	0.957282	intronic	SYNPR
CNVR141.1	1p34.3	1	37196768	37198598	1830	deletion	3	6.1%/36.4%/57.5%	5565	-0.00920135	0.0105143	+-..	0.381504	intronic	GRIK3
CNVR1412.1	3p14.1	3	65092777	65094831	2054	insertion	3	0.7%/15.9%/83.4%	5544	-0.00807336	0.015975	-+..	0.613295	intergenic	ADAMTS9-AS2(dist=120594);MAGI1(dist=220115)
CNVR1417.1	3p14.1	3	68419388	68420202	814	deletion	3	1.7%/21.8%/76.5%	3051	-0.00337928	0.0187645	-...	0.857082	intronic	FAM19A1
CNVR1419.1	3p14.1	3	68822189	68830557	8368	multiallelic	3	42.5%/46.2%/11.3%	7244	-0.0050102	0.00834166	-+-.	0.548091	intergenic	FAM19A1(dist=144728);FAM19A4(dist=33048)
CNVR1427.1	3p13	3	72862677	72868750	6073	deletion	3	1.9%/53.8%/44.2%	3047	-0.00808287	0.0164945	-...	0.62411	intergenic	RYBP(dist=284213);SHQ1(dist=12368)
CNVR1432.1	3p12.3	3	75683152	75692386	9234	insertion	4	0.5%/7.7%/33.7%/58.1%	3066	0.00113267	0.0125458	+...	0.928063	intergenic	FAM86DP(dist=116196);MIR1324(dist=70218)
CNVR1432.3	3p12.3	3	75647561	75698004	50443	insertion	5	19.1%/16.2%/15.9%/41.1%/7.6%	3028	-0.00489639	0.0069228	-...	0.47939	intergenic	FAM86DP(dist=80605);MIR1324(dist=64600)
CNVR1443.1	3p12.2	3	82951406	82955860	4454	deletion	2	11.7%/88.3%	4798	-0.0290127	0.0220752	-.+.	0.188755	intergenic	GBE1(dist=1057766);LOC440970(dist=1814386)
CNVR1447.1	3p12.1	3	84187697	84190052	2355	multiallelic	3	5.9%/35.5%/58.6%	7279	0.00343128	0.00999145	-++.	0.731281	intergenic	NONE(dist=NONE);LOC440970(dist=580194)
CNVR1448.1	3p12.1	3	84782295	84785705	3410	deletion	3	0.8%/16.5%/82.8%	5557	0.00107332	0.0195111	-+..	0.95613	ncRNA_intronic	LOC440970
CNVR1457.1	3q11.2	3	96948570	96950999	2429	deletion	3	10.7%/44.5%/44.8%	5514	-0.00923394	0.0115936	--..	0.42576	intergenic	LOC255025(dist=755711);EPHA6(dist=1065116)
CNVR1461.2	3q11.2	3	99386935	99396839	9904	insertion	3	30.6%/50.3%/19.1%	7273	0.00732916	0.00878153	++-.	0.403937	intergenic	OR5H15(dist=15760);OR5H6(dist=68980)
CNVR1461.3	3q11.2	3	99382109	99396181	14072	insertion	3	30.3%/50.4%/19.3%	4774	0.00498028	0.0114128	+.-.	0.662563	intergenic	OR5H15(dist=10934);OR5H6(dist=69638)
CNVR1462.1	3q12.1	3	99892939	99897570	4631	multiallelic	3	15.6%/51.3%/33.1%	5317	-0.0170141	0.00960177	--..	0.0763989	intergenic	CPOX(dist=97794);ST3GAL6-AS1(dist=18297)
CNVR1464.1	3q12.1	3	100381786	100385095	3309	insertion	3	63.7%/32.4%/3.9%	7218	-0.017715	0.00976759	---.	0.0697307	intergenic	DCBLD2(dist=278563);COL8A1(dist=455035)
CNVR1465.1	3q12.1	3	100426286	100432358	6072	deletion	3	5.4%/34.7%/59.9%	7295	-0.0149162	0.00985108	+--.	0.129982	intergenic	DCBLD2(dist=323063);COL8A1(dist=407772)
CNVR1469.1	3q12.1	3	101111485	101112308	823	deletion	3	11.5%/44.0%/44.4%	5546	0.00135286	0.00955475	-+..	0.887403	intronic	CMSS1;FILIP1L
CNVR1471.1	3q12.2	3	102004367	102005202	835	deletion	3	4.4%/32.1%/63.6%	3072	-0.0101463	0.0164266	-...	0.53679	intronic	ABI3BP
CNVR1474.1	3q12.3	3	102840269	102842664	2395	deletion	4	2.2%/0.1%/24.8%/72.8%	3063	0.00223309	0.0146643	+...	0.878966	downstream	ZBTB11
CNVR1479.1	3q13.11	3	105516651	105518077	1426	insertion	2	1.2%/98.8%	3063	0.159082	0.0657396	+...	0.0155253	intergenic	ZPLD1(dist=1835276);ALCAM(dist=1050170)
CNVR1480.1	3q13.11	3	105760834	105761732	898	deletion	4	13.9%/26.1%/32.7%/27.3%	3066	0.00251883	0.00862978	+...	0.770381	intergenic	NONE(dist=NONE);ALCAM(dist=806515)
CNVR1485.1	3q13.12	3	108520638	108522992	2354	multiallelic	3	8.8%/41.7%/49.6%	5553	0.00832428	0.00928361	+-..	0.369898	ncRNA_intronic	LOC344595
CNVR1494.1	3q13.13	3	112726366	112729979	3613	deletion	3	7.5%/41.2%/51.3%	5508	-0.00951311	0.0101682	-+..	0.349491	intergenic	PVRL3(dist=330660);CD96(dist=13637)
CNVR1505.1	3q13.33	3	120833332	120836810	3478	deletion	2	6.2%/93.8%	5545	0.0141162	0.0258596	+-..	0.585151	downstream	PLA1A;POPDC2
CNVR1516.1	3q21.2	3	126419034	126419675	641	insertion	3	17.7%/49.2%/33.1%	5556	0.00554278	0.00972653	-+..	0.568771	upstream;downstream	SLC12A8;ZNF148
CNVR1517.1	3q21.2	3	126881699	126882634	935	insertion	2	9.1%/90.9%	3060	0.02612	0.0262392	+...	0.319513	intergenic	OSBPL11(dist=84628);MIR548I1(dist=109303)
CNVR1532.1	3q21.3	3	129861994	129862931	937	insertion	3	1.8%/25.1%/73.0%	5524	-0.0126353	0.0121943	-+..	0.300124	upstream	RPN1
CNVR1532.2	3q21.3	3	129886753	129896889	10136	deletion	3	74.2%/16.2%/9.6%	3051	0.0187955	0.0122816	+...	0.125922	intergenic	RPN1(dist=34344);RAB7A(dist=30780)
CNVR1532.3	3q21.3	3	129861994	129886694	24700	insertion	3	1.9%/24.9%/73.2%	5489	-0.0140827	0.0122064	-+..	0.248618	upstream	RPN1
CNVR1539.1	3q21.3	3	131245607	131289737	44130	multiallelic	3	16.4%/48.2%/35.4%	7267	-0.00827081	0.00773768	--+.	0.285115	exonic	ALG1L2
CNVR1541.1	3q22.1	3	133077838	133090356	12518	insertion	3	22.0%/50.5%/27.5%	3039	-0.025737	0.010879	-...	0.0179934	intronic	CPNE4
CNVR1543.1	3q22.1	3	133190951	133196089	5138	deletion	3	10.9%/45.1%/44.1%	5542	-0.0179969	0.00954487	--..	0.0593623	intronic	CPNE4
CNVR1544.1	3q22.1	3	133472275	133477702	5427	multiallelic	3	7.5%/39.0%/53.5%	5515	-0.00228372	0.00985798	-+..	0.8168	intergenic	CPNE4(dist=235741);ACPP(dist=41199)
CNVR1559.2	3q23	3	141182379	141183816	1437	insertion	2	21.7%/78.3%	5530	-0.0120443	0.0156679	-+..	0.442059	intronic	CLSTN2
CNVR1562.1	3q23	3	142027117	142029739	2622	multiallelic	3	9.9%/44.3%/45.9%	7268	-0.0043691	0.00869602	--+.	0.615368	intergenic	TRIM42(dist=124435);SLC25A36(dist=113613)
CNVR1564.1	3q23	3	142392047	142394644	2597	insertion	3	47.8%/26.6%/25.7%	3044	-0.0142045	0.0102833	-...	0.167179	intergenic	SPSB4(dist=41904);ACPL2(dist=38728)
CNVR1565.1	3q23	3	143054857	143055580	723	deletion	3	0.6%/16.1%/83.3%	5558	0.00165291	0.0159084	-+..	0.917247	intergenic	GRK7(dist=36275);ATP1B3(dist=22580)
CNVR1576.1	3q24	3	147867879	147873031	5152	insertion	3	49.5%/42.4%/8.1%	5534	0.00721042	0.0106648	-+..	0.498978	intergenic	PLSCR5(dist=61186);ZIC4(dist=713494)
CNVR1583.1	3q25.1	3	150751025	150752792	1767	deletion	3	1.7%/21.3%/77.0%	3074	0.01381	0.0215124	+...	0.520902	intronic	WWTR1
CNVR1586.1	3q25.1	3	152994179	153033690	39511	deletion	2	2.2%/97.8%	7313	0.0225391	0.0378463	-++.	0.55148	exonic	AADAC
CNVR159.1	1p34.2	1	43466330	43468121	1791	deletion	2	7.1%/92.9%	5546	-0.0405289	0.0280848	--..	0.148995	intronic	WDR65
CNVR1591.1	3q25.31	3	157574746	157576258	1512	deletion	3	3.6%/33.3%/63.2%	7295	-0.0164843	0.0099635	---.	0.0980322	intronic	KCNAB1
CNVR1596.1	3q25.33	3	160739714	160740336	622	insertion	3	9.7%/42.7%/47.6%	5565	-0.0122218	0.00956616	+-..	0.201386	intronic	IQCJ-SCHIP1;SCHIP1
CNVR1604.1	3q26.1	3	163053350	163054137	787	insertion	3	6.3%/56.5%/37.1%	3064	-0.0135911	0.0159817	-...	0.395094	intergenic	OTOL1(dist=348926);CT64(dist=1323588)
CNVR1608.1	3q26.1	3	163994833	164109307	114474	insertion	4	9.3%/22.7%/32.7%/35.3%	5435	-0.0113561	0.0064433	--..	0.0779914	intergenic	OTOL1(dist=1290409);CT64(dist=268418)
CNVR1608.2	3q26.1	3	163994833	164008401	13568	insertion	3	9.0%/42.0%/49.0%	7263	-0.0128853	0.00874863	---.	0.140796	intergenic	OTOL1(dist=1290409);CT64(dist=369324)
CNVR1609.1	3q26.1	3	164200023	164204911	4888	deletion	3	17.1%/49.1%/33.8%	5526	0.00931133	0.0112981	-+..	0.409855	intergenic	OTOL1(dist=1495599);CT64(dist=172814)
CNVR1610.1	3q26.1	3	164247638	164251756	4118	insertion	3	52.4%/40.0%/7.6%	5510	-0.00434867	0.0118178	-+..	0.712891	intergenic	OTOL1(dist=1543214);CT64(dist=125969)
CNVR1638.1	3q26.31	3	176563149	176566309	3160	deletion	3	1.4%/23.3%/75.3%	5536	-0.00659809	0.0131959	-+..	0.617067	intronic	NAALADL2
CNVR1644.1	3q26.32	3	178777184	178780230	3046	deletion	2	10.7%/89.3%	5511	-0.00107878	0.0209563	-+..	0.958945	ncRNA_intronic	LINC00578
CNVR1648.1	3q26.32	3	180050314	180050862	548	insertion	4	3.2%/2.7%/36.7%/57.4%	3069	0.00475643	0.013773	+...	0.729835	downstream	KCNMB2
CNVR1648.2	3q26.32	3	180032900	180033574	674	insertion	3	33.2%/50.6%/16.2%	5553	-0.00830073	0.0092538	--..	0.369715	intronic	KCNMB2
CNVR1648.3	3q26.32	3	180032900	180050862	17962	insertion	4	5.6%/27.8%/50.1%/16.4%	5430	-0.00695467	0.00835551	--..	0.405214	exonic	KCNMB2
CNVR1657.2	3q27.1	3	185953572	185955432	1860	multiallelic	3	54.3%/22.8%/22.8%	3071	-0.0168864	0.0127557	-...	0.185559	intergenic	MAGEF1(dist=41042);VPS8(dist=57193)
CNVR1658.1	3q27.2	3	186249544	186250769	1225	insertion	3	19.0%/31.7%/49.2%	3071	0.000383504	0.0105272	+...	0.97094	intronic	VPS8
CNVR1658.2	3q27.2	3	186249544	186269451	19907	insertion	4	14.7%/2.4%/30.5%/52.4%	3051	-0.00657909	0.00865379	-...	0.447102	exonic	VPS8
CNVR1665.1	3q27.3	3	189215539	189217605	2066	multiallelic	3	2.1%/23.6%/74.3%	3062	-0.0184879	0.0169822	-...	0.2763	intergenic	BCL6(dist=269332);LPP-AS2(dist=134083)
CNVR1666.1	3q28	3	190347300	190348209	909	insertion	3	9.6%/44.8%/45.6%	5563	-0.00370603	0.010181	+-..	0.715848	intergenic	LPP(dist=256146);TPRG1(dist=24248)
CNVR1669.1	3q28	3	191219955	191223268	3313	multiallelic	3	9.2%/44.3%/46.5%	5506	0.0128612	0.0098506	++..	0.191681	intronic	LEPREL1
CNVR1675.1	3q28	3	192547425	192554326	6901	insertion	3	4.5%/39.2%/56.3%	5526	-0.0205107	0.0108749	--..	0.059288	intronic	CCDC50
CNVR1683.1	3q29	3	193871993	193874865	2872	deletion	3	15.8%/49.8%/34.4%	3048	0.0426677	0.0200735	+...	0.0335385	intronic	FGF12
CNVR1684.1	3q29	3	194260078	194265257	5179	deletion	3	0.9%/19.5%/79.6%	5543	-0.014762	0.014746	--..	0.316785	intergenic	MB21D2(dist=141434);HRASLS(dist=176354)
CNVR1685.1	3q29	3	194358041	194368093	10052	insertion	3	48.0%/42.8%/9.1%	7241	-0.0139167	0.00878391	---.	0.113117	intergenic	MB21D2(dist=239397);HRASLS(dist=73518)
CNVR1691.2	3q29	3	195865211	195865840	629	insertion	5	44.2%/8.5%/5.4%/35.9%/6.0%	3076	1.54651e-05	0.0062798	+...	0.998035	intronic	LSG1
CNVR1701.1	3q29	3	196680060	196718819	38759	multiallelic	4	33.5%/15.0%/42.1%/9.4%	3023	0.0146497	0.00961544	+...	0.127619	ncRNA_exonic	MIR5692C1
CNVR1701.3	3q29	3	196679178	196692880	13702	insertion	4	32.1%/16.4%/40.8%/10.6%	3063	0.0148057	0.00937088	+...	0.114114	ncRNA_exonic	MIR5692C1
CNVR1702.1	3q29	3	196822546	196837632	15086	multiallelic	2	3.4%/96.6%	3059	0.0484126	0.0646092	+...	0.453668	intergenic	APOD(dist=30181);SDHAP2(dist=32459)
CNVR1703.1	3q29	3	196864698	196963488	98790	multiallelic	3	12.4%/28.6%/59.1%	2978	0.0101973	0.0169348	+...	0.547075	exonic	MUC20;MUC4
CNVR1703.2	3q29	3	196902876	196963428	60552	deletion	3	9.9%/21.9%/68.2%	3007	0.00179455	0.0139229	+...	0.897443	exonic	MUC20;MUC4
CNVR1703.5	3q29	3	196935533	196963428	27895	multiallelic	3	30.4%/50.3%/19.3%	3036	-0.00242712	0.0123445	-...	0.844128	exonic	MUC20;MUC4
CNVR1709.1	3q29	3	197434008	197435081	1073	deletion	3	2.8%/43.1%/54.1%	3064	-0.00538024	0.0161469	-...	0.738979	intronic	SLC51A
CNVR1716.1	3q29	3	198418967	198423748	4781	multiallelic	3	2.7%/30.9%/66.4%	5546	-0.0219984	0.0123463	--..	0.0747853	intronic	DLG1
CNVR1722.1	3q29	3	198829047	198878852	49805	deletion	3	11.9%/53.2%/34.8%	3016	-0.0172605	0.0169132	-...	0.307477	ncRNA_exonic	LOC220729
CNVR1728.1	3q29	3	199310099	199317200	7101	multiallelic	3	16.5%/65.9%/17.6%	3050	0.0095199	0.0167954	+...	0.570839	intergenic	ANKRD18DP(dist=18160);FAM157A(dist=46434)
CNVR1736.1	4p16.3	4	698453	701488	3035	multiallelic	2	47.7%/52.3%	3069	-0.0237347	0.0205393	-...	0.247854	intronic	PCGF3
CNVR1746.1	4p16.3	4	1078851	1080526	1675	deletion	3	0.8%/18.7%/80.4%	3063	-0.0246866	0.0186388	-...	0.185347	intronic	RNF212
CNVR1750.1	4p16.3	4	1317540	1318325	785	deletion	4	36.7%/16.3%/39.5%/7.5%	3075	0.00399419	0.00897539	+...	0.656309	intronic	MAEA
CNVR1752.1	4p16.3	4	1409822	1413095	3273	deletion	4	42.9%/6.5%/42.1%/8.6%	3060	-0.00560957	0.00776143	-...	0.469834	intergenic	CRIPAK(dist=30040);FAM53A(dist=198510)
CNVR1754.1	4p16.3	4	1495632	1497037	1405	multiallelic	2	1.1%/98.9%	3062	0.0254894	0.0642006	+...	0.691347	intergenic	CRIPAK(dist=115850);FAM53A(dist=114568)
CNVR1756.1	4p16.3	4	1572740	1573900	1160	deletion	3	31.6%/47.7%/20.7%	3059	-0.0135397	0.0121556	-...	0.265339	intergenic	CRIPAK(dist=192958);FAM53A(dist=37705)
CNVR1757.1	4p16.3	4	1596613	1597503	890	multiallelic	2	51.5%/48.5%	3078	0.0096612	0.0192899	+...	0.616481	intergenic	CRIPAK(dist=216831);FAM53A(dist=14102)
CNVR1762.1	4p16.3	4	2367562	2368307	745	deletion	5	12.1%/33.0%/1.8%/18.1%/34.9%	3072	0.00212413	0.00578268	+...	0.713375	intronic	ZFYVE28
CNVR179.1	1p32.3	1	53333228	53341502	8274	multiallelic	3	4.0%/31.3%/64.7%	3054	-0.00162043	0.0159348	-...	0.919002	intronic	SLC1A7
CNVR1791.1	4p16.1	4	6733229	6736218	2989	multiallelic	2	11.3%/88.7%	5516	0.0144212	0.0226435	++..	0.524204	downstream	LOC93622
CNVR1793.1	4p16.1	4	6932493	6932948	455	insertion	3	28.3%/46.7%/25.0%	3075	0.00269897	0.0133381	+...	0.839643	intronic	KIAA0232
CNVR1798.1	4p16.1	4	7269222	7276737	7515	insertion	4	5.4%/5.6%/41.3%/47.6%	5538	-0.000444814	0.00828077	+-..	0.957161	intronic	SORCS2
CNVR18.1	1p36.33	1	1900237	1901777	1540	deletion	3	11.6%/43.5%/44.9%	5514	-0.0149076	0.00978826	--..	0.127757	intronic	KIAA1751
CNVR180.1	1p32.3	1	53366780	53368162	1382	deletion	3	4.6%/34.1%/61.3%	5547	0.0122003	0.0111486	++..	0.27381	intronic	SLC1A7
CNVR1812.1	4p16.1	4	8672950	8689859	16909	insertion	2	72.9%/27.1%	3066	-0.00528777	0.0270215	-...	0.844855	downstream	CPZ
CNVR1814.3	4p16.1	4	9083538	9087144	3606	deletion	3	61.8%/33.7%/4.6%	5537	-0.00955559	0.0112551	--..	0.395881	upstream	LOC650293
CNVR1814.4	4p16.1	4	9083538	9089239	5701	deletion	3	61.8%/33.7%/4.6%	5537	-0.00953511	0.0112537	--..	0.396837	upstream	LOC650293
CNVR1814.5	4p16.1	4	9062300	9088639	26339	multiallelic	3	61.8%/33.6%/4.6%	5468	-0.00581781	0.0111035	--..	0.600304	upstream;downstream	LOC650293;DEFB131
CNVR1819.2	4p16.1	4	9745207	9746197	990	insertion	3	5.3%/0.7%/94.0%	5565	0.0131838	0.0131507	++..	0.316095	intergenic	WDR1(dist=17536);ZNF518B(dist=304405)
CNVR1819.4	4p16.1	4	9708917	9843664	134747	insertion	4	46.1%/6.3%/44.0%/3.6%	2851	0.00500721	0.00908324	+...	0.581456	exonic	WDR1
CNVR1820.1	4p16.1	4	10001049	10012579	11530	deletion	3	5.6%/37.4%/57.1%	7287	0.00720282	0.00914879	+-+.	0.431108	intergenic	WDR1(dist=273378);ZNF518B(dist=38023)
CNVR1821.1	4p16.1	4	10335162	10335878	716	insertion	3	22.2%/59.2%/18.6%	3069	0.0114771	0.0142438	+...	0.420381	intergenic	CLNK(dist=39678);MIR572(dist=643671)
CNVR1838.1	4p15.31	4	18666498	18667086	588	multiallelic	3	5.5%/38.8%/55.7%	5553	0.0159828	0.0117832	++..	0.174972	intergenic	LCORL(dist=1033917);SLIT2(dist=1197247)
CNVR1841.1	4p15.31	4	20016666	20017955	1289	deletion	3	4.0%/32.6%/63.3%	5554	0.00249585	0.0114014	+-..	0.826722	intronic	SLIT2
CNVR1844.1	4p15.31	4	20746483	20751583	5100	deletion	2	25.4%/74.6%	5527	0.0135607	0.0142788	++..	0.342259	intronic	KCNIP4
CNVR1859.1	4p15.1	4	28030554	28031189	635	deletion	3	26.9%/49.8%/23.3%	5552	0.0156077	0.00976135	++..	0.109836	intergenic	STIM2(dist=1394453);MIR4275(dist=399113)
CNVR1874.1	4p15.1	4	34456456	34505204	48748	multiallelic	3	8.0%/41.0%/51.0%	7252	-0.0148509	0.00924461	-+-.	0.108179	intergenic	NONE(dist=NONE);ARAP2(dist=1238811)
CNVR1891.1	4p14	4	38792615	38799322	6707	insertion	3	35.2%/17.5%/47.3%	5494	0.000659426	0.00708625	-+..	0.925858	exonic	KLHL5
CNVR1894.1	4p14	4	39701722	39702524	802	deletion	3	39.0%/47.1%/13.9%	5552	-0.0151371	0.0090095	--..	0.0929329	intergenic	PDS5A(dist=45751);LOC344967(dist=18408)
CNVR1897.1	4p13	4	42457499	42464276	6777	deletion	3	3.0%/31.9%/65.0%	5549	0.00845741	0.0123102	++..	0.492068	intergenic	ATP8A1(dist=103620);GRXCR1(dist=125764)
CNVR190.1	1p32.3	1	55774975	55775527	552	deletion	4	15.2%/5.3%/47.8%/31.8%	5532	-0.00196098	0.00612401	+-..	0.748808	intergenic	MIR4422(dist=310991);PPAP2B(dist=957480)
CNVR1904.1	4p12	4	45897575	45900235	2660	multiallelic	3	31.1%/49.7%/19.2%	5520	0.00680869	0.00895762	++..	0.447195	intergenic	GABRG1(dist=76736);GABRA2(dist=46104)
CNVR1905.1	4p12	4	47051320	47054520	3200	deletion	2	51.2%/48.8%	3059	-0.000107521	0.0165748	-...	0.994824	intronic	GABRB1
CNVR1907.1	4p12	4	48414155	48416592	2437	deletion	2	6.9%/93.1%	5534	-0.0447014	0.0250035	--..	0.073807	intronic	FRYL
CNVR191.1	1p32.2	1	57529444	57530198	754	deletion	4	14.0%/0.5%/46.5%/39.0%	3075	-0.0102762	0.00814104	-...	0.206853	intronic	DAB1
CNVR1913.1	4q11	4	52354948	52378171	23223	insertion	2	48.5%/51.5%	5533	-0.00297318	0.0123154	+-..	0.80923	intergenic	NONE(dist=NONE);DCUN1D4(dist=25862)
CNVR1921.1	4q12	4	56304215	56305339	1124	insertion	2	69.0%/31.0%	5555	0.00751875	0.0141342	++..	0.594756	intergenic	NMU(dist=106993);LOC644145(dist=75655)
CNVR1924.1	4q12	4	57467027	57470341	3314	deletion	3	55.6%/5.9%/38.5%	3049	0.00993867	0.0084884	+...	0.241658	UTR5	REST
CNVR1926.1	4q12	4	58261890	58267784	5894	multiallelic	2	20.8%/79.2%	7283	-0.0149363	0.0153884	--+.	0.331738	intergenic	LOC255130(dist=495668);NONE(dist=NONE)
CNVR1928.1	4q12	4	58506649	58513183	6534	deletion	3	0.7%/88.6%/10.8%	3070	-0.0226671	0.0437529	-...	0.604409	intergenic	LOC255130(dist=740427);NONE(dist=NONE)
CNVR1929.1	4q12	4	58656528	58657047	519	insertion	2	16.6%/83.4%	3072	0.00520292	0.0260661	+...	0.841789	intergenic	LOC255130(dist=890306);NONE(dist=NONE)
CNVR1933.1	4q13.1	4	60007499	60013530	6031	insertion	2	87.6%/12.4%	3039	-0.00134643	0.0311914	-...	0.965569	intergenic	NONE(dist=NONE);LPHN3(dist=2031904)
CNVR1936.1	4q13.1	4	61182802	61184744	1942	deletion	3	0.6%/16.6%/82.8%	5522	-0.0128193	0.016615	--..	0.440382	intergenic	NONE(dist=NONE);LPHN3(dist=860690)
CNVR1937.1	4q13.1	4	61621762	61624843	3081	insertion	3	39.8%/46.8%/13.4%	5529	0.00015905	0.00940945	-+..	0.986514	intergenic	NONE(dist=NONE);LPHN3(dist=420591)
CNVR1938.1	4q13.1	4	61681942	61683010	1068	deletion	3	26.2%/50.7%/23.1%	3066	-0.00392871	0.0121432	-...	0.746293	intergenic	NONE(dist=NONE);LPHN3(dist=362424)
CNVR1941.1	4q13.1	4	63352157	63358975	6818	deletion	3	4.5%/34.2%/61.3%	7284	0.00170953	0.0104328	+--.	0.86984	intergenic	LPHN3(dist=731394);TECRL(dist=1467797)
CNVR1942.1	4q13.1	4	63816888	63837479	20591	deletion	3	0.7%/15.6%/83.7%	5518	0.00114497	0.0158513	+-..	0.942418	intergenic	LPHN3(dist=1196125);TECRL(dist=989293)
CNVR1943.1	4q13.1	4	64376730	64396746	20016	deletion	3	10.0%/44.2%/45.8%	7130	-0.0179725	0.0091142	---.	0.0486185	intergenic	LPHN3(dist=1755967);TECRL(dist=430026)
CNVR1945.1	4q13.1	4	65401671	65402157	486	insertion	3	4.9%/35.7%/59.4%	5544	0.00757176	0.0108965	++..	0.487132	intergenic	TECRL(dist=443898);LOC401134(dist=60437)
CNVR1949.1	4q13.2	4	67946841	67949385	2544	insertion	3	13.7%/44.4%/41.9%	3028	0.0114372	0.0157841	+...	0.468697	intergenic	MIR548AJ2(dist=796418);CENPC1(dist=71199)
CNVR1953.1	4q13.2	4	69054922	69225094	170172	insertion	3	11.1%/44.2%/44.6%	7232	0.00896827	0.0082294	++-.	0.275808	exonic	UGT2B15;UGT2B17
CNVR1957.1	4q13.2	4	70155819	70267475	111656	multiallelic	4	1.9%/13.7%/33.8%/50.6%	3044	0.0158178	0.0112308	+...	0.159003	exonic	UGT2B28
CNVR1957.2	4q13.2	4	70052484	70328860	276376	insertion	4	1.9%/25.4%/21.8%/50.8%	3044	0.0122707	0.0096687	+...	0.2044	exonic	UGT2B11;UGT2B28
CNVR1963.1	4q13.3	4	73770982	73777311	6329	deletion	3	6.8%/64.0%/29.1%	3067	-0.0235084	0.0157525	-...	0.135604	intergenic	ADAMTS3(dist=117602);COX18(dist=361969)
CNVR197.1	1p32.1	1	59878829	59879691	862	insertion	2	2.0%/98.0%	5542	0.0886602	0.0465575	++..	0.0568689	exonic	FGGY
CNVR199.1	1p31.3	1	61855399	61856327	928	multiallelic	3	11.5%/45.5%/43.0%	7284	0.00657211	0.00833659	++-.	0.430495	intergenic	NFIA(dist=154351);MGC34796(dist=36175)
CNVR1991.1	4q21.3	4	87195415	87199036	3621	deletion	3	0.5%/10.4%/89.1%	3065	-0.0187187	0.0249729	-...	0.453519	intronic	MAPK10
CNVR1994.1	4q22.1	4	90320131	90326529	6398	insertion	3	81.1%/17.6%/1.3%	5547	-0.00580148	0.0154525	-+..	0.707334	intergenic	TIGD2(dist=65056);GPRIN3(dist=57923)
CNVR200.1	1p31.3	1	61885959	61892332	6373	deletion	3	2.3%/26.8%/70.9%	7282	-0.0210903	0.0114606	---.	0.0657328	upstream	MGC34796
CNVR2000.1	4q22.1	4	92150575	92154871	4296	multiallelic	3	13.3%/45.8%/40.9%	5523	-0.010483	0.0098768	--..	0.288517	intronic	CCSER1
CNVR2001.1	4q22.1	4	92379345	92381464	2119	insertion	3	41.6%/45.8%/12.5%	3065	-0.0210018	0.0141084	-...	0.136591	intronic	CCSER1
CNVR2004.1	4q22.2	4	94076386	94078623	2237	deletion	3	1.0%/18.4%/80.7%	3060	0.0175783	0.0194287	+...	0.365592	intronic	GRID2
CNVR2016.1	4q23	4	100032557	100037264	4707	deletion	3	61.1%/34.2%/4.8%	3058	0.0159831	0.0142595	+...	0.26234	intronic	EIF4E
CNVR2025.1	4q24	4	105113541	105114146	605	insertion	3	39.0%/47.0%/14.0%	3078	0.00630781	0.0124858	+...	0.613419	intergenic	TACR3(dist=253119);CXXC4(dist=494766)
CNVR203.1	1p31.3	1	62427437	62429802	2365	insertion	2	9.3%/90.7%	5527	0.0254546	0.0261416	-+..	0.330196	upstream	L1TD1
CNVR2030.1	4q24	4	107275979	107282771	6792	insertion	3	5.9%/39.1%/55.0%	5536	0.0013645	0.0106034	-+..	0.897606	intronic	TBCK
CNVR2032.1	4q24	4	107823695	107828683	4988	deletion	3	0.4%/16.6%/83.0%	5546	0.00639916	0.0173646	+-..	0.712488	intergenic	GIMD1(dist=315654);DKK2(dist=233725)
CNVR2035.1	4q25	4	108730385	108734355	3970	deletion	2	8.9%/91.1%	5535	-0.0285637	0.0240391	--..	0.234747	intergenic	DKK2(dist=553483);PAPSS1(dist=19916)
CNVR2039.1	4q25	4	109940121	109941459	1338	multiallelic	5	6.9%/5.8%/2.7%/45.2%/39.4%	3063	-0.00547662	0.00918984	-...	0.551213	downstream	COL25A1
CNVR2040.1	4q25	4	110164140	110164848	708	deletion	4	11.4%/0.5%/42.5%/45.6%	3076	0.000246634	0.00980105	+...	0.979924	intronic	COL25A1
CNVR2046.1	4q25	4	112456179	112462075	5896	deletion	3	1.3%/24.2%/74.4%	5553	0.0160195	0.0131462	++..	0.223011	intergenic	PITX2(dist=673451);C4orf32(dist=823927)
CNVR2051.1	4q26	4	115727331	115733452	6121	deletion	3	1.8%/23.5%/74.7%	5532	0.00827396	0.0137836	-+..	0.548323	upstream	UGT8
CNVR2053.1	4q26	4	116386404	116397731	11327	deletion	3	6.7%/46.7%/46.6%	3034	0.0122356	0.0172188	+...	0.477336	intergenic	NDST4(dist=131923);MIR1973(dist=1042599)
CNVR2055.1	4q26	4	117587096	117587942	846	deletion	3	1.0%/18.7%/80.3%	3078	-0.00465592	0.0186698	-...	0.803065	intergenic	MIR1973(dist=146723);TRAM1L1(dist=636216)
CNVR2056.1	4q26	4	119345144	119349757	4613	deletion	3	3.2%/29.5%/67.2%	5513	-0.00579094	0.0120095	-+..	0.629668	intronic	NDST3
CNVR2063.1	4q27	4	123630889	123631842	953	deletion	3	0.7%/13.9%/85.4%	5558	0.00844704	0.0172648	-+..	0.624655	intergenic	IL2(dist=33789);IL21(dist=121391)
CNVR2067.1	4q28.2	4	130285614	130287920	2306	multiallelic	3	10.5%/44.1%/45.4%	7293	-0.00682589	0.00881574	+--.	0.438762	intergenic	C4orf33(dist=32321);NONE(dist=NONE)
CNVR2074.2	4q28.3	4	132863576	132905650	42074	multiallelic	3	60.8%/34.3%/4.9%	3015	0.0110625	0.0140626	+...	0.431478	intergenic	NONE(dist=NONE);PCDH10(dist=1384270)
CNVR2074.3	4q28.3	4	132778147	133119088	340941	insertion	3	60.8%/34.3%/4.9%	2869	0.00835979	0.0142112	+...	0.556361	intergenic	NONE(dist=NONE);PCDH10(dist=1170832)
CNVR2074.4	4q28.3	4	132800858	132863745	62887	insertion	4	4.1%/4.8%/28.6%/62.5%	3000	-0.00230293	0.0112938	-...	0.838423	intergenic	NONE(dist=NONE);PCDH10(dist=1426175)
CNVR2074.6	4q28.3	4	132883616	132884381	765	deletion	3	0.7%/86.2%/13.1%	3067	0.041299	0.0395156	+...	0.295962	intergenic	NONE(dist=NONE);PCDH10(dist=1405539)
CNVR2088.1	4q28.3	4	138311476	138320204	8728	deletion	3	2.5%/27.2%/70.3%	7293	-0.015072	0.0113259	---.	0.18327	intergenic	NONE(dist=NONE);PCDH18(dist=339318)
CNVR2089.1	4q28.3	4	138399432	138411300	11868	insertion	2	2.6%/97.4%	7300	0.0219044	0.0344896	+++.	0.525363	intergenic	NONE(dist=NONE);PCDH18(dist=248222)
CNVR2091.1	4q28.3	4	139185878	139186660	782	multiallelic	3	11.8%/45.4%/42.8%	5554	-0.00357745	0.00933918	--..	0.701676	ncRNA_intronic	LINC00616
CNVR2096.1	4q31.21	4	142450027	142452355	2328	deletion	3	16.1%/49.4%/34.5%	5537	-0.000981807	0.0094176	+-..	0.916969	intergenic	ZNF330(dist=74727);IL15(dist=324844)
CNVR2100.1	4q31.21	4	144873835	144901441	27606	insertion	3	10.5%/46.3%/43.2%	3047	0.00814236	0.0123591	+...	0.510014	intergenic	FREM3(dist=32557);GYPE(dist=110028)
CNVR2103.1	4q31.22	4	145538516	145539377	861	multiallelic	3	14.9%/47.2%/37.9%	3072	0.0035525	0.0130391	+...	0.785277	intergenic	GYPA(dist=257162);HHIP-AS1(dist=244141)
CNVR2106.1	4q31.22	4	146658284	146660448	2164	deletion	3	22.9%/52.6%/24.5%	5511	-0.00130117	0.00924004	-+..	0.888013	intronic	SMAD1
CNVR2112.1	4q31.23	4	148735099	148739275	4176	insertion	3	30.0%/19.4%/50.6%	3052	0.00273407	0.00943451	+...	0.771973	intergenic	EDNRA(dist=49543);TMEM184C(dist=18714)
CNVR2117.1	4q31.3	4	152471900	152473393	1493	deletion	4	1.5%/0.0%/21.4%/77.0%	3054	0.0507214	0.0156573	+...	0.00119749	intergenic	PRSS48(dist=39845);FAM160A1(dist=76455)
CNVR2120.1	4q31.3	4	153009586	153014231	4645	deletion	4	0.5%/11.1%/62.7%/25.8%	3057	0.0201571	0.0140911	+...	0.152579	intergenic	PET112(dist=107961);FBXW7(dist=447629)
CNVR2121.1	4q31.3	4	153209834	153213385	3551	deletion	3	1.7%/41.0%/57.2%	3062	0.0225875	0.0163807	+...	0.167923	intergenic	PET112(dist=308209);FBXW7(dist=248475)
CNVR2123.1	4q31.3	4	154977622	154984856	7234	insertion	3	24.1%/50.3%/25.6%	3032	-0.0231881	0.0126514	-...	0.0668255	intergenic	SFRP2(dist=47944);DCHS2(dist=390121)
CNVR2136.1	4q32.1	4	161266945	161291593	24648	deletion	2	5.6%/94.4%	4826	0.014918	0.0316525	+.-.	0.637422	intergenic	RAPGEF2(dist=766194);FSTL5(dist=1232901)
CNVR2137.1	4q32.2	4	162098482	162104395	5913	multiallelic	3	2.7%/29.5%/67.8%	7277	0.00934732	0.0102807	++-.	0.363239	intergenic	RAPGEF2(dist=1597731);FSTL5(dist=420099)
CNVR2138.1	4q32.2	4	162668957	162671032	2075	insertion	3	2.6%/28.3%/69.1%	4798	0.00142539	0.0129497	+.-.	0.912353	intronic	FSTL5
CNVR2139.1	4q32.2	4	163497048	163501441	4393	deletion	3	7.4%/41.3%/51.3%	3051	-0.00171573	0.0151724	-...	0.909965	intergenic	FSTL5(dist=192412);NAF1(dist=765869)
CNVR2141.1	4q32.2	4	163613458	163615903	2445	deletion	3	5.5%/37.4%/57.1%	5531	0.0011861	0.0110007	+-..	0.914138	intergenic	FSTL5(dist=308822);NAF1(dist=651407)
CNVR2147.1	4q32.3	4	165422353	165425767	3414	insertion	2	2.3%/97.7%	5543	-0.0485157	0.0423376	-+..	0.251827	intronic	36951
CNVR2149.1	4q32.3	4	166222892	166224339	1447	insertion	3	85.0%/14.5%/0.5%	5532	-0.0223606	0.0170657	--..	0.190106	intronic	TMEM192
CNVR2152.1	4q32.3	4	167223768	167224312	544	deletion	3	19.7%/51.0%/29.2%	5558	-0.00608507	0.0101181	-+..	0.547572	intronic	TLL1
CNVR2154.1	4q32.3	4	167720576	167721285	709	multiallelic	2	21.8%/78.2%	3076	0.0408432	0.0247354	+...	0.0986967	intergenic	TLL1(dist=475517);SPOCK3(dist=169826)
CNVR2157.1	4q32.3	4	168345749	168352080	6331	multiallelic	3	0.7%/16.9%/82.4%	5513	0.0223337	0.017467	++..	0.201031	intronic	SPOCK3
CNVR216.1	1p31.1	1	72527959	72536624	8665	deletion	3	4.1%/32.5%/63.4%	5521	-0.0307357	0.0111383	--..	0.00578949	upstream	NEGR1
CNVR2166.1	4q33	4	171307158	171310077	2919	deletion	2	12.6%/87.4%	3055	-0.0178425	0.0267865	-...	0.505347	intergenic	AADAT(dist=59211);LOC100506122(dist=888251)
CNVR217.1	1p31.1	1	72538870	72584557	45687	multiallelic	3	37.6%/47.2%/15.3%	7258	0.0267718	0.00775386	+++.	0.000554982	intergenic	NEGR1(dist=18005);LRRIQ3(dist=1679733)
CNVR2171.1	4q34.1	4	173225255	173229491	4236	deletion	3	25.4%/50.4%/24.2%	5507	-0.000706071	0.0094432	+-..	0.940398	intronic	GALNTL6
CNVR2172.1	4q34.1	4	173661594	173670645	9051	multiallelic	3	61.8%/33.7%/4.5%	7120	-0.0238295	0.0103899	---.	0.0218176	intronic	GALNTL6
CNVR2174.1	4q34.1	4	175861773	175863538	1765	insertion	4	4.0%/8.3%/27.7%/60.0%	3065	0.0110938	0.0109757	+...	0.312131	intronic	GLRA3
CNVR2194.1	4q34.3	4	181708173	181710747	2574	deletion	3	18.7%/49.2%/32.2%	5544	0.0103937	0.00967821	++..	0.282855	intergenic	NONE(dist=NONE);LINC00290(dist=511490)
CNVR2196.1	4q34.3	4	182293552	182294187	635	deletion	3	27.5%/51.9%/20.6%	5345	-0.0107582	0.00894332	--..	0.229005	ncRNA_intronic	LINC00290
CNVR2197.1	4q34.3	4	182397278	182399949	2671	multiallelic	2	60.4%/39.6%	3064	-0.0233398	0.0237076	-...	0.324876	intergenic	LINC00290(dist=79982);MGC45800(dist=897204)
CNVR2198.1	4q35.1	4	183807065	183808993	1928	deletion	3	0.7%/14.6%/84.8%	3045	0.00231758	0.023461	+...	0.92131	intronic	TENM3
CNVR2209.1	4q35.1	4	185395008	185406175	11167	insertion	2	77.0%/23.0%	3050	-0.00918089	0.0222407	-...	0.679756	intergenic	ENPP6(dist=18900);LOC728175(dist=93003)
CNVR2217.1	4q35.1	4	186678622	186681078	2456	insertion	3	77.7%/20.7%/1.6%	5322	-0.0209777	0.0134503	--..	0.118844	intronic	PDLIM3
CNVR2225.1	4q35.2	4	187590518	187594803	4285	insertion	2	25.0%/75.0%	5541	0.01995	0.0138841	++..	0.150747	ncRNA_intronic	LOC285441
CNVR223.1	1p31.1	1	78421767	78424207	2440	deletion	2	14.8%/85.2%	5451	0.0223853	0.017623	+-..	0.204	intergenic	GIPC2(dist=46067);MGC27382(dist=43664)
CNVR2230.1	4q35.2	4	188278835	188280445	1610	deletion	2	8.2%/91.8%	3064	-0.0144835	0.0327777	-...	0.658582	intergenic	FAT1(dist=396854);LOC339975(dist=181786)
CNVR2238.1	4q35.2	4	190032287	190033212	925	deletion	3	5.0%/34.0%/61.0%	5536	0.022605	0.0126711	++..	0.0744258	intergenic	LOC401164(dist=272231);FRG1(dist=1065756)
CNVR2240.1	4q35.2	4	190131781	190133506	1725	multiallelic	2	3.3%/96.7%	3064	-0.0712627	0.0534421	-...	0.182383	intergenic	LOC401164(dist=371725);FRG1(dist=965462)
CNVR2245.1	4q35.2	4	190390955	190393745	2790	deletion	3	18.9%/29.6%/51.4%	5563	-0.0112713	0.00792925	+-..	0.155177	intergenic	LOC401164(dist=630899);FRG1(dist=705223)
CNVR2250.1	4q35.2	4	190623423	190625620	2197	multiallelic	3	6.0%/36.5%/57.4%	3064	-0.00671214	0.0150055	-...	0.65465	intergenic	LOC401164(dist=863367);FRG1(dist=473348)
CNVR2253.1	4q35.2	4	190705809	190922947	217138	insertion	2	42.2%/57.8%	2986	-0.0135678	0.0197741	-...	0.492626	intergenic	LOC401164(dist=945753);FRG1(dist=176021)
CNVR2254.1	4q35.2	4	190994000	190995880	1880	multiallelic	2	28.4%/71.6%	5521	0.00117455	0.013812	-+..	0.932231	intergenic	LOC401164(dist=1233944);FRG1(dist=103088)
CNVR2256.1	4q35.2	4	191027959	191139144	111185	insertion	2	54.6%/45.4%	3052	-0.00908205	0.0230682	-...	0.6938	exonic	FRG1
CNVR2262.1	5p15.33	5	153298	155370	2072	multiallelic	2	79.1%/20.9%	3069	0.0263312	0.0227778	+...	0.247679	intergenic	NONE(dist=NONE);PLEKHG4B(dist=38003)
CNVR2263.1	5p15.33	5	216784	219852	3068	deletion	3	1.5%/10.6%/88.0%	3054	0.00677157	0.0269174	+...	0.801374	intronic	PLEKHG4B
CNVR2267.1	5p15.33	5	409450	412520	3070	insertion	3	42.0%/45.4%/12.5%	3063	0.0163072	0.0113213	+...	0.149753	intronic	AHRR
CNVR2270.2	5p15.33	5	520594	521749	1155	insertion	3	14.9%/54.9%/30.2%	3069	-0.00262663	0.0145325	-...	0.85657	downstream	EXOC3;PP7080;SLC9A3
CNVR2272.1	5p15.33	5	527229	527984	755	multiallelic	2	61.9%/38.1%	5553	0.0018839	0.0138953	-+..	0.892155	intronic	SLC9A3
CNVR2273.1	5p15.33	5	539796	540706	910	insertion	2	29.4%/70.6%	3078	-0.0184602	0.0189038	-...	0.328799	intronic	SLC9A3
CNVR2277.1	5p15.33	5	614914	618989	4075	multiallelic	2	10.9%/89.1%	3046	0.0516892	0.0270861	+...	0.056349	intergenic	MIR4456(dist=25917);CEP72(dist=46416)
CNVR2278.1	5p15.33	5	681580	682120	540	insertion	5	5.7%/14.7%/28.9%/32.7%/18.0%	3082	0.0121481	0.00816506	+...	0.136801	intronic	CEP72
CNVR228.1	1p31.1	1	81175548	81176808	1260	insertion	3	52.5%/39.4%/8.1%	3074	0.0222221	0.0131333	+...	0.0906372	intergenic	ELTD1(dist=1930465);LPHN2(dist=861862)
CNVR2280.1	5p15.33	5	801796	802806	1010	insertion	4	13.7%/15.8%/28.0%/42.6%	3064	0.00820584	0.00755588	+...	0.27747	intergenic	TPPP(dist=55286);ZDHHC11(dist=45914)
CNVR2280.2	5p15.33	5	720950	721620	670	deletion	3	4.3%/48.0%/47.6%	3064	0.0212454	0.0167624	+...	0.204998	intronic	TPPP
CNVR2280.3	5p15.33	5	731066	903941	172875	insertion	4	13.5%/0.5%/37.6%/48.3%	2990	0.00278418	0.00824807	+...	0.735698	exonic	TPPP;ZDHHC11
CNVR2283.1	5p15.33	5	1075104	1079705	4601	insertion	3	25.8%/48.7%/25.5%	3051	-0.00827336	0.0137317	-...	0.54684	intronic	NKD2
CNVR2284.2	5p15.33	5	1114109	1114689	580	multiallelic	3	21.8%/40.0%/38.2%	3078	-0.00666555	0.0122646	-...	0.586801	intronic	SLC12A7
CNVR2287.1	5p15.33	5	1231138	1233723	2585	deletion	3	19.0%/50.0%/31.0%	3059	0.00167847	0.0142236	+...	0.906063	intergenic	SLC12A7(dist=65966);SLC6A19(dist=20987)
CNVR2290.1	5p15.33	5	1342227	1345191	2964	deletion	2	44.2%/55.8%	3062	0.00457955	0.0170147	+...	0.787813	intronic	TERT
CNVR23.2	1p36.32	1	2577782	2604497	26715	deletion	2	46.1%/53.9%	5564	-0.0103487	0.0141237	--..	0.463732	intronic	TTC34
CNVR23.3	1p36.32	1	2563111	2624042	60931	multiallelic	3	46.8%/43.5%/9.6%	3040	-0.0101941	0.0150732	-...	0.498846	exonic	TTC34
CNVR2300.1	5p15.33	5	1716762	1717383	621	multiallelic	3	2.0%/9.3%/88.7%	3070	0.0182911	0.0246922	+...	0.458836	intergenic	LOC728613(dist=29642);MIR4277(dist=44517)
CNVR2302.1	5p15.33	5	1910949	1911599	650	deletion	3	11.5%/42.8%/45.7%	3026	-0.00386184	0.0161646	-...	0.811177	intergenic	NDUFS6(dist=41782);IRX4(dist=18942)
CNVR2304.1	5p15.33	5	1977604	1978111	507	deletion	3	70.5%/26.9%/2.6%	5529	-0.000300401	0.0148656	-+..	0.983878	intergenic	IRX4(dist=41724);IRX2(dist=821168)
CNVR2307.1	5p15.33	5	2134956	2136090	1134	insertion	4	28.6%/39.5%/24.6%/7.3%	3059	0.0168661	0.0101805	+...	0.097578	intergenic	IRX4(dist=199076);IRX2(dist=663189)
CNVR2308.1	5p15.33	5	2198085	2200910	2825	deletion	3	21.3%/60.9%/17.7%	3077	0.0012531	0.0171354	+...	0.941704	intergenic	IRX4(dist=262205);IRX2(dist=598369)
CNVR2320.1	5p15.33	5	3690075	3692413	2338	deletion	2	44.9%/55.1%	3025	0.0250759	0.0187053	+...	0.180058	intergenic	IRX1(dist=35558);LOC340094(dist=1395059)
CNVR2332.1	5p15.31	5	7229867	7253482	23615	deletion	3	4.6%/77.9%/17.4%	3059	-0.0025813	0.020784	-...	0.90116	intergenic	MIR4278(dist=348833);MIR4454(dist=68934)
CNVR2337.2	5p15.31	5	8070606	8077076	6470	insertion	3	29.9%/49.6%/20.6%	3042	0.00240814	0.0143035	+...	0.8663	intergenic	MTRR(dist=116371);LOC729506(dist=309520)
CNVR2337.4	5p15.31	5	8071714	8073646	1932	insertion	2	29.5%/70.5%	3066	0.00690047	0.0219798	+...	0.753562	intergenic	MTRR(dist=117479);LOC729506(dist=312950)
CNVR2339.1	5p15.2	5	8308770	8313730	4960	deletion	2	11.8%/88.2%	5542	-0.0181957	0.0207683	--..	0.380961	intergenic	MTRR(dist=354535);LOC729506(dist=72866)
CNVR2341.1	5p15.2	5	8755908	8801681	45773	deletion	2	5.3%/94.7%	7311	-0.0356669	0.0248328	--+.	0.150923	intergenic	LOC100505738(dist=239699);SEMA5A(dist=286457)
CNVR2347.1	5p15.2	5	10692032	10693182	1150	insertion	2	20.1%/79.9%	5534	0.00144065	0.0157751	-+..	0.927235	intronic	ANKRD33B
CNVR2359.1	5p15.2	5	12863977	12873331	9354	deletion	3	23.3%/50.8%/25.8%	5464	-0.0294358	0.0093745	--..	0.00168954	downstream	CT49
CNVR237.1	1p22.3	1	86069229	86070139	910	deletion	4	1.6%/47.2%/43.6%/7.7%	3036	-0.0241614	0.0126797	-...	0.0567119	intronic	COL24A1
CNVR2370.1	5p15.1	5	15772329	15773964	1635	deletion	3	1.5%/24.0%/74.5%	7312	0.0158689	0.0119752	++-.	0.185123	intronic	FBXL7
CNVR2371.1	5p15.1	5	16177833	16178678	845	deletion	3	5.5%/6.5%/88.0%	3063	0.00298242	0.0215132	+...	0.889741	intronic	40603
CNVR2374.1	5p15.1	5	16703304	16713144	9840	insertion	3	38.0%/15.4%/46.5%	3041	-0.00442752	0.0113791	-...	0.697208	downstream	MYO10
CNVR238.1	1p22.3	1	86173335	86177263	3928	deletion	3	1.4%/21.1%/77.4%	5549	-0.00905258	0.0135398	--..	0.503757	intronic	COL24A1
CNVR2381.1	5p15.1	5	17570216	17649548	79332	multiallelic	3	5.4%/67.7%/26.9%	3034	0.0274688	0.0167865	+...	0.101763	intergenic	LOC401177(dist=129797);CDH18(dist=1859364)
CNVR2381.2	5p15.1	5	17663938	17668163	4225	multiallelic	2	4.4%/95.6%	3050	0.0268452	0.0400317	+...	0.502478	intergenic	LOC401177(dist=223519);CDH18(dist=1840749)
CNVR2382.1	5p15.1	5	17744739	17751224	6485	insertion	3	75.4%/8.8%/15.8%	3055	0.0150229	0.0133405	+...	0.260118	intergenic	LOC401177(dist=304320);CDH18(dist=1757688)
CNVR2384.1	5p14.3	5	18909031	18910797	1766	deletion	2	5.9%/94.1%	3064	-0.0465598	0.0420552	-...	0.268246	intergenic	LOC401177(dist=1468612);CDH18(dist=598115)
CNVR2385.1	5p14.3	5	18957294	18957757	463	insertion	2	1.1%/98.9%	3069	-0.0814581	0.0588144	-...	0.166052	intergenic	LOC401177(dist=1516875);CDH18(dist=551155)
CNVR2393.1	5p14.3	5	20868351	20870550	2199	deletion	3	18.6%/50.3%/31.0%	5496	-0.00750184	0.00958555	-+..	0.43385	intergenic	CDH18(dist=844241);GUSBP1(dist=624796)
CNVR2395.1	5p14.3	5	21485958	21488203	2245	deletion	3	14.9%/47.5%/37.7%	4806	-0.0164171	0.00981106	-.-.	0.0942632	upstream	GUSBP1
CNVR2395.3	5p14.3	5	21533762	21561508	27746	multiallelic	3	73.9%/24.1%/2.1%	3057	0.00180224	0.0215206	+...	0.933259	ncRNA_exonic	GUSBP1
CNVR2395.4	5p14.3	5	21487748	21561371	73623	insertion	3	14.0%/48.4%/37.6%	5450	-0.00883534	0.0090051	-+..	0.326519	ncRNA_exonic	GUSBP1
CNVR2396.1	5p14.3	5	21648363	21650531	2168	deletion	2	14.6%/85.4%	5533	-0.0413545	0.0176752	--..	0.0192998	intergenic	GUSBP1(dist=23125);CDH12(dist=136199)
CNVR2397.2	5p14.3	5	22013659	22061452	47793	insertion	2	63.3%/36.7%	3054	-0.0319226	0.0178731	-...	0.0740878	intronic	CDH12
CNVR240.1	1p22.3	1	87385827	87386846	1019	insertion	2	34.1%/65.9%	9986	-0.00174163	0.00599578	++.-	0.771453	ncRNA_intronic	LOC339524
CNVR2407.1	5p14.1	5	26832459	26837664	5205	multiallelic	3	12.7%/46.4%/40.9%	5547	0.00453054	0.0103459	++..	0.661455	intergenic	LOC340107(dist=1956010);CDH9(dist=78802)
CNVR2408.1	5p14.1	5	27559816	27562150	2334	deletion	3	1.2%/23.9%/74.9%	5546	0.0197747	0.0135467	++..	0.144362	intergenic	LOC643401(dist=27551);LSP1P3(dist=1400584)
CNVR2412.1	5p14.1	5	28526764	28531371	4607	insertion	2	1.4%/98.6%	5540	-0.0482736	0.0567978	-+..	0.395369	intergenic	LOC643401(dist=994499);LSP1P3(dist=431363)
CNVR2415.1	5p13.3	5	29426599	29432217	5618	deletion	3	26.3%/33.2%/40.5%	3049	0.000101394	0.0104959	+...	0.992292	intergenic	LSP1P3(dist=463422);CDH6(dist=1797302)
CNVR2417.1	5p13.3	5	29657546	29673180	15634	insertion	2	99.1%/0.9%	4804	0.00194984	0.086453	-.+.	0.982006	intergenic	LSP1P3(dist=694369);CDH6(dist=1556339)
CNVR2423.1	5p13.3	5	31388278	31389965	1687	deletion	3	16.5%/4.9%/78.5%	3061	-0.0154101	0.011511	-...	0.180661	intergenic	CDH6(dist=23268);DROSHA(dist=46394)
CNVR243.1	1p22.2	1	88867104	88867896	792	deletion	2	7.5%/92.5%	5549	0.00790201	0.0233781	-+..	0.735356	intergenic	LOC100505768(dist=1257178);PKN2(dist=54614)
CNVR2430.1	5p13.3	5	34214420	34233154	18734	deletion	2	15.9%/84.1%	3050	-0.00869475	0.0299716	-...	0.77174	intergenic	C1QTNF3-AMACR(dist=54030);RAI14(dist=459036)
CNVR2436.1	5p13.2	5	37290450	37292618	2168	deletion	2	10.4%/89.6%	5545	-0.0077405	0.0209973	--..	0.712394	upstream	C5orf42
CNVR244.1	1p22.2	1	89249007	89251114	2107	insertion	3	11.4%/44.2%/44.4%	5538	0.013194	0.00931668	++..	0.156724	exonic	GBP3
CNVR2447.1	5p12	5	45040519	45050251	9732	multiallelic	3	3.8%/32.4%/63.7%	5543	-0.00112008	0.0122325	+-..	0.927043	intergenic	MRPS30(dist=189146);HCN1(dist=240558)
CNVR2448.1	5p12	5	45227446	45229576	2130	deletion	2	1.9%/98.1%	3062	-0.0296547	0.0478473	-...	0.535403	intergenic	MRPS30(dist=376073);HCN1(dist=61233)
CNVR245.1	1p22.2	1	89584053	89584796	743	insertion	3	1.3%/24.5%/74.2%	5546	0.0180165	0.01366	++..	0.187195	intergenic	GBP5(dist=72921);GBP6(dist=17228)
CNVR2455.2	5q11.1	5	49441520	49477855	36335	insertion	2	41.5%/58.5%	3071	-0.0058718	0.0172109	-...	0.732977	intergenic	NONE(dist=NONE);EMB(dist=249933)
CNVR2455.3	5q11.1	5	49441520	49598084	156564	insertion	2	40.8%/59.2%	3041	-0.00797455	0.0174381	-...	0.647451	intergenic	NONE(dist=NONE);EMB(dist=129704)
CNVR2456.1	5q11.1	5	49921606	50025172	103566	insertion	2	80.2%/19.8%	3059	0.0121701	0.0310328	+...	0.694934	exonic	PARP8
CNVR2457.1	5q11.1	5	50270083	50274854	4771	deletion	3	5.4%/36.3%/58.3%	5537	-0.0061137	0.0108311	--..	0.572444	intergenic	PARP8(dist=91970);LOC642366(dist=429474)
CNVR2466.1	5q11.2	5	55465067	55466202	1135	deletion	3	26.8%/50.3%/22.8%	5560	-0.017432	0.00910453	+-..	0.0555368	intronic	ANKRD55
CNVR2469.1	5q11.2	5	57359283	57369499	10216	insertion	3	62.8%/33.1%/4.1%	7260	0.00424679	0.00958922	++-.	0.657859	intergenic	ACTBL2(dist=544890);PLK2(dist=416068)
CNVR2475.1	5q12.1	5	60037408	60039465	2057	multiallelic	3	29.5%/50.8%/19.7%	7293	-0.00286762	0.00835095	-+-.	0.731306	upstream	DEPDC1B
CNVR249.1	1p22.2	1	91906701	91907556	855	deletion	2	31.3%/68.7%	5566	-0.00185051	0.0141256	+-..	0.895772	intergenic	CDC7(dist=142792);TGFBR3(dist=10932)
CNVR2493.1	5q13.1	5	68355327	68356514	1187	deletion	2	3.4%/96.6%	5549	-0.0480794	0.0321022	--..	0.134212	intergenic	PIK3R1(dist=721922);SLC30A5(dist=69018)
CNVR2494.10	5q13.2	5	69817074	69867686	50612	multiallelic	5	14.4%/11.9%/11.4%/15.1%/47.2%	3063	0.00570645	0.0068522	+...	0.404963	ncRNA_exonic	GUSBP9;LOC441081;SMA5
CNVR2494.11	5q13.2	5	69865887	70110221	244334	insertion	5	14.2%/24.1%/20.7%/27.9%/13.0%	3048	0.00990468	0.009227	+...	0.283071	ncRNA_exonic	GUSBP9;SMA4;SMA5
CNVR2494.14	5q13.2	5	70123009	70533749	410740	insertion	2	7.3%/92.7%	2914	-0.0179506	0.0386212	-...	0.642085	exonic	GTF2H2;GTF2H2C;GTF2H2D;NAIP;SERF1A;SERF1B;SMN1;SMN2
CNVR2494.15	5q13.2	5	69247768	69533450	285682	insertion	3	3.4%/27.4%/69.2%	2900	0.0183913	0.0163168	+...	0.259685	exonic	SERF1A;SERF1B;SMN1;SMN2
CNVR2494.16	5q13.2	5	70567964	70697786	129822	insertion	3	10.4%/50.3%/39.3%	3046	-0.0156663	0.0182621	-...	0.39097	ncRNA_exonic	GUSBP9
CNVR2494.17	5q13.2	5	69569218	69817947	248729	insertion	2	49.0%/51.0%	3028	0.0167551	0.0201255	+...	0.40511	exonic	GTF2H2C;GTF2H2D
CNVR2494.20	5q13.2	5	70196954	70461428	264474	insertion	2	7.1%/92.9%	2954	-0.0238419	0.0381585	-...	0.532094	exonic	GTF2H2;GTF2H2C;GTF2H2D;NAIP;SERF1A;SERF1B;SMN1;SMN2
CNVR2494.26	5q13.2	5	69356789	69461979	105190	insertion	3	8.4%/38.2%/53.4%	2999	0.0201226	0.0135638	+...	0.137928	exonic	SERF1A;SERF1B;SMN1;SMN2
CNVR2494.28	5q13.2	5	69404357	69464139	59782	insertion	3	8.8%/37.1%/54.2%	3012	0.0204579	0.0135881	+...	0.132176	exonic	SMN1;SMN2
CNVR2494.3	5q13.2	5	69741342	69816409	75067	insertion	3	3.2%/26.1%/70.7%	3064	0.00918913	0.0180199	+...	0.610091	exonic	GTF2H2C;GTF2H2D
CNVR2494.30	5q13.2	5	70126518	70344647	218129	insertion	3	7.1%/72.1%/20.8%	3002	0.0107113	0.0200402	+...	0.593001	exonic	NAIP;SERF1A;SERF1B;SMN1;SMN2
CNVR2494.37	5q13.2	5	70404641	70534039	129398	multiallelic	3	23.8%/47.7%/28.4%	3009	0.00142097	0.0128656	+...	0.912055	exonic	NAIP
CNVR2494.39	5q13.2	5	69230444	69447695	217251	insertion	3	3.3%/27.0%/69.7%	2892	0.0132109	0.0164026	+...	0.420581	exonic	SERF1A;SERF1B;SMN1;SMN2
CNVR2494.4	5q13.2	5	68865565	68886493	20928	insertion	4	24.0%/47.9%/25.1%/3.0%	3064	-0.00351962	0.0122003	-...	0.772974	exonic	OCLN
CNVR2494.7	5q13.2	5	68865204	68963240	98036	insertion	3	24.3%/49.0%/26.8%	3038	0.00891032	0.0133323	+...	0.503927	exonic	GTF2H2;GTF2H2C;GTF2H2D;OCLN
CNVR2494.8	5q13.2	5	70335721	70427136	91415	insertion	3	2.4%/13.5%/84.1%	3022	-0.0158712	0.0251849	-...	0.528572	exonic	GTF2H2;GTF2H2C;GTF2H2D;NAIP
CNVR250.1	1p22.1	1	92004671	92006010	1339	deletion	3	9.6%/41.3%/49.2%	5557	0.0156184	0.0100079	++..	0.118617	intronic	TGFBR3
CNVR252.1	1p22.1	1	94060875	94063950	3075	multiallelic	3	11.4%/44.8%/43.8%	5467	-0.012898	0.00931391	-+..	0.16611	intronic	BCAR3
CNVR2520.1	5q14.3	5	86150925	86153588	2663	deletion	3	4.0%/35.8%/60.2%	5516	-0.00412359	0.0111255	-+..	0.710904	intergenic	COX7C(dist=198586);MIR4280(dist=292864)
CNVR2522.1	5q14.3	5	86281754	86282878	1124	deletion	4	0.6%/2.6%/16.3%/80.4%	5536	-0.00452527	0.0122256	-+..	0.711272	intergenic	COX7C(dist=329415);MIR4280(dist=163574)
CNVR2523.1	5q14.3	5	87414712	87417880	3168	deletion	3	3.1%/30.1%/66.8%	7301	-0.0167636	0.0103441	-+-.	0.105106	intergenic	CCNH(dist=670106);TMEM161B(dist=108899)
CNVR2524.1	5q14.3	5	90535526	90537843	2317	insertion	3	77.5%/21.0%/1.5%	5511	0.0152701	0.0139692	++..	0.274339	intergenic	GPR98(dist=39737);ARRDC3(dist=162454)
CNVR2532.1	5q21.1	5	97427298	97428511	1213	multiallelic	3	13.6%/47.3%/39.1%	5509	0.022474	0.00920853	++..	0.0146643	intergenic	RIOK2(dist=882537);RNU2-2(dist=576298)
CNVR2540.1	5q21.1	5	99408887	99419755	10868	multiallelic	3	38.1%/24.7%/37.3%	3048	-0.00409023	0.0124234	-...	0.741978	intergenic	LOC100289230(dist=1114274);LOC100133050(dist=323353)
CNVR2543.1	5q21.1	5	99737451	99760132	22681	multiallelic	2	41.3%/58.7%	3064	-0.0100517	0.0282874	-...	0.722334	ncRNA_exonic	LOC100133050
CNVR2554.1	5q21.3	5	106352579	106354328	1749	multiallelic	3	18.5%/49.1%/32.4%	5542	0.0103121	0.00900537	++..	0.252167	intergenic	RAB9BP1(dist=1888881);EFNA5(dist=386161)
CNVR2555.1	5q21.3	5	107226369	107227157	788	deletion	2	11.4%/88.6%	5528	0.0228441	0.0211546	++..	0.280203	intronic	FBXL17
CNVR2558.1	5q21.3	5	108565519	108583351	17832	insertion	2	37.8%/62.2%	3051	-0.0247286	0.0190382	-...	0.193981	intergenic	FER(dist=14247);PJA2(dist=114958)
CNVR2569.1	5q22.2	5	112505686	112506278	592	deletion	3	5.2%/5.2%/89.6%	3063	-0.000661034	0.0167736	-...	0.968564	intronic	MCC
CNVR2581.1	5q23.1	5	117415057	117423898	8841	deletion	3	0.7%/13.4%/85.9%	3059	-0.0546316	0.0347275	-...	0.115683	intergenic	LOC728342(dist=471719);DTWD2(dist=776570)
CNVR2583.1	5q23.1	5	117896136	117906063	9927	deletion	3	4.3%/93.2%/2.5%	3047	0.0246851	0.0346189	+...	0.475812	intergenic	LOC728342(dist=952798);DTWD2(dist=294405)
CNVR2583.2	5q23.1	5	117905395	117906168	773	deletion	3	4.4%/27.8%/67.8%	3072	0.0270152	0.0174419	+...	0.121413	intergenic	LOC728342(dist=962057);DTWD2(dist=294300)
CNVR2590.1	5q23.1	5	121160450	121163833	3383	deletion	2	8.9%/91.1%	5546	0.021918	0.0253388	-+..	0.38704	intergenic	PRR16(dist=1109587);FTMT(dist=51716)
CNVR2599.1	5q23.3	5	127363687	127364753	1066	deletion	3	8.3%/41.8%/49.9%	5563	0.00021238	0.0104588	+-..	0.983799	intergenic	CTXN3(dist=341466);FLJ33630(dist=20390)
CNVR26.1	1p36.32	1	3071567	3072666	1099	insertion	3	7.1%/38.7%/54.2%	3073	-0.0064422	0.0150413	-...	0.668433	intronic	PRDM16
CNVR2610.1	5q31.1	5	133162369	133164390	2021	insertion	3	7.7%/42.0%/50.3%	5535	0.00512914	0.0104895	+-..	0.624857	intergenic	FSTL4(dist=186247);C5orf15(dist=154707)
CNVR2616.1	5q31.2	5	137835616	137844524	8908	insertion	2	4.4%/95.6%	4781	-0.012091	0.0342274	+.-.	0.723898	downstream	EGR1
CNVR2618.1	5q31.3	5	139348118	139349487	1369	deletion	2	4.0%/96.0%	5486	-0.0772955	0.0329532	--..	0.0189958	intronic	NRG2
CNVR2620.1	5q31.3	5	140194552	140195197	645	insertion	3	0.7%/22.1%/77.2%	3053	-0.0608814	0.0228305	-...	0.00766065	exonic	PCDHA7
CNVR2622.1	5q31.3	5	140202333	140219069	16736	insertion	4	0.8%/11.1%/38.9%/49.2%	5527	-0.00913155	0.00930159	-+..	0.326238	exonic	PCDHA10;PCDHA8;PCDHA9
CNVR2624.1	5q31.3	5	140534644	140540031	5387	insertion	5	5.9%/33.1%/11.4%/26.6%/23.1%	3041	0.00813108	0.00675492	+...	0.228695	exonic	PCDHB7;PCDHB8
CNVR2625.1	5q31.3	5	140573322	140575134	1812	insertion	2	41.6%/58.4%	3067	0.00853645	0.0187719	+...	0.649292	exonic	PCDHB13
CNVR2644.1	5q33.1	5	149446448	149472163	25715	multiallelic	2	54.6%/45.4%	3044	0.00235392	0.0204119	+...	0.908191	intronic	CSF1R
CNVR2646.1	5q33.1	5	150157836	150161778	3942	deletion	3	0.6%/13.9%/85.5%	5557	-0.022488	0.0162752	-+..	0.167055	downstream	SMIM3
CNVR2648.1	5q33.1	5	150769996	150772876	2880	deletion	3	2.9%/28.3%/68.8%	7287	-0.00969277	0.0103139	+--.	0.347333	intergenic	SLC36A2(dist=62652);SLC36A1(dist=34480)
CNVR2650.1	5q33.1	5	150934671	150935536	865	insertion	3	24.2%/33.5%/42.4%	3072	0.00421065	0.014943	+...	0.778112	upstream	FAT2
CNVR2652.1	5q33.1	5	151494881	151499031	4150	deletion	3	2.6%/27.8%/69.6%	7304	-0.018785	0.0105882	---.	0.0760409	intergenic	GLRA1(dist=210291);NMUR2(dist=252264)
CNVR2658.1	5q33.2	5	155244353	155245161	808	multiallelic	3	8.8%/42.3%/48.9%	5493	-0.00623451	0.009469	--..	0.510273	intergenic	KIF4B(dist=866475);SGCD(dist=441184)
CNVR2659.1	5q33.2	5	155409234	155427600	18366	deletion	3	3.7%/31.0%/65.2%	7272	-0.00502134	0.0100826	-++.	0.61847	intergenic	KIF4B(dist=1031356);SGCD(dist=258745)
CNVR266.1	1p21.1	1	103945788	104021976	76188	multiallelic	4	0.7%/17.0%/71.7%/10.6%	5489	-0.0142253	0.0127381	--..	0.264102	exonic	AMY1A;AMY1B;AMY1C;AMY2A
CNVR266.10	1p21.1	1	103912848	103923843	10995	multiallelic	3	88.9%/10.2%/0.9%	3060	-0.00319999	0.0298053	-...	0.914501	exonic	AMY2B
CNVR266.11	1p21.1	1	104012016	104022869	10853	deletion	4	3.8%/17.7%/41.8%/36.8%	3067	-0.0050098	0.0137336	-...	0.715272	downstream	AMY1A;AMY1B;AMY1C
CNVR266.2	1p21.1	1	103954831	103962929	8098	insertion	4	0.6%/16.1%/71.1%/12.2%	5520	-0.0147754	0.0119849	--..	0.217635	exonic	AMY2A
CNVR266.3	1p21.1	1	103938237	104118541	180304	multiallelic	4	0.5%/3.3%/20.2%/75.9%	2950	-0.0133634	0.0171006	-...	0.434533	exonic	AMY1A;AMY1B;AMY1C;AMY2A
CNVR266.4	1p21.1	1	104021688	104029538	7850	insertion	4	10.8%/32.9%/30.7%/25.7%	3040	-0.0102309	0.00987799	-...	0.300331	downstream	AMY1A;AMY1B;AMY1C
CNVR266.8	1p21.1	1	103905302	103962929	57627	insertion	4	0.7%/15.6%/72.5%/11.1%	2971	-0.00117133	0.0178172	-...	0.947584	exonic	AMY2A;AMY2B
CNVR266.9	1p21.1	1	103945852	103963339	17487	deletion	4	0.8%/15.6%/72.0%/11.6%	3047	-0.00176695	0.0169475	-...	0.916963	exonic	AMY2A
CNVR2663.1	5q33.3	5	158827991	158831133	3142	deletion	2	11.4%/88.6%	5522	-0.00934824	0.0210931	+-..	0.657628	upstream	LOC285627
CNVR2667.1	5q34	5	160521601	160522648	1047	deletion	3	5.8%/37.9%/56.2%	5554	-0.00414043	0.0120173	-+..	0.730441	intergenic	LOC285629(dist=223390);GABRB2(dist=125366)
CNVR2669.1	5q34	5	162794318	162795892	1574	multiallelic	3	1.6%/24.4%/73.9%	5550	0.000657408	0.0125174	+-..	0.958115	upstream	CCNG1
CNVR267.1	1p21.1	1	104244763	104245258	495	insertion	4	16.1%/1.4%/45.1%/37.5%	3073	-0.000223125	0.00825751	-...	0.978443	intergenic	AMY1A(dist=141929);LOC100129138(dist=171910)
CNVR2671.1	5q34	5	163597906	163598998	1092	deletion	3	2.7%/27.4%/69.9%	5545	-0.00305349	0.0124955	--..	0.806946	intergenic	MAT2B(dist=718969);NONE(dist=NONE)
CNVR2676.1	5q34	5	166335295	166335915	620	deletion	3	5.0%/36.1%/58.9%	3064	-0.0100773	0.0159002	-...	0.52622	intergenic	NONE(dist=NONE);TENM2(dist=308506)
CNVR2682.1	5q35.1	5	170062357	170064073	1716	multiallelic	3	2.5%/26.1%/71.4%	5541	0.0013942	0.01237	-+..	0.910262	intronic	KCNIP1
CNVR2699.1	5q35.3	5	177159627	177163393	3766	deletion	3	72.8%/24.8%/2.4%	4814	-0.00116405	0.0136545	+.-.	0.932063	intergenic	FAM153A(dist=19516);LOC728554(dist=71475)
CNVR2701.1	5q35.3	5	177320743	177322703	1960	multiallelic	2	97.3%/2.7%	3068	0.0884367	0.0461564	+...	0.0553623	intergenic	LOC728554(dist=76868);PROP1(dist=29139)
CNVR2704.1	5q35.3	5	177754471	177756401	1930	insertion	3	34.8%/52.6%/12.7%	3053	0.00679385	0.0135833	+...	0.61696	intronic	COL23A1
CNVR2710.1	5q35.3	5	178191212	178192988	1776	deletion	3	9.3%/42.3%/48.4%	3025	0.00326957	0.0132791	+...	0.805512	intergenic	AACSP1(dist=55329);ZNF354B(dist=26572)
CNVR2710.2	5q35.3	5	178191212	178198773	7561	deletion	3	10.0%/42.3%/47.7%	4959	4.46318e-05	0.0103208	+-..	0.99655	intergenic	AACSP1(dist=55329);ZNF354B(dist=20787)
CNVR2711.1	5q35.3	5	178280977	178285795	4818	insertion	4	1.3%/5.1%/20.7%/72.9%	5533	0.00444706	0.0103694	-+..	0.668024	intronic	ZFP2
CNVR2717.1	5q35.3	5	180108619	180128369	19750	insertion	4	8.5%/6.3%/35.6%/49.6%	3054	-0.00239662	0.00922694	-...	0.795063	upstream	OR2Y1
CNVR2719.1	5q35.3	5	180307216	180365215	57999	multiallelic	3	10.6%/42.7%/46.7%	7247	0.00821719	0.00845319	+++.	0.33101	exonic	BTNL3;BTNL8
CNVR2723.1	5q35.3	5	180501669	180502657	988	multiallelic	3	2.6%/29.9%/67.5%	5552	0.0137323	0.0124382	++..	0.269577	intergenic	OR2V1(dist=16759);OR2V2(dist=11892)
CNVR2728.1	6p25.3	6	200650	329973	129323	multiallelic	4	3.9%/18.8%/66.0%/11.3%	3040	-0.0162987	0.0164331	-...	0.321284	exonic	DUSP22
CNVR2728.2	6p25.3	6	201416	241014	39598	deletion	4	21.1%/3.7%/49.5%/25.7%	3051	-0.00802798	0.0094973	-...	0.397949	exonic	DUSP22
CNVR2732.1	6p25.3	6	611425	612789	1364	deletion	3	39.4%/46.6%/14.0%	5488	-0.00312787	0.00941679	-+..	0.739769	intronic	EXOC2
CNVR2733.1	6p25.3	6	620417	622340	1923	deletion	5	0.7%/12.0%/52.3%/31.5%/3.5%	3059	-0.00118987	0.0123966	-...	0.923534	intronic	EXOC2
CNVR2734.1	6p25.3	6	719091	719831	740	deletion	3	0.9%/18.6%/80.5%	5545	0.017291	0.0153502	++..	0.25998	intergenic	EXOC2(dist=80950);LOC285768(dist=186410)
CNVR2736.1	6p25.3	6	806925	808775	1850	multiallelic	2	78.4%/21.6%	3067	-0.0094062	0.021923	-...	0.667883	intergenic	EXOC2(dist=168784);LOC285768(dist=97466)
CNVR2737.1	6p25.3	6	854726	856131	1405	deletion	2	52.8%/47.2%	3064	0.0275188	0.0213495	+...	0.19741	intergenic	EXOC2(dist=216585);LOC285768(dist=50110)
CNVR2738.1	6p25.3	6	1477293	1482290	4997	deletion	2	60.5%/39.5%	5536	-0.033969	0.0136291	--..	0.0126888	intergenic	FOXF2(dist=136462);FOXC1(dist=73390)
CNVR274.1	1p21.1	1	105469153	105469979	826	insertion	3	1.2%/22.8%/76.0%	5566	-0.0236241	0.0148713	--..	0.112159	ncRNA_intronic	MIR548H3
CNVR2741.1	6p25.2	6	2512324	2517088	4764	deletion	2	10.7%/89.3%	5524	-0.0167635	0.0204304	--..	0.411921	intergenic	LOC100508120(dist=153500);C6orf195(dist=50883)
CNVR2743.1	6p25.2	6	3035970	3039510	3540	deletion	2	0.8%/99.2%	3076	0.13153	0.0968094	+...	0.174258	intronic	RIPK1
CNVR2744.1	6p25.2	6	3089811	3092615	2804	deletion	3	49.3%/40.8%/10.0%	3022	0.00236666	0.0156466	+...	0.879773	intronic	BPHL
CNVR275.1	1p21.1	1	105817336	105824920	7584	deletion	3	10.0%/43.9%/46.0%	7242	-0.000979446	0.00870599	-+-.	0.910425	intergenic	MIR548H3(dist=340534);PRMT6(dist=1575870)
CNVR2750.1	6p25.2	6	3657580	3664679	7099	insertion	3	29.8%/24.5%/45.6%	5470	0.00797193	0.00796605	++..	0.316953	downstream	PXDC1
CNVR2750.2	6p25.2	6	3661204	3664679	3475	insertion	3	51.1%/3.9%/45.1%	3064	-0.00269173	0.0102491	-...	0.792836	downstream	PXDC1
CNVR2758.1	6p25.1	6	5767037	5767682	645	deletion	2	43.7%/56.3%	5552	-0.00430422	0.0164197	--..	0.793215	intergenic	FARS2(dist=50222);NRN1(dist=175550)
CNVR2766.1	6p24.3	6	7726528	7727584	1056	deletion	3	0.4%/10.4%/89.2%	5557	0.00711212	0.0200978	++..	0.723432	intronic	BMP6
CNVR2769.1	6p24.3	6	8282687	8286532	3845	deletion	3	8.0%/42.2%/49.8%	7275	0.00265437	0.00911429	++-.	0.770875	intergenic	EEF1E1-MUTED(dist=234860);SLC35B3(dist=71768)
CNVR2789.1	6p22.3	6	16992973	16994044	1071	insertion	3	2.1%/26.7%/71.3%	5552	-0.0195133	0.0145914	+-..	0.18112	intergenic	ATXN1(dist=123273);STMND1(dist=216424)
CNVR2799.1	6p22.3	6	18510099	18510860	761	insertion	3	44.1%/44.0%/11.9%	5560	0.0105696	0.0089898	++..	0.239701	intronic	RNF144B
CNVR2803.1	6p22.3	6	19793546	19794532	986	deletion	3	2.0%/24.4%/73.6%	5537	0.00788063	0.0131979	++..	0.550433	intergenic	MIR548A1(dist=1113456);ID4(dist=151048)
CNVR2807.1	6p22.3	6	22160753	22161707	954	deletion	3	4.2%/33.6%/62.2%	5543	0.0073783	0.0117793	++..	0.531068	ncRNA_intronic	LINC00340
CNVR2807.2	6p22.3	6	22159124	22162663	3539	deletion	4	4.2%/1.2%/32.2%/62.5%	3035	0.00606646	0.0147612	+...	0.681092	ncRNA_intronic	LINC00340
CNVR2813.1	6p22.2	6	24433310	24435604	2294	deletion	3	0.8%/14.8%/84.5%	7273	-0.00522882	0.0144349	-+-.	0.717176	intronic	DCDC2
CNVR2818.1	6p22.2	6	25614072	25627508	13436	insertion	2	50.2%/49.8%	3033	-0.0153288	0.0164161	-...	0.350425	exonic	LRRC16A
CNVR2821.1	6p22.1	6	26827342	26890518	63176	insertion	3	15.1%/47.9%/37.0%	7280	0.00105205	0.00810357	--+.	0.896705	intergenic	ZNF322(dist=59383);GUSBP2(dist=56727)
CNVR2822.2	6p22.1	6	26951792	27091435	139643	insertion	2	20.9%/79.1%	3042	-0.00364439	0.0207482	-...	0.86057	ncRNA_exonic	GUSBP2;LINC00240
CNVR2829.4	6p22.1	6	29787412	29790891	3479	insertion	3	49.8%/8.4%/41.7%	3039	0.00192813	0.00891746	+...	0.828816	upstream	HLA-F
CNVR2831.1	6p21.33	6	30467601	30471298	3697	insertion	3	21.0%/50.3%/28.7%	5516	-0.0141831	0.00938081	--..	0.130553	intergenic	TRIM39-RPP21(dist=44987);HLA-E(dist=93864)
CNVR2831.2	6p21.33	6	30469171	30470450	1279	insertion	3	21.1%/49.8%/29.1%	3063	-0.00996772	0.0125047	-...	0.425383	intergenic	TRIM39-RPP21(dist=46557);HLA-E(dist=94712)
CNVR2837.2	6p21.33	6	31337122	31343818	6696	insertion	2	65.5%/34.5%	3056	-0.0195934	0.0176509	-...	0.266977	downstream	HLA-C
CNVR2838.1	6p21.33	6	31345003	31348296	3293	deletion	3	43.3%/45.0%/11.7%	5538	-0.013639	0.0104635	--..	0.192411	exonic	HLA-C
CNVR2840.1	6p21.33	6	31374704	31377479	2775	deletion	3	8.4%/42.4%/49.2%	5532	-0.014643	0.0115178	--..	0.203609	intergenic	HLA-C(dist=26812);HLA-B(dist=52149)
CNVR2841.10	6p21.33	6	31410786	31427174	16388	deletion	4	4.4%/15.7%/64.3%/15.6%	3057	0.015393	0.0135797	+...	0.256992	downstream	HLA-B
CNVR2841.11	6p21.33	6	31393480	31427911	34431	insertion	4	38.6%/28.3%/23.9%/9.2%	2923	-0.00177407	0.00877746	-...	0.839826	downstream	HLA-B
CNVR2841.12	6p21.33	6	31393625	31459632	66007	insertion	4	2.1%/36.7%/36.8%/24.4%	2796	-0.00124165	0.0107446	-...	0.908001	exonic	HLA-B
CNVR2841.14	6p21.33	6	31426895	31433689	6794	deletion	3	42.0%/46.4%/11.6%	5487	-0.00275645	0.0107947	--..	0.798451	exonic	HLA-B
CNVR2841.5	6p21.33	6	31383960	31387412	3452	deletion	2	16.2%/83.8%	7252	0.00833052	0.0153434	+++.	0.587173	intergenic	HLA-C(dist=36068);HLA-B(dist=42216)
CNVR2841.6	6p21.33	6	31384505	31397416	12911	deletion	4	2.1%/36.5%/10.6%/50.8%	2963	-0.00141106	0.0102631	-...	0.890645	intergenic	HLA-C(dist=36613);HLA-B(dist=32212)
CNVR2841.7	6p21.33	6	31393625	31409599	15974	insertion	5	1.9%/36.8%/27.7%/24.4%/9.2%	2953	-0.000625703	0.00863254	-...	0.942218	intergenic	HLA-C(dist=45733);HLA-B(dist=20029)
CNVR2841.9	6p21.33	6	31395810	31397416	1606	deletion	4	7.0%/31.9%/47.3%/13.7%	3064	0.00243095	0.0119678	+...	0.839038	intergenic	HLA-C(dist=47918);HLA-B(dist=32212)
CNVR2843.1	6p21.32	6	32093119	32099722	6603	multiallelic	4	1.6%/10.4%/24.6%/63.4%	5534	0.0111422	0.00898833	++..	0.215113	exonic	C4A;C4B;C4B_2
CNVR2843.2	6p21.32	6	32060426	32066895	6469	deletion	4	1.5%/10.3%/25.0%/63.2%	5530	0.0108757	0.00928255	++..	0.241346	intronic	C4A;C4B;C4B_2
CNVR2843.3	6p21.32	6	32066855	32093500	26645	insertion	3	3.4%/28.2%/68.4%	5523	0.0267513	0.0129513	++..	0.0388724	exonic	C4A;C4B;C4B_2;STK19
CNVR2843.6	6p21.32	6	32056101	32122019	65918	multiallelic	5	1.6%/10.2%/24.0%/64.1%/0.0%	5413	0.0131574	0.00845917	++..	0.119851	exonic	C4A;C4B;C4B_2;CYP21A2;STK19;TNXB
CNVR2845.17	6p21.32	6	32700893	32712162	11269	deletion	4	5.9%/18.1%/48.1%/27.9%	3030	-0.00507924	0.0117333	-...	0.665095	upstream	HLA-DQA1
CNVR2845.20	6p21.32	6	32711984	32887814	175830	insertion	3	15.0%/45.3%/39.7%	2868	-0.00249972	0.0128716	-...	0.846015	exonic	HLA-DQA1;HLA-DQA2;HLA-DQB1;HLA-DQB2
CNVR2845.21	6p21.32	6	32519885	32887814	367929	insertion	4	72.4%/2.1%/23.3%/2.2%	2427	-0.00182258	0.0102966	-...	0.859502	exonic	HLA-DQA1;HLA-DQA2;HLA-DQB1;HLA-DQB2;HLA-DRB1;HLA-DRB5
CNVR2845.22	6p21.32	6	32711490	32772512	61022	insertion	4	37.8%/4.6%/45.7%/11.9%	2914	-0.00192847	0.00822231	-...	0.814565	exonic	HLA-DQA1;HLA-DQB1
CNVR2845.23	6p21.32	6	32782324	32887814	105490	insertion	4	37.2%/1.5%/46.1%/15.3%	3025	0.000421847	0.00858389	+...	0.960804	exonic	HLA-DQA2;HLA-DQB2
CNVR2845.28	6p21.32	6	32793870	32830605	36735	insertion	3	15.8%/28.9%/55.3%	3061	0.000412373	0.0118721	+...	0.972291	exonic	HLA-DQA2
CNVR2845.39	6p21.32	6	32711728	32830605	118877	insertion	3	37.9%/50.3%/11.9%	2911	0.000405156	0.013985	+...	0.976888	exonic	HLA-DQA1;HLA-DQA2;HLA-DQB1
CNVR2845.4	6p21.32	6	32645762	32656983	11221	insertion	5	11.9%/2.3%/37.4%/23.5%/24.8%	3046	-0.00437758	0.00793685	-...	0.581256	exonic	HLA-DRB1
CNVR2845.8	6p21.32	6	32551263	32563556	12293	insertion	4	12.1%/31.2%/49.9%/6.8%	3043	-0.00770674	0.0121365	-...	0.525424	intergenic	HLA-DRA(dist=30461);HLA-DRB5(dist=29576)
CNVR2846.1	6p21.32	6	33131047	33147969	16922	deletion	3	41.3%/50.3%/8.4%	3038	-0.027141	0.0156325	-...	0.0825308	exonic	HLA-DPA1
CNVR2846.3	6p21.32	6	33156338	33162718	6380	deletion	3	9.8%/43.9%/46.4%	5480	-0.0133997	0.00977629	--..	0.170491	exonic	HLA-DPB1
CNVR2847.1	6p21.32	6	33206577	33209908	3331	insertion	3	32.5%/50.6%/16.9%	5360	-0.0209898	0.00998861	--..	0.0356085	downstream	HLA-DPB2
CNVR2850.1	6p21.31	6	33691917	33693857	1940	deletion	3	6.5%/37.7%/55.9%	5540	0.00601124	0.0118647	+-..	0.612401	upstream	ITPR3
CNVR2856.1	6p21.31	6	34424989	34427595	2606	deletion	2	6.4%/93.6%	5545	0.00369734	0.0264651	+-..	0.888892	intronic	NUDT3;RPS10-NUDT3
CNVR2857.1	6p21.31	6	34807974	34808940	966	multiallelic	3	11.5%/46.0%/42.5%	7307	-0.00863538	0.00922025	---.	0.348982	intergenic	C6orf106(dist=35371);SNRPC(dist=23909)
CNVR2861.1	6p21.31	6	35862494	35874758	12264	insertion	3	25.0%/49.9%/25.1%	3041	0.00530794	0.0143331	+...	0.711138	exonic	CLPS;CLPSL1
CNVR2881.1	6p12.3	6	45876233	45876923	690	insertion	2	63.0%/37.0%	5556	-0.00582695	0.0133656	-+..	0.662862	intergenic	RUNX2(dist=249436);CLIC5(dist=97243)
CNVR289.1	1p13.3	1	108204507	108206926	2419	deletion	2	6.2%/93.8%	5518	-0.0201781	0.026773	--..	0.451044	intronic	VAV3
CNVR2894.1	6p12.3	6	49038836	49046464	7628	deletion	3	1.6%/21.3%/77.1%	4788	-0.00101632	0.0157683	-.+.	0.948609	intergenic	PTCHD4(dist=894452);MUT(dist=459568)
CNVR2899.1	6p12.2	6	51307432	51308104	672	deletion	4	3.7%/3.1%/29.1%/64.2%	5553	-0.00464297	0.00842707	-+..	0.581662	intergenic	TFAP2B(dist=384147);PKHD1(dist=280000)
CNVR29.1	1p36.32	1	3205520	3206970	1450	deletion	3	27.6%/50.0%/22.3%	3072	0.0192802	0.015921	+...	0.2259	intronic	PRDM16
CNVR2901.1	6p12.2	6	51844127	51844735	608	multiallelic	3	27.8%/49.8%/22.4%	5544	0.0211013	0.00923677	++..	0.022343	intronic	PKHD1
CNVR2906.1	6p12.1	6	54036723	54042793	6070	insertion	3	47.7%/43.9%/8.4%	7280	0.00200633	0.0092049	-++.	0.827458	intronic	MLIP
CNVR2910.1	6p12.1	6	54954057	54959624	5567	deletion	2	13.4%/86.6%	7259	0.00461776	0.0161678	++-.	0.775173	intergenic	FAM83B(dist=36201);HCRTR2(dist=187406)
CNVR292.1	1p13.3	1	108497047	108498862	1815	deletion	2	27.9%/72.1%	3063	0.0391447	0.0215912	+...	0.0698323	intronic	SLC25A24
CNVR2920.2	6p11.2	6	57726662	57739915	13253	multiallelic	3	2.2%/28.5%/69.3%	5507	0.00616465	0.012505	++..	0.622029	intergenic	PRIM2(dist=105327);GUSBP4(dist=614203)
CNVR2926.1	6p11.1	6	58531691	58536763	5072	deletion	3	4.7%/27.0%/68.3%	3049	-0.0159959	0.0161416	-...	0.321698	intergenic	GUSBP4(dist=136008);NONE(dist=NONE)
CNVR293.1	1p13.3	1	108534878	108538928	4050	multiallelic	3	5.3%/36.9%/57.8%	7259	0.00192955	0.0093681	-+-.	0.836814	exonic	SLC25A24
CNVR2931.1	6p11.1	6	58881480	58888091	6611	deletion	2	10.8%/89.2%	5270	-0.0298936	0.0208421	--..	0.151489	intergenic	GUSBP4(dist=485797);NONE(dist=NONE)
CNVR2938.1	6q12	6	64724969	64726239	1270	deletion	3	7.2%/39.2%/53.7%	3067	0.00175523	0.0169186	+...	0.917371	intronic	EYS
CNVR294.1	1p13.3	1	108580145	108655448	75303	multiallelic	3	1.2%/20.7%/78.2%	3059	-0.00300969	0.0204575	-...	0.883038	exonic	NBPF4
CNVR294.2	1p13.3	1	108716192	108802432	86240	multiallelic	3	1.2%/20.4%/78.4%	2972	-0.0051023	0.0206715	-...	0.805041	exonic	NBPF6
CNVR294.3	1p13.3	1	108826110	108827761	1651	deletion	3	5.7%/93.9%/0.5%	3070	0.0623165	0.0333549	+...	0.0617227	intergenic	NBPF6(dist=11327);FAM102B(dist=76733)
CNVR2940.1	6q12	6	65767740	65771776	4036	deletion	3	2.6%/25.7%/71.7%	7249	0.00799531	0.0117768	+++.	0.4972	intronic	EYS
CNVR2946.2	6q12	6	67097624	67099975	2351	deletion	3	3.2%/41.3%/55.6%	2951	0.0105221	0.0152844	+...	0.491189	intergenic	SLC25A51P1(dist=541527);NONE(dist=NONE)
CNVR2952.1	6q12	6	69286825	69298730	11905	insertion	3	93.9%/5.6%/0.6%	3031	-0.0026194	0.0318029	-...	0.934358	intergenic	NONE(dist=NONE);BAI3(dist=103623)
CNVR2954.1	6q12	6	69744407	69748441	4034	deletion	2	9.0%/91.0%	3060	0.046162	0.0322409	+...	0.152205	intronic	BAI3
CNVR2963.1	6q13	6	73975663	73976603	940	deletion	2	32.6%/67.4%	7503	-0.0122065	0.00637751	-..-	0.0556204	intergenic	KCNQ5(dist=10369);KHDC1L(dist=13386)
CNVR2973.1	6q14.1	6	77495977	77517068	21091	multiallelic	4	6.6%/2.9%/37.4%/53.1%	3015	-0.00168816	0.0117417	-...	0.885679	intergenic	IMPG1(dist=656922);HTR1B(dist=711599)
CNVR2977.1	6q14.1	6	79024187	79093007	68820	insertion	3	6.7%/39.0%/54.3%	7300	-0.0138538	0.00868336	-++.	0.110614	intergenic	HTR1B(dist=794348);IRAK1BP1(dist=540901)
CNVR2982.1	6q14.1	6	81340459	81350256	9797	deletion	2	10.0%/90.0%	4791	0.0227116	0.0215167	+.+.	0.291181	intergenic	BCKDHB(dist=227753);FAM46A(dist=1161910)
CNVR2987.1	6q14.3	6	86680559	86682553	1994	deletion	3	11.8%/44.5%/43.7%	5544	0.00566079	0.00977292	++..	0.562433	intergenic	SNHG5(dist=235389);MIR548AD(dist=401512)
CNVR299.3	1p13.3	1	109988369	109992645	4276	multiallelic	3	35.1%/48.1%/16.8%	5543	-0.00703125	0.00897892	+-..	0.433577	upstream	GSTM4
CNVR299.4	1p13.3	1	110016535	110046454	29919	insertion	3	53.8%/38.6%/7.5%	7276	-0.0121281	0.00903079	---.	0.179281	exonic	GSTM1;GSTM2
CNVR3.1	1p36.33	1	554403	560267	5864	multiallelic	2	0.5%/99.5%	3061	0.138928	0.0807605	+...	0.0853886	intergenic	OR4F3(dist=195943);OR4F3(dist=50692)
CNVR300.1	1p13.3	1	111180085	111190659	10574	deletion	3	0.6%/14.9%/84.5%	7305	-0.00877557	0.0134997	++-.	0.515657	intergenic	KCNA3(dist=160907);CD53(dist=24685)
CNVR3000.1	6q16.1	6	93631502	93635657	4155	deletion	2	50.4%/49.6%	3057	0.032643	0.0199197	+...	0.101269	intergenic	MIR4643(dist=1343326);EPHA7(dist=370802)
CNVR3004.1	6q16.1	6	95250114	95251113	999	multiallelic	3	33.1%/51.2%/15.7%	5481	0.000867033	0.00910173	-+..	0.924108	intergenic	TSG1(dist=707194);MANEA(dist=880981)
CNVR3005.1	6q16.1	6	95345759	95348635	2876	deletion	2	12.2%/87.8%	5488	0.000376773	0.0197364	-+..	0.984769	intergenic	TSG1(dist=802839);MANEA(dist=783459)
CNVR3009.1	6q16.3	6	100141275	100141994	719	deletion	3	63.9%/31.7%/4.4%	5539	0.00732765	0.0112793	++..	0.515916	intergenic	CCNC(dist=17864);PRDM13(dist=19377)
CNVR301.1	1p13.2	1	111730544	111736420	5876	deletion	2	2.4%/97.6%	7305	0.0310146	0.038229	++-.	0.417202	ncRNA_exonic	PGCP1
CNVR3014.1	6q16.3	6	102041250	102045717	4467	deletion	3	0.9%/21.0%/78.1%	5523	-0.00453535	0.0141431	-+..	0.748456	intronic	GRIK2
CNVR3017.1	6q16.3	6	102921742	102922628	886	multiallelic	3	5.8%/38.4%/55.8%	5555	0.00219967	0.0114838	++..	0.848098	intergenic	GRIK2(dist=297091);NONE(dist=NONE)
CNVR302.1	1p13.2	1	112494152	112506316	12164	multiallelic	3	9.8%/55.1%/35.1%	3034	0.0124772	0.0140289	+...	0.373792	intergenic	LOC643355(dist=151166);CTTNBP2NL(dist=234007)
CNVR3020.1	6q16.3	6	103843385	103870879	27494	insertion	3	20.4%/51.8%/27.8%	7091	0.0211604	0.00834507	+++.	0.0112231	intergenic	GRIK2(dist=1218734);HACE1(dist=1411782)
CNVR3022.1	6q21	6	105367477	105369570	2093	deletion	3	4.3%/32.0%/63.7%	5529	0.014824	0.0111049	++..	0.181908	intronic	HACE1
CNVR3033.2	6q21	6	108290395	108293007	2612	insertion	2	94.3%/5.7%	5521	0.00434759	0.0303798	-+..	0.886205	downstream	SEC63
CNVR3035.1	6q21	6	110676417	110678584	2167	deletion	2	3.8%/96.2%	7303	0.063342	0.0322331	+++.	0.0494	intronic	METTL24
CNVR3041.1	6q21	6	113808504	113809828	1324	deletion	3	3.3%/91.7%/5.0%	3065	0.0418863	0.0392723	+...	0.28617	intergenic	RFPL4B(dist=1029313);MARCKS(dist=475392)
CNVR3042.1	6q21	6	113883737	113884848	1111	deletion	2	19.4%/80.6%	3048	-0.0133309	0.022791	-...	0.558601	intergenic	RFPL4B(dist=1104546);MARCKS(dist=400372)
CNVR3043.1	6q22.1	6	114330722	114331939	1217	multiallelic	3	10.3%/47.2%/42.5%	7299	0.00446893	0.00930772	-++.	0.631134	upstream	FLJ34503
CNVR3063.1	6q22.32	6	126224962	126228845	3883	multiallelic	3	3.4%/31.5%/65.1%	7297	0.00202452	0.00997134	-++.	0.839108	intronic	NCOA7
CNVR3071.1	6q23.2	6	132749344	132754170	4826	deletion	2	7.8%/92.2%	7181	0.00585295	0.0213981	-+-.	0.784448	intronic	MOXD1
CNVR3074.1	6q23.2	6	134310674	134311405	731	insertion	3	34.6%/48.1%/17.3%	5552	0.0176259	0.0088771	++..	0.0470832	upstream	TBPL1
CNVR3075.1	6q23.2	6	134631119	134636149	5030	deletion	3	1.1%/20.7%/78.2%	5537	-0.0182069	0.0149849	--..	0.22436	intronic	SGK1
CNVR3080.1	6q24.1	6	139644298	139649450	5152	insertion	3	3.1%/29.1%/67.8%	7278	0.00865315	0.0108984	-++.	0.427203	intronic	TXLNB
CNVR3081.1	6q24.1	6	141096813	141097430	617	multiallelic	2	12.8%/87.2%	5540	0.0226231	0.0193199	++..	0.241611	intergenic	MIR4465(dist=50100);NMBR(dist=1341008)
CNVR310.3	1p13.1	1	116932143	116962037	29894	multiallelic	2	36.9%/63.1%	3039	-0.00947413	0.0170781	-...	0.579064	exonic	IGSF3
CNVR3102.1	6q25.1	6	150560586	150561196	610	insertion	3	50.6%/41.5%/7.9%	3067	0.013452	0.0133419	+...	0.313332	intronic	PPP1R14C
CNVR3113.1	6q25.2	6	154661490	154663386	1896	multiallelic	3	5.4%/37.4%/57.2%	5530	-0.00229419	0.0106863	-+..	0.830013	intronic	IPCEF1
CNVR3114.1	6q25.2	6	155159916	155164723	4807	deletion	2	7.2%/92.8%	3055	0.0678812	0.0343251	+...	0.0479745	intronic	SCAF8
CNVR3133.1	6q26	6	160945968	160989821	43853	multiallelic	3	13.1%/2.4%/84.4%	3027	0.00208547	0.0131037	+...	0.87355	exonic	LPA
CNVR3134.1	6q26	6	161181092	161199707	18615	multiallelic	2	92.0%/8.0%	3055	0.0428205	0.0313739	+...	0.172302	intergenic	PLG(dist=86017);MAP3K4(dist=133105)
CNVR3138.1	6q26	6	161986915	161987580	665	deletion	2	7.3%/92.7%	3070	-0.0331312	0.03111	-...	0.28689	intronic	PARK2
CNVR3150.1	6q27	6	164463229	164467413	4184	deletion	3	2.0%/25.2%/72.8%	7276	-0.00292069	0.0114938	+--.	0.79941	intergenic	QKI(dist=543611);C6orf118(dist=1145730)
CNVR3154.1	6q27	6	165644699	165651948	7249	multiallelic	3	19.2%/50.2%/30.6%	5534	0.0151751	0.00985162	-+..	0.12347	upstream;downstream	C6orf118;PDE10A
CNVR3163.1	6q27	6	167117308	167118234	926	multiallelic	3	2.6%/74.2%/23.2%	3080	0.0303761	0.027471	+...	0.268833	intronic	RPS6KA2
CNVR3164.1	6q27	6	167408121	167409138	1017	insertion	3	16.9%/49.2%/33.9%	5550	0.0149933	0.00943751	++..	0.112131	intergenic	FGFR1OP(dist=34065);CCR6(dist=36147)
CNVR3167.1	6q27	6	167718505	167722700	4195	insertion	3	62.7%/33.2%/4.2%	3063	0.0149271	0.0159991	+...	0.350822	upstream	TCP10
CNVR3169.1	6q27	6	167878674	167879427	753	deletion	4	2.5%/28.4%/67.6%/1.5%	3073	-0.00214479	0.0172225	-...	0.900892	intergenic	TCP10(dist=160686);C6orf123(dist=48641)
CNVR3170.1	6q27	6	168083696	168085901	2205	deletion	2	11.7%/88.3%	3071	0.0820008	0.0316004	+...	0.00946112	intronic	MLLT4
CNVR3170.2	6q27	6	168076579	168341749	265170	insertion	2	96.2%/3.8%	4961	0.00839056	0.0314157	++..	0.789406	exonic	FRMD1;HGC6.3;KIF25;MLLT4
CNVR3171.1	6q27	6	168377284	168381839	4555	multiallelic	3	13.6%/45.8%/40.6%	3069	0.0176249	0.0136912	+...	0.197984	intergenic	FRMD1(dist=154596);DACT2(dist=68594)
CNVR3174.1	6q27	6	168459850	168461640	1790	insertion	4	18.9%/25.6%/34.0%/21.4%	3072	-0.010789	0.01	-...	0.280634	intronic	DACT2
CNVR3175.1	6q27	6	168475562	168476702	1140	deletion	3	46.8%/44.2%/9.0%	5544	0.00302881	0.00996193	-+..	0.761099	intergenic	DACT2(dist=12311);SMOC2(dist=107978)
CNVR3181.1	6q27	6	168715334	168716939	1605	deletion	2	8.5%/91.5%	3060	-0.0544387	0.0330108	-...	0.099123	intronic	SMOC2
CNVR3182.1	6q27	6	168735762	168737881	2119	multiallelic	2	46.6%/53.4%	3062	-0.0153931	0.0208254	-...	0.459815	intronic	SMOC2
CNVR3183.1	6q27	6	168754807	168759751	4944	deletion	3	5.8%/40.6%/53.6%	3052	0.000480892	0.0154636	+...	0.975191	intronic	SMOC2
CNVR3187.1	6q27	6	168988869	168990019	1150	deletion	2	1.4%/98.6%	3059	0.0923641	0.0852944	+...	0.278859	intergenic	SMOC2(dist=178270);THBS2(dist=367781)
CNVR3189.1	6q27	6	169073188	169074967	1779	multiallelic	3	2.2%/27.6%/70.2%	3073	0.0249091	0.0179607	+...	0.165483	intergenic	SMOC2(dist=262589);THBS2(dist=282833)
CNVR319.1	1p12	1	120477470	120478187	717	deletion	3	5.7%/23.8%/70.4%	3075	0.0040419	0.0144507	+...	0.779705	intergenic	NOTCH2(dist=63630);FAM72B(dist=162341)
CNVR3192.1	6q27	6	169267486	169271996	4510	multiallelic	2	87.8%/12.2%	3059	-0.00275629	0.0284605	-...	0.922849	intergenic	SMOC2(dist=456887);THBS2(dist=85804)
CNVR320.1	1p12	1	120557209	120738188	180979	insertion	3	10.7%/46.6%/42.7%	3009	0.00871863	0.0169965	+...	0.607975	exonic	FAM72B;FCGR1B
CNVR3201.1	6q27	6	170324402	170329648	5246	multiallelic	4	8.6%/23.9%/30.5%/37.0%	3043	0.00552877	0.0104033	+...	0.595111	intergenic	LINC00574(dist=379508);LOC154449(dist=75699)
CNVR3201.2	6q27	6	170325492	170328281	2789	insertion	3	8.6%/24.2%/67.2%	3058	0.000162119	0.0155218	+...	0.991667	intergenic	LINC00574(dist=380598);LOC154449(dist=77066)
CNVR3206.1	6q27	6	170527819	170528864	1045	deletion	3	6.6%/36.4%/57.0%	5556	-0.0209333	0.0109976	--..	0.056984	intronic	FAM120B
CNVR3207.1	6q27	6	170549391	170551333	1942	insertion	2	13.7%/86.3%	3058	0.0182252	0.0278227	+...	0.512438	intronic	FAM120B
CNVR3208.1	6q27	6	170608754	170611184	2430	deletion	2	30.5%/69.5%	3060	0.0385035	0.0205192	+...	0.060592	intergenic	FAM120B(dist=52592);PSMB1(dist=74945)
CNVR3211.1	6q27	6	170645852	170648148	2296	deletion	3	14.9%/45.6%/39.5%	5551	0.00278782	0.00939854	++..	0.766755	intergenic	FAM120B(dist=89690);PSMB1(dist=37981)
CNVR3213.1	6q27	6	170824239	170896961	72722	deletion	3	26.0%/50.4%/23.7%	5515	0.0226643	0.00988115	++..	0.021808	intergenic	PDCD2(dist=88534);NONE(dist=NONE)
CNVR3213.4	6q27	6	170862958	170896961	34003	insertion	3	25.9%/51.3%/22.8%	5553	0.0218389	0.0100243	++..	0.0293624	intergenic	PDCD2(dist=127253);NONE(dist=NONE)
CNVR3216.1	7p22.3	7	272707	273247	540	insertion	2	35.2%/64.8%	3068	0.0262414	0.0216939	+...	0.226424	intergenic	NONE(dist=NONE);FAM20C(dist=14805)
CNVR3219.1	7p22.3	7	301609	302464	855	deletion	3	31.1%/51.4%/17.5%	3071	0.0241044	0.0120172	+...	0.0448758	intronic	FAM20C
CNVR3222.1	7p22.3	7	319151	321126	1975	multiallelic	3	5.7%/32.8%/61.5%	3049	0.000502042	0.0157812	+...	0.974621	intergenic	FAM20C(dist=15092);PDGFA(dist=182297)
CNVR3228.1	7p22.3	7	895706	897001	1295	multiallelic	2	20.9%/79.1%	3078	0.0587961	0.0250504	+...	0.0189195	intronic	GET4
CNVR323.1	1q12	1	141477044	141484457	7413	deletion	2	11.4%/88.6%	3059	-0.00674626	0.0282633	-...	0.811344	intergenic	NONE(dist=NONE);ANKRD20A12P(dist=154487)
CNVR3230.1	7p22.3	7	943220	943930	710	insertion	3	19.6%/51.5%/28.8%	3052	-0.0176619	0.0131403	-...	0.178916	intronic	ADAP1
CNVR3237.1	7p22.3	7	1279326	1280346	1020	multiallelic	3	46.7%/43.6%/9.8%	3060	-0.0207795	0.0136963	-...	0.129227	intergenic	UNCX(dist=36187);MICALL2(dist=160175)
CNVR3239.1	7p22.3	7	1527216	1529358	2142	insertion	3	26.9%/52.1%/21.0%	3054	-0.00821404	0.0122972	-...	0.504161	upstream	MAFK
CNVR324.2	1q12	1	141612494	141633113	20619	multiallelic	2	46.5%/53.5%	3052	0.00794109	0.0170091	+...	0.640591	downstream	ANKRD20A12P
CNVR3245.1	7p22.3	7	1996802	1998387	1585	multiallelic	2	14.5%/85.5%	3069	0.036172	0.0289535	+...	0.21155	intronic	MAD1L1
CNVR3252.1	7p22.2	7	3577056	3585481	8425	insertion	3	2.2%/74.5%/23.3%	3045	-0.000429046	0.0181943	-...	0.981187	intronic	SDK1
CNVR3253.1	7p22.2	7	3621004	3622007	1003	deletion	2	7.3%/92.7%	5536	-0.045519	0.0233536	--..	0.0512804	intronic	SDK1
CNVR3268.1	7p22.1	7	5847069	5853950	6881	deletion	2	5.8%/94.2%	4759	-0.0019431	0.028698	-.+.	0.946017	ncRNA_exonic	ZNF815P
CNVR3278.1	7p21.3	7	8959411	8960959	1548	insertion	3	20.9%/46.6%/32.5%	3053	0.00845078	0.0109881	+...	0.441845	intergenic	NXPH1(dist=200293);PER4(dist=679466)
CNVR3281.1	7p21.3	7	9642715	9646944	4229	deletion	3	2.7%/25.6%/71.6%	3045	0.00111316	0.0195518	+...	0.954598	downstream	PER4
CNVR3282.1	7p21.3	7	10595271	10596429	1158	insertion	2	29.9%/70.1%	3074	0.00111279	0.0235989	+...	0.96239	intergenic	PER4(dist=953299);NDUFA4(dist=341676)
CNVR3284.1	7p21.3	7	11569288	11570811	1523	insertion	3	17.3%/49.0%/33.6%	3060	-0.00379684	0.0139975	-...	0.786197	intronic	THSD7A
CNVR3295.1	7p21.3	7	13244570	13247388	2818	multiallelic	2	4.1%/95.9%	3063	0.014043	0.0466563	+...	0.763423	intergenic	ARL4A(dist=547487);ETV1(dist=649993)
CNVR3302.1	7p21.1	7	15601540	15604703	3163	deletion	2	42.6%/57.4%	3044	-0.02485	0.0188256	-...	0.186831	intergenic	AGMO(dist=33375);MEOX2(dist=12659)
CNVR3304.1	7p21.1	7	16138321	16140500	2179	multiallelic	3	18.9%/47.7%/33.4%	5552	-0.00580818	0.00895126	+-..	0.516424	intronic	ISPD
CNVR331.2	1q21.1	1	142436913	142562145	125232	insertion	2	98.8%/1.2%	5532	0.0368706	0.0818101	+-..	0.652217	exonic	PPIAL4G
CNVR3310.1	7p15.3	7	19593706	19594663	957	deletion	2	60.8%/39.2%	3058	0.0177039	0.0204508	+...	0.386663	intergenic	FERD3L(dist=442137);TWISTNB(dist=106947)
CNVR3311.1	7p15.3	7	20715360	20720071	4711	deletion	2	14.4%/85.6%	9978	0.00250159	0.00898191	+-.-	0.780617	intronic	ABCB5
CNVR3314.1	7p15.3	7	22401347	22403248	1901	insertion	3	16.7%/48.7%/34.5%	5500	0.00879649	0.00899884	+-..	0.328315	intergenic	RAPGEF5(dist=38289);STEAP1B(dist=22340)
CNVR3319.1	7p15.3	7	24004755	24006584	1829	multiallelic	3	44.4%/45.2%/10.4%	5518	0.00241106	0.0102663	-+..	0.814324	intergenic	STK31(dist=166100);NPY(dist=283748)
CNVR332.1	1q21.1	1	142612557	142700497	87940	insertion	2	2.1%/97.9%	3062	-0.0828181	0.0567862	-...	0.144725	intergenic	PPIAL4G(dist=53153);LINC00623(dist=311372)
CNVR3327.1	7p15.2	7	26103848	26112246	8398	multiallelic	3	3.9%/32.7%/63.3%	7283	-0.00562994	0.00978929	--+.	0.565216	intergenic	MIR148A(dist=147717);NFE2L3(dist=46126)
CNVR334.2	1q21.1	1	143020583	143113064	92481	insertion	3	7.2%/39.4%/53.4%	3037	0.0125871	0.0139108	+...	0.365547	exonic	PPIAL4A;PPIAL4B;PPIAL4C
CNVR334.3	1q21.1	1	143085009	143113044	28035	insertion	3	7.1%/39.5%/53.4%	3051	0.0141388	0.0139124	+...	0.309497	upstream	PPIAL4A;PPIAL4B;PPIAL4C
CNVR334.4	1q21.1	1	142985885	143113064	127179	insertion	3	7.2%/39.1%/53.7%	2993	0.0102781	0.0143489	+...	0.473806	exonic	PPIAL4A;PPIAL4B;PPIAL4C
CNVR3341.1	7p15.1	7	31282013	31285456	3443	deletion	3	23.0%/50.6%/26.4%	5545	-0.00550036	0.00936019	-+..	0.556779	intergenic	ADCYAP1R1(dist=164395);NEUROD6(dist=58144)
CNVR3342.1	7p15.1	7	31556764	31558482	1718	deletion	3	4.3%/35.6%/60.1%	5476	0.0210063	0.0110424	++..	0.0571295	intronic	CCDC129
CNVR3344.1	7p14.3	7	32516239	32517684	1445	insertion	3	0.8%/17.6%/81.6%	5532	-0.00232762	0.0157644	-+..	0.882618	intronic	AVL9
CNVR3345.1	7p14.3	7	32741081	32744772	3691	deletion	3	3.7%/30.8%/65.6%	3063	0.0105062	0.0180309	+...	0.56011	upstream;downstream	MIR550B2;MIR550A2;ZNRF2P1
CNVR335.1	1q21.1	1	143163138	143238225	75087	insertion	3	15.1%/48.4%/36.4%	3004	0.0186694	0.0119227	+...	0.11738	ncRNA_exonic	LOC728875
CNVR335.3	1q21.1	1	143163138	143185987	22849	insertion	3	15.2%/48.5%/36.3%	3068	0.0200407	0.0118961	+...	0.092057	downstream	LOC728875
CNVR3356.1	7p14.1	7	39512840	39518302	5462	insertion	3	1.3%/21.4%/77.3%	5516	-0.000326114	0.0134684	+-..	0.980683	intergenic	POU6F2(dist=41925);YAE1D1(dist=54226)
CNVR3360.1	7p13	7	43591429	43598530	7101	deletion	3	10.3%/89.1%/0.6%	3048	-0.0143016	0.0350099	-...	0.682905	intronic	STK17A
CNVR3362.1	7p13	7	44233205	44233935	730	insertion	2	36.1%/63.9%	3073	-0.0427874	0.0191096	-...	0.0251527	intronic	CAMK2B
CNVR3362.2	7p13	7	44232625	44234060	1435	insertion	2	36.5%/63.5%	3052	-0.042427	0.0192307	-...	0.0273691	exonic	CAMK2B
CNVR3364.1	7p13	7	44967012	44968292	1280	multiallelic	3	1.7%/23.1%/75.2%	3048	-0.0120159	0.0186286	-...	0.518913	downstream	MYO1G
CNVR3374.1	7p12.3	7	47766123	47768025	1902	insertion	3	29.3%/51.1%/19.6%	5514	0.00448115	0.00874832	++..	0.60849	ncRNA_exonic	LINC00525
CNVR3378.1	7p12.2	7	50075343	50076699	1356	deletion	2	6.6%/93.4%	3053	-0.0107113	0.0330251	-...	0.745683	intronic	ZPBP
CNVR339.1	1q21.1	1	143659640	143795351	135711	insertion	3	7.3%/29.0%/63.7%	3063	0.0149628	0.0145581	+...	0.304045	exonic	PDE4DIP
CNVR34.1	1p36.32	1	4023703	4027828	4125	deletion	2	37.7%/62.3%	5543	-0.00720643	0.0132651	--..	0.58695	intergenic	LOC728716(dist=111200);LOC284661(dist=344143)
CNVR340.1	1q21.1	1	143854096	143854729	633	deletion	3	5.8%/21.2%/73.1%	3074	0.00911479	0.015005	+...	0.543551	intergenic	SEC22B(dist=25742);NOTCH2NL(dist=65739)
CNVR3401.1	7p11.2	7	56729523	56737442	7919	deletion	3	3.6%/30.9%/65.5%	7286	0.017818	0.0102859	++-.	0.0832246	intergenic	DKFZp434L192(dist=197052);LOC100130849(dist=173130)
CNVR3418.1	7q11.21	7	62957213	62966216	9003	deletion	3	5.7%/34.5%/59.8%	3027	0.0250261	0.0182078	+...	0.169297	intergenic	MIR4283-1(dist=238231);LOC100506050(dist=156015)
CNVR3426.2	7q11.21	7	64204377	64274741	70364	deletion	4	20.2%/47.5%/29.5%/2.8%	5529	-0.0107984	0.00841385	--..	0.199348	intergenic	CCT6P3(dist=31851);ZNF92(dist=201462)
CNVR3428.1	7q11.21	7	64515314	64596817	81503	insertion	2	0.6%/99.4%	4797	-0.0122224	0.0809258	+.-.	0.879951	intergenic	ZNF92(dist=11881);LOC441242(dist=152542)
CNVR3429.1	7q11.21	7	64657580	64675115	17535	deletion	3	0.7%/88.6%/10.7%	3055	0.0109562	0.0297844	+...	0.712984	intergenic	ZNF92(dist=154147);LOC441242(dist=74244)
CNVR3429.2	7q11.21	7	64612545	64679379	66834	multiallelic	2	90.0%/10.0%	3032	-0.00982269	0.0341265	-...	0.773475	intergenic	ZNF92(dist=109112);LOC441242(dist=69980)
CNVR3431.1	7q11.21	7	64881002	64930724	49722	insertion	3	66.6%/30.6%/2.8%	3051	0.00836152	0.0182055	+...	0.64603	upstream	LOC441242
CNVR3436.1	7q11.22	7	66335018	66336838	1820	deletion	3	5.9%/35.6%/58.6%	5551	-0.000314716	0.0108617	-+..	0.976885	intronic	TYW1
CNVR3440.1	7q11.22	7	66768613	66769584	971	deletion	3	71.6%/26.1%/2.4%	5536	0.0108898	0.0130256	++..	0.403138	intergenic	STAG3L4(dist=344665);AUTS2(dist=1932257)
CNVR3443.1	7q11.22	7	69833880	69841054	7174	insertion	2	47.8%/52.2%	3051	0.00893578	0.018468	+...	0.62849	intronic	AUTS2
CNVR3444.1	7q11.22	7	70058925	70063775	4850	insertion	3	35.3%/49.8%/14.9%	5387	0.00535856	0.0103396	+-..	0.604281	intergenic	AUTS2(dist=163104);WBSCR17(dist=171684)
CNVR3447.1	7q11.22	7	71682534	71684330	1796	deletion	3	5.7%/36.7%/57.6%	3049	-0.0197837	0.015461	-...	0.200689	intronic	TYW1B
CNVR3451.1	7q11.23	7	73467042	73469172	2130	deletion	3	44.1%/45.6%/10.3%	5555	-0.00459159	0.010283	--..	0.655218	downstream	CLIP2
CNVR3451.2	7q11.23	7	73467894	73469172	1278	deletion	3	43.4%/44.9%/11.7%	3066	-0.00657867	0.0141766	-...	0.642611	downstream	CLIP2
CNVR3452.1	7q11.23	7	73940096	73973516	33420	insertion	3	7.9%/44.4%/47.6%	5535	-0.0163307	0.011113	+-..	0.141693	ncRNA_exonic	PMS2P5;STAG3L2
CNVR3453.1	7q11.23	7	74110266	74111636	1370	multiallelic	3	6.8%/37.8%/55.4%	5532	-0.00734141	0.00954412	--..	0.44177	intronic	WBSCR16
CNVR3463.4	7q11.23	7	75982859	76014997	32138	insertion	3	35.8%/48.5%/15.8%	5469	-0.0129049	0.00911426	--..	0.156804	UTR3	UPK3B
CNVR3463.5	7q11.23	7	75982794	75988969	6175	deletion	3	35.8%/48.3%/15.9%	5497	-0.0132847	0.00907411	--..	0.143187	intronic	UPK3B
CNVR3464.1	7q11.23	7	76540199	76546088	5889	deletion	3	2.1%/25.9%/72.0%	5545	-0.0037063	0.0147916	+-..	0.802149	intergenic	LOC100132832(dist=19908);CCDC146(dist=43782)
CNVR3475.1	7q21.11	7	82888354	82889107	753	deletion	4	5.9%/31.2%/42.1%/20.9%	3075	0.00706568	0.0109248	+...	0.517792	intronic	SEMA3E
CNVR3476.1	7q21.11	7	85327298	85356648	29350	insertion	2	55.3%/44.7%	5528	0.0183889	0.0123058	+-..	0.135092	intergenic	SEMA3D(dist=738115);GRM3(dist=754518)
CNVR3485.1	7q21.13	7	89648395	89650524	2129	insertion	3	28.7%/50.3%/21.1%	5538	-0.00120778	0.00947721	-+..	0.898592	intergenic	STEAP1(dist=16318);STEAP2(dist=28412)
CNVR3494.1	7q21.3	7	93164739	93170322	5583	multiallelic	3	5.7%/36.1%/58.2%	5502	0.00275656	0.0109777	-+..	0.801732	intergenic	CALCR(dist=122761);MIR4652(dist=13854)
CNVR3495.1	7q21.3	7	93379735	93380461	726	insertion	3	41.6%/46.7%/11.7%	5542	-0.000842017	0.00903682	+-..	0.925764	upstream;downstream	GNG11;GNGT1
CNVR3498.1	7q21.3	7	96381159	96384381	3222	multiallelic	3	9.0%/42.5%/48.6%	5519	0.00391708	0.0103104	-+..	0.704009	intergenic	SHFM1(dist=204020);DLX6-AS1(dist=51382)
CNVR350.3	1q21.1	1	147302148	147516215	214067	multiallelic	4	2.1%/24.1%/71.4%/2.3%	5564	0.0244538	0.0123429	++..	0.0475695	intergenic	LOC645166(dist=82470);LOC388692(dist=29885)
CNVR3500.1	7q21.3	7	97233946	97240537	6591	deletion	3	2.2%/26.1%/71.7%	7284	-0.00857052	0.0112467	+--.	0.446034	intergenic	TAC1(dist=26226);ASNS(dist=78828)
CNVR3509.1	7q22.1	7	100165798	100181151	15353	deletion	3	5.7%/38.7%/55.6%	5492	-0.00527298	0.0105804	--..	0.618223	exonic	ZAN
CNVR351.1	1q21.1	1	147776324	147810225	33901	insertion	3	7.9%/40.4%/51.7%	5541	0.00996901	0.0105606	++..	0.345179	upstream	PPIAL4A;PPIAL4C
CNVR351.3	1q21.1	1	147889587	148068446	178859	insertion	2	0.8%/99.2%	3054	0.0665427	0.109181	+...	0.542211	exonic	FCGR1A;HIST2H2BF;HIST2H3D
CNVR351.4	1q21.1	1	147776324	147864670	88346	insertion	3	7.2%/39.1%/53.7%	3045	0.0141501	0.0143041	+...	0.322546	exonic	PPIAL4A;PPIAL4C
CNVR3511.1	7q22.1	7	100419557	100436582	17025	multiallelic	3	22.7%/45.7%/31.5%	3074	-0.0087891	0.0122828	-...	0.474263	exonic	MUC12
CNVR3512.1	7q22.1	7	100460088	100473705	13617	insertion	3	81.9%/17.2%/0.8%	3056	0.0104183	0.0196878	+...	0.596684	exonic	MUC17
CNVR3516.1	7q22.1	7	101511108	101514218	3110	insertion	3	3.7%/31.1%/65.3%	5561	-0.0130527	0.0117832	-+..	0.267974	intronic	CUX1
CNVR3521.1	7q22.1	7	102587705	102588625	920	insertion	2	81.6%/18.4%	3074	-0.0115535	0.0241047	-...	0.631721	intergenic	NAPEPLD(dist=10900);DPY19L2P2(dist=14073)
CNVR3528.1	7q31.1	7	109969207	109975675	6468	multiallelic	3	8.1%/42.0%/49.9%	5533	-0.00966049	0.00958229	--..	0.313377	intergenic	EIF3IP1(dist=581701);IMMP2L(dist=114667)
CNVR3539.1	7q31.2	7	115718783	115728357	9574	deletion	3	1.2%/17.5%/81.3%	3071	-0.00807313	0.0197886	-...	0.683297	intergenic	TES(dist=32710);CAV2(dist=198534)
CNVR3544.1	7q31.31	7	118618449	118621941	3492	deletion	3	23.6%/52.2%/24.3%	7300	0.00659764	0.00798858	+++.	0.40887	intergenic	ANKRD7(dist=948429);KCND2(dist=1079017)
CNVR355.1	1q21.3	1	150452533	150460093	7560	multiallelic	2	30.4%/69.6%	3049	0.0331466	0.021999	+...	0.13188	exonic	HRNR
CNVR3559.1	7q31.33	7	125833145	125838669	5524	deletion	3	28.5%/49.4%/22.1%	7282	-0.00389477	0.00791869	--+.	0.622829	intergenic	POT1(dist=1475872);GRM8(dist=27219)
CNVR3561.1	7q31.33	7	126301909	126320398	18489	multiallelic	3	51.7%/39.8%/8.5%	3053	0.0200124	0.0174825	+...	0.252329	intronic	GRM8
CNVR3563.1	7q32.1	7	127002221	127004934	2713	insertion	3	9.2%/43.9%/47.0%	5535	0.000396189	0.00974085	-+..	0.967557	downstream	GCC1
CNVR3573.1	7q33	7	133435541	133448555	13014	insertion	3	10.4%/43.2%/46.4%	7239	-0.014518	0.00835481	---.	0.0822661	intergenic	EXOC4(dist=34488);LRGUK(dist=14090)
CNVR3575.1	7q33	7	133919239	133956547	37308	insertion	3	17.3%/46.7%/36.0%	3062	-0.00882305	0.013108	-...	0.500882	downstream	AKR1B15
CNVR3579.1	7q33	7	137223645	137224311	666	deletion	2	5.0%/95.0%	5560	-0.0530535	0.0326327	--..	0.103998	intronic	CREB3L2
CNVR358.1	1q21.3	1	150822234	150856715	34481	multiallelic	3	32.3%/54.0%/13.7%	2630	-0.0145328	0.0152594	-...	0.340902	exonic	LCE3B;LCE3C
CNVR3585.1	7q34	7	141432799	141433360	561	deletion	4	8.8%/21.6%/48.5%/21.1%	3082	-0.0174881	0.00998508	-...	0.0798725	intronic	MGAM
CNVR3594.1	7q35	7	142928256	143056398	128142	multiallelic	2	69.0%/31.0%	3079	0.00266807	0.0214078	+...	0.900816	exonic	CTAGE15P;FAM115C
CNVR3594.3	7q35	7	143069709	143203524	133815	multiallelic	3	3.2%/18.6%/78.2%	3068	0.0288538	0.0200844	+...	0.150823	exonic	CTAGE6P;FAM115A
CNVR3598.2	7q35	7	143539578	143541360	1782	deletion	3	5.4%/18.5%/76.1%	5551	0.00440174	0.0105756	-+..	0.677251	upstream	RNU6-57
CNVR3598.3	7q35	7	143508477	143541289	32812	multiallelic	3	5.4%/18.5%/76.1%	5519	0.00335199	0.0104944	-+..	0.749418	exonic	ARHGEF35;CTAGE4
CNVR3598.4	7q35	7	143508409	143705516	197107	multiallelic	4	5.7%/12.6%/81.6%/0.0%	2982	-0.0133847	0.0114148	-...	0.240967	exonic	ARHGEF35;ARHGEF5;CTAGE4;OR2A1;OR2A42;OR2A7
CNVR3598.5	7q35	7	143665697	143705777	40080	multiallelic	3	5.3%/18.4%/76.2%	5528	0.00275337	0.0106886	-+..	0.796717	exonic	ARHGEF5
CNVR360.1	1q21.3	1	151026713	151037738	11025	multiallelic	3	11.4%/45.6%/43.0%	7285	-0.00303536	0.00853753	--+.	0.722192	exonic	LCE1D;LCE1E
CNVR3600.1	7q35	7	144401209	144406086	4877	deletion	3	1.5%/21.3%/77.3%	5544	-0.00394575	0.013775	-+..	0.774539	intergenic	TPK1(dist=237130);CNTNAP2(dist=1038300)
CNVR3601.1	7q35	7	144547926	144552516	4590	deletion	3	1.3%/21.9%/76.8%	3070	-0.0291773	0.0175152	-...	0.0957475	intergenic	TPK1(dist=383847);CNTNAP2(dist=891870)
CNVR3605.1	7q35	7	146642455	146644108	1653	deletion	2	10.8%/89.2%	5520	0.0164911	0.0212965	++..	0.438721	intronic	CNTNAP2
CNVR3608.1	7q35	7	146902381	146915977	13596	insertion	3	42.8%/47.0%/10.2%	5479	-0.00956155	0.010022	-+..	0.340053	intronic	CNTNAP2
CNVR3609.1	7q36.1	7	147704059	147707263	3204	insertion	3	63.7%/32.5%/3.8%	5497	0.0115933	0.0129168	++..	0.369434	intronic	CNTNAP2
CNVR3632.1	7q36.2	7	154078402	154080367	1965	insertion	3	66.4%/16.1%/17.5%	2009	-0.00049565	0.0155295	-...	0.974539	intronic	DPP6
CNVR3635.1	7q36.2	7	154562533	154563998	1465	deletion	3	18.4%/48.7%/32.9%	5543	-0.0105642	0.00985697	--..	0.283832	intergenic	HTR5A(dist=52498);INSIG1(dist=156421)
CNVR3637.1	7q36.3	7	154828318	154834307	5989	deletion	3	52.1%/41.0%/6.9%	3065	0.0130463	0.013684	+...	0.340389	intergenic	INSIG1(dist=95439);EN2(dist=109278)
CNVR3637.2	7q36.3	7	154831012	154834307	3295	multiallelic	4	48.6%/3.5%/41.0%/7.0%	3068	0.00691773	0.00814732	+...	0.395836	intergenic	INSIG1(dist=98133);EN2(dist=109278)
CNVR3637.4	7q36.3	7	154831382	154836417	5035	deletion	5	48.6%/3.4%/39.2%/2.4%/6.4%	3070	0.00505845	0.00683239	+...	0.45908	intergenic	INSIG1(dist=98503);EN2(dist=107168)
CNVR3639.1	7q36.3	7	155100359	155104484	4125	deletion	3	20.2%/51.6%/28.3%	3063	-0.0121525	0.0143696	-...	0.397716	intergenic	CNPY1(dist=81059);RBM33(dist=25480)
CNVR364.1	1q21.3	1	151482194	151484329	2135	insertion	2	64.0%/36.0%	3068	0.027633	0.0208717	+...	0.185521	intergenic	PRR9(dist=23777);LOR(dist=14474)
CNVR3642.1	7q36.3	7	156079842	156087139	7297	deletion	3	1.0%/19.9%/79.1%	7273	0.000619408	0.0129814	-++.	0.961943	intergenic	LINC00244(dist=53286);C7orf13(dist=36682)
CNVR3646.1	7q36.3	7	157210597	157212037	1440	multiallelic	2	76.3%/23.7%	3067	0.028269	0.0202287	+...	0.162273	intronic	PTPRN2
CNVR3647.1	7q36.3	7	157216647	157219772	3125	multiallelic	3	3.9%/25.5%/70.7%	3077	-0.00315782	0.0163958	-...	0.847273	intronic	PTPRN2
CNVR365.1	1q21.3	1	151938268	151961933	23665	insertion	2	90.8%/9.2%	3049	0.0166466	0.0299329	+...	0.578122	upstream;downstream	INTS3;NPR1
CNVR3650.1	7q36.3	7	157412405	157413315	910	deletion	2	54.6%/45.4%	3062	0.0149258	0.0230703	+...	0.517649	intronic	PTPRN2
CNVR3651.1	7q36.3	7	157425869	157427130	1261	deletion	3	6.2%/39.5%/54.3%	3078	-0.0229538	0.0156471	-...	0.142385	intronic	PTPRN2
CNVR3661.1	7q36.3	7	157739392	157740162	770	insertion	2	47.7%/52.3%	5544	-0.00886498	0.0129331	+-..	0.493059	intronic	PTPRN2
CNVR3664.1	7q36.3	7	157814315	157828171	13856	multiallelic	2	10.1%/89.9%	3072	-0.0198253	0.0280392	-...	0.47953	intronic	PTPRN2
CNVR3672.1	7q36.3	7	158152792	158153838	1046	multiallelic	2	46.2%/53.8%	5563	-0.000586886	0.0129277	-+..	0.963791	intronic	NCAPG2
CNVR3676.1	7q36.3	7	158400495	158403216	2721	multiallelic	2	48.6%/51.4%	3060	-0.0113799	0.0202287	-...	0.573733	intronic	WDR60
CNVR3679.1	7q36.3	7	158614596	158615506	910	deletion	3	55.3%/38.9%/5.8%	3066	-0.00694182	0.0177703	-...	0.696062	intronic	VIPR2
CNVR3684.5	8p23.3	8	66830	145180	78350	insertion	3	85.4%/14.1%/0.4%	3062	0.0205898	0.0235845	+...	0.382652	exonic	OR4F21
CNVR3689.1	8p23.3	8	584449	589454	5005	insertion	3	65.7%/31.1%/3.2%	7050	0.012155	0.0101942	+++.	0.233126	intergenic	C8orf42(dist=98668);ERICH1(dist=14746)
CNVR3690.1	8p23.3	8	598950	599895	945	deletion	2	42.4%/57.6%	3053	0.0137552	0.0200827	+...	0.493391	downstream	ERICH1
CNVR3692.1	8p23.3	8	635049	636989	1940	deletion	2	83.6%/16.4%	3072	0.00634347	0.0220002	+...	0.773089	intronic	ERICH1
CNVR3696.1	8p23.3	8	917788	919133	1345	deletion	3	53.9%/26.8%/19.3%	3077	0.00758242	0.0128517	+...	0.555193	ncRNA_intronic	ERICH1-AS1
CNVR37.1	1p36.32	1	4303215	4304135	920	insertion	3	4.4%/35.1%/60.5%	3068	-0.00295122	0.0158778	-...	0.852546	intergenic	LOC728716(dist=390712);LOC284661(dist=67836)
CNVR3701.1	8p23.3	8	1172144	1179942	7798	multiallelic	2	70.6%/29.4%	5543	-0.00455637	0.0136716	--..	0.738928	intergenic	ERICH1-AS1(dist=96960);LOC286083(dist=51759)
CNVR3706.1	8p23.3	8	1284662	1287912	3250	multiallelic	4	13.8%/8.5%/49.3%/28.4%	3066	-0.00972193	0.00929107	-...	0.295389	intergenic	LOC286083(dist=46428);DLGAP2(dist=149064)
CNVR3706.2	8p23.3	8	1286607	1287912	1305	insertion	4	14.4%/4.9%/48.1%/32.7%	3077	-0.00413137	0.00918885	-...	0.652994	intergenic	LOC286083(dist=48373);DLGAP2(dist=149064)
CNVR3707.1	8p23.3	8	1310463	1311903	1440	multiallelic	2	2.4%/97.6%	3073	0.0479636	0.0518978	+...	0.355386	intergenic	LOC286083(dist=72229);DLGAP2(dist=125073)
CNVR3709.2	8p23.3	8	1323600	1328300	4700	insertion	4	50.6%/8.5%/1.8%/39.0%	2862	-0.00553814	0.00617582	-...	0.369855	intergenic	LOC286083(dist=85366);DLGAP2(dist=108676)
CNVR3710.1	8p23.3	8	1328300	1343560	15260	deletion	2	5.5%/94.5%	3067	-0.0248225	0.0329804	-...	0.451664	intergenic	LOC286083(dist=90066);DLGAP2(dist=93416)
CNVR3711.1	8p23.3	8	1396530	1398235	1705	deletion	3	22.3%/50.3%/27.5%	3071	-0.00121598	0.0122805	-...	0.921124	intergenic	LOC286083(dist=158296);DLGAP2(dist=38741)
CNVR3713.1	8p23.3	8	1496892	1499342	2450	deletion	3	20.0%/56.2%/23.8%	3041	0.0102374	0.0167059	+...	0.540008	intronic	DLGAP2
CNVR3716.2	8p23.3	8	1562259	1577502	15243	insertion	3	61.4%/14.1%/24.5%	3044	-0.0050029	0.0120751	-...	0.678642	exonic	DLGAP2
CNVR3716.3	8p23.3	8	1561212	1562469	1257	deletion	3	71.2%/26.2%/2.6%	3078	-0.00701296	0.0209144	-...	0.737386	exonic	DLGAP2
CNVR3718.1	8p23.3	8	1733823	1734458	635	insertion	3	67.4%/29.2%/3.4%	3080	0.0122809	0.0163597	+...	0.452845	intergenic	CLN8(dist=11680);MIR596(dist=18346)
CNVR372.1	1q23.1	1	155440279	155443057	2778	deletion	3	0.9%/21.3%/77.8%	5540	-0.00852259	0.0143218	-+..	0.55179	intergenic	ETV3(dist=65272);FCRL5(dist=306734)
CNVR3721.1	8p23.3	8	1822836	1828340	5504	deletion	3	14.0%/44.9%/41.1%	5374	0.00967003	0.00928137	++..	0.29747	intronic	ARHGEF10
CNVR3721.2	8p23.3	8	1822986	1826196	3210	deletion	3	14.0%/45.2%/40.8%	5404	0.00893153	0.00917237	++..	0.330184	intronic	ARHGEF10
CNVR3734.1	8p23.2	8	2241102	2251073	9971	multiallelic	3	0.6%/15.1%/84.3%	7214	0.0184087	0.0141507	-++.	0.193294	intergenic	MYOM2(dist=160315);CSMD1(dist=529209)
CNVR3735.2	8p23.2	8	2304312	2310912	6600	deletion	2	34.1%/65.9%	7497	-5.96691e-05	0.00751621	+..-	0.993666	intergenic	MYOM2(dist=223525);CSMD1(dist=469370)
CNVR3738.1	8p23.2	8	2639661	2640356	695	deletion	2	85.1%/14.9%	5557	0.00200882	0.018336	++..	0.912762	intergenic	MYOM2(dist=558874);CSMD1(dist=139926)
CNVR374.1	1q23.1	1	156981920	156984277	2357	insertion	3	18.1%/33.7%/48.3%	5538	0.00412097	0.00804575	++..	0.608517	upstream	OR6K6
CNVR3748.1	8p23.2	8	3773272	3777688	4416	deletion	2	11.6%/88.4%	7249	-0.0162942	0.0171328	-+-.	0.341577	intronic	CSMD1
CNVR3749.1	8p23.2	8	3801716	3803959	2243	insertion	3	23.0%/13.2%/63.8%	3058	0.00428837	0.0101239	+...	0.671867	intronic	CSMD1
CNVR375.1	1q23.1	1	156993484	156994714	1230	insertion	3	1.3%/22.7%/76.0%	5548	-0.0166048	0.0130877	-+..	0.204535	downstream	OR6K6;OR6N1
CNVR3750.1	8p23.2	8	3982307	3991880	9573	deletion	3	14.7%/47.9%/37.5%	7295	-0.0102897	0.00835506	---.	0.218117	intronic	CSMD1
CNVR3757.1	8p23.2	8	4967545	4968519	974	deletion	2	5.6%/94.4%	3060	-0.00407955	0.0415795	-...	0.921842	intergenic	CSMD1(dist=127809);LOC100287015(dist=1279966)
CNVR376.1	1q23.1	1	157134152	157136674	2522	multiallelic	3	56.7%/36.9%/6.3%	5420	0.00442681	0.00977382	++..	0.650603	intergenic	MNDA(dist=48258);PYHIN1(dist=31287)
CNVR3760.1	8p23.2	8	5582797	5593145	10348	insertion	3	0.6%/14.3%/85.1%	7290	0.0459246	0.0151682	++-.	0.00246431	intergenic	CSMD1(dist=743061);LOC100287015(dist=655340)
CNVR3762.2	8p23.2	8	5752257	5752924	667	insertion	3	4.4%/33.2%/62.4%	3075	0.0094247	0.0138887	+...	0.497399	intergenic	CSMD1(dist=912521);LOC100287015(dist=495561)
CNVR3764.1	8p23.2	8	6091724	6092467	743	insertion	3	37.2%/49.2%/13.6%	5513	-0.00118841	0.0101922	+-..	0.907177	intergenic	CSMD1(dist=1251988);LOC100287015(dist=156018)
CNVR3766.1	8p23.1	8	6217099	6219484	2385	insertion	2	9.3%/90.7%	3042	0.0460805	0.0315226	+...	0.143789	intergenic	CSMD1(dist=1377363);LOC100287015(dist=29001)
CNVR3769.1	8p23.1	8	6813531	6867208	53677	multiallelic	3	24.5%/4.8%/70.7%	5513	0.00220257	0.00747689	+-..	0.768311	exonic	DEFA1;DEFA1B;DEFA3
CNVR377.1	1q23.1	1	157228357	157232921	4564	insertion	3	1.2%/20.6%/78.2%	5483	0.013693	0.014826	-+..	0.355704	intergenic	PYHIN1(dist=14884);IFI16(dist=13385)
CNVR3771.10	8p23.1	8	7187842	7342783	154941	multiallelic	4	1.7%/15.1%/38.0%/45.2%	3030	0.0208758	0.0118069	+...	0.0770435	exonic	DEFB103A;DEFB103B;DEFB104A;DEFB104B;DEFB105A;DEFB105B;DEFB106A;DEFB106B;DEFB107A;DEFB107B;DEFB4B;SPAG11B;ZNF705G
CNVR3771.2	8p23.1	8	7352315	7431157	78842	multiallelic	2	1.7%/98.3%	7243	-0.00971047	0.0493437	--+.	0.84399	exonic	DEFB107A;DEFB107B
CNVR3771.4	8p23.1	8	7187842	7461991	274149	multiallelic	4	1.8%/14.9%/36.8%/46.5%	2931	0.0143968	0.0127898	+...	0.260314	exonic	DEFB103A;DEFB103B;DEFB104A;DEFB104B;DEFB105A;DEFB105B;DEFB106A;DEFB106B;DEFB107A;DEFB107B;DEFB4B;SPAG11B;ZNF705G
CNVR3771.6	8p23.1	8	7330051	7342809	12758	deletion	4	1.8%/14.9%/31.9%/51.3%	3065	0.019326	0.0126909	+...	0.127803	exonic	DEFB105A;DEFB105B;DEFB106A;DEFB106B;DEFB107A;DEFB107B
CNVR3772.10	8p23.1	8	7669762	7904302	234540	insertion	3	1.4%/10.4%/88.2%	3005	0.0286351	0.030591	+...	0.34924	exonic	DEFB103A;DEFB103B;DEFB104A;DEFB104B;DEFB105A;DEFB105B;DEFB106A;DEFB106B;DEFB107A;DEFB107B;DEFB4A;SPAG11A;SPAG11B;USP17L3;USP17L8;ZNF705B
CNVR3772.13	8p23.1	8	7722569	7862391	139822	deletion	3	1.5%/11.2%/87.3%	3055	0.0208672	0.0268068	+...	0.436315	exonic	DEFB103A;DEFB103B;DEFB104A;DEFB104B;DEFB106A;DEFB106B;DEFB4A;SPAG11A;SPAG11B;ZNF705B
CNVR3772.4	8p23.1	8	7562393	7931319	368926	multiallelic	3	1.6%/10.4%/88.0%	2984	0.0192397	0.0287558	+...	0.503451	exonic	DEFB103A;DEFB103B;DEFB104A;DEFB104B;DEFB105A;DEFB105B;DEFB106A;DEFB106B;DEFB107A;DEFB107B;DEFB4A;SPAG11A;SPAG11B;USP17L3;USP17L8;ZNF705B
CNVR3773.1	8p23.1	8	8323769	8328247	4478	deletion	2	5.5%/94.5%	5520	0.0224655	0.0258954	+-..	0.385642	intergenic	SGK223(dist=47102);CLDN23(dist=268829)
CNVR3775.1	8p23.1	8	8620532	8626781	6249	insertion	3	0.8%/38.2%/61.0%	3072	0.0167545	0.017028	+...	0.325145	intergenic	CLDN23(dist=21505);MFHAS1(dist=52628)
CNVR3777.1	8p23.1	8	9535218	9538345	3127	deletion	3	0.8%/20.4%/78.8%	3056	-0.0207802	0.0205833	-...	0.312703	intronic	TNKS
CNVR378.1	1q23.1	1	157279390	157286455	7065	multiallelic	2	9.2%/90.8%	3037	0.0138454	0.0322132	+...	0.667337	exonic	IFI16
CNVR3785.1	8p23.1	8	12023118	12035489	12371	insertion	4	3.1%/17.7%/33.5%/45.7%	3051	0.00407656	0.00951155	+...	0.668221	exonic	USP17L2;USP17L7
CNVR3785.2	8p23.1	8	12023023	12072426	49403	multiallelic	5	3.1%/13.4%/11.3%/33.3%/38.9%	2969	0.0101357	0.00771402	+...	0.188868	exonic	USP17L2;USP17L7
CNVR3785.5	8p23.1	8	11983401	12099266	115865	insertion	4	3.1%/8.8%/14.9%/73.2%	2949	0.00715736	0.0117552	+...	0.542613	exonic	FAM86B1;USP17L2;USP17L7;ZNF705D
CNVR3785.6	8p23.1	8	12018353	12054729	36376	insertion	5	3.1%/9.1%/16.0%/30.4%/41.5%	3026	0.0076607	0.00778274	+...	0.324959	exonic	USP17L2;USP17L7
CNVR3785.7	8p23.1	8	12052176	12074231	22055	deletion	2	1.1%/98.9%	3017	-0.087018	0.0757286	-...	0.250525	ncRNA_exonic	FAM90A2P
CNVR3786.1	8p23.1	8	12275769	12284550	8781	insertion	4	5.7%/26.3%/38.8%/29.2%	2752	-0.00292185	0.0104737	-...	0.780268	ncRNA_exonic	LOC649352
CNVR3786.2	8p23.1	8	12312874	12322432	9558	multiallelic	3	0.8%/3.3%/95.9%	3063	-0.00623185	0.0313176	-...	0.842272	ncRNA_exonic	FAM66A;FAM90A25P
CNVR3786.4	8p23.1	8	12199406	12597502	398096	insertion	4	5.0%/26.0%/39.1%/29.9%	4796	0.00470547	0.00847888	++..	0.57892	exonic	DEFB130;FAM86B2;LOC100133267
CNVR3786.5	8p23.1	8	12240283	12286313	46030	multiallelic	5	5.0%/26.1%/38.7%/30.2%/0.0%	2689	-0.00203088	0.0101444	-...	0.841327	ncRNA_exonic	FAM66A;LOC649352
CNVR3786.6	8p23.1	8	12284649	12286051	1402	deletion	4	5.7%/25.6%/38.8%/29.9%	3054	0.00267535	0.0106282	+...	0.801256	ncRNA_intronic	FAM66A
CNVR3797.1	8p22	8	15446216	15457509	11293	deletion	3	1.0%/7.0%/92.0%	3056	0.0254475	0.0256658	+...	0.321443	intronic	TUSC3
CNVR3804.1	8p22	8	17624937	17626103	1166	insertion	2	7.1%/92.9%	3061	0.0021204	0.0335188	+...	0.949559	exonic	MTUS1
CNVR381.1	1q23.2	1	157915386	157916253	867	multiallelic	3	53.9%/39.1%/7.0%	5540	-0.0103414	0.0106963	+-..	0.333633	intergenic	APCS(dist=90101);CRP(dist=32450)
CNVR3826.1	8p21.2	8	24201098	24207111	6013	deletion	2	5.9%/94.1%	5540	-0.0191333	0.0265837	--..	0.471685	upstream	ADAM28
CNVR383.1	1q23.3	1	159746569	159913382	166813	deletion	4	3.7%/25.6%/54.0%/16.8%	3045	-0.010766	0.0111375	-...	0.333721	exonic	FCGR2A;FCGR2B;FCGR2C;FCGR3A;FCGR3B;HSPA6
CNVR383.2	1q23.3	1	159675687	159709344	33657	multiallelic	3	7.7%/23.3%/68.9%	3071	0.0158458	0.0131688	+...	0.228867	intergenic	C1orf192(dist=71390);FCGR2A(dist=32485)
CNVR3830.1	8p21.2	8	25028319	25046810	18491	deletion	4	12.9%/4.9%/42.2%/40.0%	4780	0.00261408	0.00689426	+.-.	0.704563	intergenic	NEFL(dist=158019);DOCK5(dist=51394)
CNVR3831.1	8p21.2	8	25122647	25126577	3930	insertion	3	69.4%/27.9%/2.7%	5475	-0.0242438	0.0138765	--..	0.0806179	intronic	DOCK5
CNVR3835.1	8p21.2	8	25633694	25649822	16128	insertion	2	76.5%/23.5%	3036	0.0512426	0.0243227	+...	0.0351366	intergenic	CDCA2(dist=212352);EBF2(dist=105341)
CNVR3836.1	8p21.2	8	26927520	26929851	2331	deletion	3	68.9%/3.4%/27.7%	3049	0.00937398	0.0105452	+...	0.374041	intergenic	ADRA1A(dist=148681);STMN4(dist=219880)
CNVR3843.1	8p12	8	29957137	29957822	685	insertion	3	2.0%/25.8%/72.1%	5552	0.015611	0.01493	-+..	0.295738	intergenic	MIR3148(dist=22731);TMEM66(dist=82351)
CNVR3859.3	8p11.23	8	39361970	39363569	1599	insertion	3	17.1%/47.2%/35.6%	3018	0.017397	0.0129496	+...	0.179131	ncRNA_intronic	ADAM5
CNVR3861.1	8p11.21	8	40301941	40309124	7183	deletion	2	9.8%/90.2%	4807	-0.0300399	0.0230819	-.-.	0.193105	intergenic	C8orf4(dist=169957);ZMAT4(dist=198144)
CNVR3863.1	8p11.21	8	40588901	40589445	544	insertion	3	11.3%/46.6%/42.1%	7313	0.000941794	0.00889359	-++.	0.915665	intronic	ZMAT4
CNVR3864.1	8p11.21	8	40893875	40898691	4816	multiallelic	3	30.1%/49.0%/20.9%	5536	-0.0264409	0.0095924	--..	0.0058433	intergenic	ZMAT4(dist=19375);SFRP1(dist=339942)
CNVR3865.1	8p11.21	8	42309719	42313291	3572	insertion	3	78.7%/19.9%/1.3%	5501	0.00183351	0.013837	-+..	0.894582	upstream;downstream	POLB;IKBKB
CNVR3867.1	8p11.1	8	43750503	43755226	4723	multiallelic	2	73.3%/26.7%	3046	0.0357038	0.0275152	+...	0.194423	intergenic	POTEA(dist=413018);NONE(dist=NONE)
CNVR3873.1	8q11.1	8	47491810	47496940	5130	deletion	2	4.1%/95.9%	3069	-0.0542554	0.0386133	-...	0.159992	intergenic	NONE(dist=NONE);LINC00293(dist=374733)
CNVR3874.1	8q11.1	8	47524916	47527171	2255	deletion	3	47.8%/43.5%/8.7%	5524	0.0164383	0.0102952	++..	0.110334	intergenic	NONE(dist=NONE);LINC00293(dist=344502)
CNVR3875.1	8q11.1	8	47643059	47665068	22009	insertion	3	79.3%/18.8%/1.9%	3025	-0.00322446	0.0250254	-...	0.897478	intergenic	NONE(dist=NONE);LINC00293(dist=206605)
CNVR388.1	1q24.1	1	163870187	163871072	885	deletion	3	2.6%/28.1%/69.3%	5562	0.00453588	0.0132444	-+..	0.731993	intronic	MGST3
CNVR3880.1	8q11.21	8	50171347	50171897	550	deletion	3	15.0%/47.4%/37.6%	5559	-0.00543779	0.00964843	--..	0.573031	intergenic	C8orf22(dist=20152);SNTG1(dist=815253)
CNVR3882.1	8q11.22	8	51193665	51200888	7223	deletion	3	5.2%/36.3%/58.5%	7292	-0.00700397	0.00980588	-++.	0.475065	intronic	SNTG1
CNVR3883.1	8q11.22	8	51345445	51358248	12803	insertion	2	97.4%/2.6%	3035	-0.00821906	0.0785404	-...	0.916655	intronic	SNTG1
CNVR3886.1	8q11.22	8	52186312	52196426	10114	deletion	3	11.8%/44.0%/44.2%	5501	0.0183541	0.00981258	++..	0.0614184	intergenic	SNTG1(dist=318332);PXDNL(dist=198264)
CNVR3894.1	8q12.1	8	55899567	55900544	977	insertion	3	11.9%/51.8%/36.3%	3053	-0.00385356	0.0149239	-...	0.796242	intergenic	RP1(dist=193620);XKR4(dist=277027)
CNVR3897.1	8q12.1	8	57939821	57942903	3082	insertion	3	20.0%/31.7%/48.3%	5468	0.00188423	0.00815865	-+..	0.817354	intergenic	LOC100507632(dist=304885);IMPAD1(dist=90139)
CNVR3898.1	8q12.1	8	58277347	58362028	84681	insertion	4	70.9%/5.5%/21.8%/1.8%	2998	-0.00312695	0.0111326	-...	0.778802	ncRNA_exonic	LINC00588;LOC100507651;LOC286177
CNVR3898.2	8q12.1	8	58277427	58297222	19795	insertion	4	72.6%/2.2%/23.3%/1.8%	3021	0.00108867	0.0117394	+...	0.926113	ncRNA_exonic	LOC100507651
CNVR3898.4	8q12.1	8	58209490	58359267	149777	insertion	4	70.6%/5.8%/21.8%/1.8%	2999	-0.00301813	0.0111558	-...	0.786742	ncRNA_exonic	LINC00588;LOC100507651;LOC286177
CNVR3901.1	8q12.1	8	60298115	60299046	931	insertion	4	68.3%/4.5%/23.7%/3.4%	3079	-0.00738883	0.0100288	-...	0.461267	intergenic	TOX(dist=103794);CA8(dist=964931)
CNVR3905.1	8q12.3	8	62543127	62549882	6755	insertion	3	51.0%/31.5%/17.5%	2981	-0.00606487	0.013306	-...	0.648535	intronic	CLVS1
CNVR3915.1	8q13.1	8	66922040	66922918	878	deletion	2	8.3%/91.7%	5558	-0.0135732	0.0242771	--..	0.576097	upstream	PDE7A
CNVR3928.1	8q13.3	8	72377264	72380227	2963	deletion	3	6.3%/38.9%/54.8%	7280	0.00235977	0.00894451	+-+.	0.791916	intronic	EYA1
CNVR3935.1	8q21.11	8	75525410	75529549	4139	insertion	3	36.8%/48.5%/14.6%	5486	-0.00874338	0.00943182	--..	0.353922	intergenic	GDAP1(dist=83520);MIR5681A(dist=93784)
CNVR3936.1	8q21.11	8	75764335	75840864	76529	insertion	2	21.3%/78.7%	3067	-0.00369004	0.0221603	-...	0.867751	ncRNA_exonic	FLJ39080;MIR2052
CNVR394.1	1q24.2	1	166031981	166033855	1874	deletion	2	6.6%/93.4%	7298	-0.0208067	0.0231655	---.	0.369091	downstream	MPZL1
CNVR3948.1	8q21.13	8	83167770	83168241	471	deletion	3	6.0%/39.7%/54.3%	7314	0.00980758	0.010267	+-+.	0.33945	intergenic	SNX16(dist=250694);NONE(dist=NONE)
CNVR3952.1	8q21.2	8	85423543	85431720	8177	insertion	2	4.9%/95.1%	5533	0.00991289	0.0290078	++..	0.732553	intronic	RALYL
CNVR3956.1	8q21.2	8	86851058	86911198	60140	insertion	2	3.7%/96.3%	3075	0.000416171	0.0484698	+...	0.993149	ncRNA_exonic	REXO1L2P
CNVR3958.1	8q21.3	8	87257375	87264287	6912	deletion	3	1.7%/27.6%/70.8%	5501	0.00147769	0.0139066	+-..	0.915377	intergenic	ATP6V0D2(dist=21805);SLC7A13(dist=31117)
CNVR397.1	1q24.2	1	167270951	167271957	1006	insertion	3	2.1%/26.0%/71.9%	5541	-0.0045158	0.0130547	-+..	0.729407	intergenic	LINC00626(dist=242201);ATP1B1(dist=70614)
CNVR3976.1	8q22.1	8	96944244	96948758	4514	deletion	3	0.5%/15.7%/83.8%	5535	0.0308521	0.0161714	++..	0.0564142	intergenic	LOC100616530(dist=52697);LOC100500773(dist=79631)
CNVR3993.1	8q22.3	8	104063932	104065762	1830	multiallelic	3	1.1%/21.1%/77.8%	7287	-0.00152475	0.0124012	--+.	0.902145	intergenic	AZIN1(dist=118359);ATP6V1C1(dist=36662)
CNVR4005.1	8q23.1	8	108574055	108575564	1509	deletion	2	9.4%/90.6%	5525	0.0399548	0.023516	++..	0.0893104	intronic	ANGPT1
CNVR4007.1	8q23.1	8	108850513	108851309	796	deletion	2	4.8%/95.2%	3063	-0.0394838	0.0414601	-...	0.340929	intergenic	ANGPT1(dist=271083);RSPO2(dist=129411)
CNVR4014.1	8q23.3	8	112363260	112365469	2209	insertion	3	44.6%/45.7%/9.8%	7194	-0.0143156	0.0083813	-+-.	0.087629	intergenic	KCNV1(dist=1307125);CSMD3(dist=938864)
CNVR4019.1	8q23.3	8	114125735	114127903	2168	deletion	3	1.6%/25.6%/72.8%	5527	-0.00176241	0.0125853	-+..	0.888631	intronic	CSMD3
CNVR4020.1	8q23.3	8	115148622	115149858	1236	deletion	3	3.0%/30.1%/66.9%	5554	0.00911697	0.0111861	+-..	0.415058	intergenic	CSMD3(dist=630204);TRPS1(dist=1340042)
CNVR4022.1	8q23.3	8	115703020	115712660	9640	deletion	3	1.6%/21.1%/77.3%	7288	0.013732	0.0121586	+++.	0.258726	intergenic	CSMD3(dist=1184602);TRPS1(dist=777240)
CNVR4026.1	8q24.11	8	118943234	118944799	1565	deletion	3	2.4%/30.2%/67.4%	5524	0.00587347	0.0117906	-+..	0.618381	intronic	EXT1
CNVR4031.1	8q24.12	8	120222264	120230400	8136	multiallelic	3	2.1%/24.1%/73.8%	7307	0.00315124	0.0118031	+--.	0.78948	intergenic	COLEC10(dist=33881);MAL2(dist=59391)
CNVR404.1	1q25.1	1	173063237	173068473	5236	deletion	3	1.6%/22.5%/75.9%	5541	0.0187775	0.0144306	+-..	0.193179	intronic	RABGAP1L
CNVR4042.1	8q24.13	8	127261409	127263721	2312	multiallelic	3	8.7%/42.0%/49.4%	5519	-0.0101021	0.00976203	-+..	0.300745	intergenic	LOC100130231(dist=228786);FAM84B(dist=370144)
CNVR4052.1	8q24.22	8	131919946	131922037	2091	multiallelic	3	7.7%/39.5%/52.9%	5518	0.0150848	0.0102265	++..	0.140195	intronic	ADCY8
CNVR4061.1	8q24.22	8	135543238	135549161	5923	multiallelic	2	57.2%/42.8%	3060	0.0239057	0.0172382	+...	0.165507	intergenic	ST3GAL1(dist=889873);ZFAT(dist=10052)
CNVR4067.1	8q24.23	8	137229374	137233056	3682	multiallelic	3	26.6%/51.9%/21.5%	5490	0.00398811	0.00935469	+-..	0.669873	intergenic	KHDRBS3(dist=500344);FAM135B(dist=1978392)
CNVR4073.1	8q24.23	8	138891894	138894940	3046	deletion	4	2.3%/5.5%/12.0%/80.2%	3050	-0.00414954	0.0142351	-...	0.770669	intergenic	NONE(dist=NONE);FAM135B(dist=316508)
CNVR4081.1	8q24.3	8	140672973	140676202	3229	insertion	3	66.9%/10.8%/22.3%	3056	0.0172507	0.011995	+...	0.150389	intergenic	COL22A1(dist=677555);KCNK9(dist=17784)
CNVR4091.1	8q24.3	8	142629576	142630856	1280	insertion	3	10.6%/43.4%/46.0%	3038	0.00214946	0.013145	+...	0.87011	intergenic	MROH5(dist=43064);MIR4472-1(dist=624751)
CNVR4092.1	8q24.3	8	142709773	142714238	4465	multiallelic	2	62.6%/37.4%	3054	-0.0393567	0.0228633	-...	0.0851789	intergenic	MROH5(dist=123261);MIR4472-1(dist=541369)
CNVR4093.1	8q24.3	8	142891489	142893155	1666	deletion	2	89.3%/10.7%	2998	-0.00675844	0.0286849	-...	0.813735	intergenic	MROH5(dist=304977);MIR4472-1(dist=362452)
CNVR41.1	1p36.31	1	5988607	5989520	913	insertion	2	17.7%/82.3%	5408	0.0279327	0.0168717	++..	0.0978031	intronic	KCNAB2
CNVR41.2	1p36.31	1	5987537	5989427	1890	insertion	2	18.8%/81.2%	5377	0.0326529	0.0165076	++..	0.0479231	intronic	KCNAB2
CNVR4103.1	8q24.3	8	143976270	143977203	933	multiallelic	3	20.3%/50.9%/28.7%	5539	0.0168929	0.0109301	++..	0.122217	intergenic	CYP11B1(dist=18032);CYP11B2(dist=11774)
CNVR4104.1	8q24.3	8	144127787	144128467	680	deletion	3	28.5%/49.1%/22.4%	3077	-0.00203419	0.0148319	-...	0.890913	downstream	LOC100133669
CNVR4106.1	8q24.3	8	144224990	144226795	1805	multiallelic	2	81.3%/18.7%	5541	-0.0303836	0.0172393	--..	0.0779918	intergenic	C8orf31(dist=17895);LY6H(dist=83911)
CNVR4112.1	8q24.3	8	144705451	144707391	1940	deletion	4	2.1%/26.8%/70.7%/0.4%	3070	-0.0265375	0.0170911	-...	0.120494	UTR5	GSDMD
CNVR4114.1	8q24.3	8	144771634	144785886	14252	multiallelic	3	2.8%/28.2%/69.0%	5516	0.00329237	0.0122685	-+..	0.788422	upstream	PYCRL;TSTA3;ZNF623
CNVR4115.1	8q24.3	8	144814698	144815358	660	deletion	2	10.1%/89.9%	3072	0.0659504	0.0286537	+...	0.0213556	downstream	ZNF623
CNVR4136.1	9p24.3	9	310105	312509	2404	multiallelic	3	4.2%/1.0%/94.8%	3069	0.000327823	0.0180708	+...	0.985526	intronic	DOCK8
CNVR4146.1	9p24.3	9	1629550	1630161	611	insertion	3	21.4%/32.2%/46.5%	3079	0.00479334	0.0105214	+...	0.648692	intergenic	DMRT2(dist=581996);SMARCA2(dist=375181)
CNVR4151.1	9p24.2	9	4198648	4199502	854	deletion	3	43.7%/12.8%/43.6%	3071	-0.00605209	0.0100742	-...	0.548006	intronic	GLIS3
CNVR416.1	1q25.2	1	177873980	177874648	668	multiallelic	3	13.6%/46.3%/40.0%	5555	-0.012773	0.00961098	--..	0.183847	intronic	TDRD5
CNVR4164.1	9p24.1	9	6001447	6004308	2861	insertion	3	35.3%/49.5%/15.2%	5526	-0.00410905	0.010423	--..	0.693413	exonic	RANBP6
CNVR4167.1	9p24.1	9	6690598	6700717	10119	deletion	3	1.3%/22.4%/76.2%	7259	-0.0222666	0.0125013	---.	0.0748903	intergenic	GLDC(dist=54906);KDM4C(dist=10146)
CNVR4179.1	9p23	9	10010070	10012636	2566	insertion	4	62.6%/20.7%/15.7%/1.0%	3060	0.00211024	0.0110982	+...	0.849197	intronic	PTPRD
CNVR4181.1	9p23	9	10394571	10395103	532	insertion	3	74.0%/24.2%/1.8%	5558	0.00911942	0.0131213	+-..	0.487049	intronic	PTPRD
CNVR419.1	1q25.3	1	179017029	179022129	5100	deletion	3	2.2%/90.1%/7.7%	3051	0.0308837	0.0365244	+...	0.397797	intronic	XPR1
CNVR4194.1	9p22.3	9	15010755	15012389	1634	deletion	3	26.4%/50.6%/23.0%	5516	-0.014101	0.00914585	+-..	0.123124	downstream	LOC389705
CNVR4203.1	9p22.2	9	17900038	17901633	1595	insertion	3	65.6%/31.0%/3.4%	5518	0.000788595	0.0112479	+-..	0.944106	intergenic	SH3GL2(dist=112916);ADAMTSL1(dist=562446)
CNVR4213.1	9p21.3	9	23352830	23367665	14835	deletion	3	15.3%/48.5%/36.1%	7250	0.0107618	0.00830853	+++.	0.195226	intergenic	FLJ35282(dist=538618);ELAVL2(dist=312438)
CNVR4216.1	9p21.3	9	24492114	24509104	16990	deletion	2	11.0%/89.0%	4797	0.011552	0.0222448	+.-.	0.603543	intergenic	ELAVL2(dist=676051);IZUMO3(dist=24109)
CNVR4222.1	9p21.2	9	28037275	28041288	4013	deletion	2	3.4%/96.6%	7284	-0.0868105	0.0263319	---.	0.000977974	intronic	LINGO2
CNVR4234.1	9p21.1	9	31281284	31282768	1484	multiallelic	3	14.5%/47.9%/37.6%	5550	0.00322652	0.00902962	+-..	0.720847	intergenic	LOC401497(dist=882832);ACO1(dist=1091833)
CNVR4236.1	9p21.1	9	32618220	32626697	8477	insertion	2	41.5%/58.5%	3062	-0.0523513	0.0340618	-...	0.124306	exonic	TAF1L
CNVR4237.1	9p13.3	9	32872687	32873305	618	insertion	3	47.1%/9.9%/43.0%	3064	0.00288553	0.00934773	+...	0.757559	intergenic	TMEM215(dist=93488);APTX(dist=89299)
CNVR4249.1	9p13.3	9	35970780	35972060	1280	deletion	3	3.1%/28.7%/68.1%	5549	-0.00947107	0.0118701	--..	0.424933	intergenic	OR2S2(dist=22629);RECK(dist=54850)
CNVR4261.1	9p13.1	9	38851399	38864680	13281	deletion	4	7.4%/28.4%/39.9%/24.4%	3070	0.0084798	0.00946286	+...	0.370192	intergenic	FAM201A(dist=238122);CNTNAP3(dist=198084)
CNVR4261.2	9p13.1	9	38754947	39054160	299213	multiallelic	5	7.4%/28.6%/39.9%/20.6%/3.6%	3059	0.0118395	0.00858352	+...	0.167794	downstream	CNTNAP3
CNVR4267.1	9p13.1	9	39703727	39800345	96618	multiallelic	3	3.4%/28.1%/68.5%	3028	-0.0261579	0.0192363	-...	0.173886	intergenic	LOC653501(dist=249201);SPATA31A1(dist=74630)
CNVR4270.1	9p13.1	9	40128086	40222966	94880	multiallelic	3	7.5%/30.6%/61.8%	3045	0.00588484	0.013608	+...	0.665411	intergenic	FAM74A1(dist=230846);SPATA31A3(dist=467325)
CNVR4270.3	9p12	9	40218614	40222966	4352	deletion	4	7.4%/28.9%/36.9%/26.7%	3059	0.0110876	0.00917451	+...	0.226846	intergenic	FAM74A1(dist=321374);SPATA31A3(dist=467325)
CNVR4271.1	9p12	9	40335103	40415791	80688	insertion	2	0.8%/99.2%	3045	0.0995984	0.0828388	+...	0.229241	intergenic	FAM74A1(dist=437863);SPATA31A3(dist=274500)
CNVR4277.1	9p12	9	41082379	41108236	25857	insertion	5	2.5%/15.0%/45.6%/35.7%/1.2%	3051	-0.0211668	0.0109662	-...	0.0535853	intergenic	ZNF658(dist=300267);SPATA31A5(dist=202871)
CNVR4277.2	9p12	9	41084976	41093833	8857	multiallelic	4	2.3%/14.8%/43.6%/39.3%	3057	-0.0194629	0.011627	-...	0.0941445	intergenic	ZNF658(dist=302864);SPATA31A5(dist=217274)
CNVR4280.1	9p12	9	41552631	41641509	88878	insertion	3	1.4%/94.4%/4.2%	3058	0.0365096	0.0366411	+...	0.319051	ncRNA_exonic	LOC653501;ZNF658B
CNVR4281.1	9p12	9	41715001	41724863	9862	deletion	4	1.8%/9.8%/31.4%/56.9%	3023	-0.00973358	0.0130035	-...	0.454137	intergenic	LOC653501(dist=115457);MGC21881(dist=217536)
CNVR4289.1	9p11.2	9	43293029	43294444	1415	deletion	4	2.7%/25.9%/62.6%/8.8%	3069	-0.00692249	0.0132108	-...	0.600275	intergenic	LOC642929(dist=157549);SPATA31A6(dist=270054)
CNVR4294.1	9p11.2	9	43632017	43782888	150871	multiallelic	5	2.7%/12.4%/26.1%/54.7%/4.1%	3059	-0.0184504	0.0114896	-...	0.10831	exonic	CNTNAP3B
CNVR4297.1	9p11.2	9	44183083	44219118	36035	insertion	4	2.7%/57.6%/34.9%/4.7%	3021	0.0100503	0.0148235	+...	0.497771	intergenic	CNTNAP3B(dist=320614);LOC643648(dist=108265)
CNVR4297.2	9p11.2	9	44183083	44266724	83641	insertion	4	2.6%/1.7%/59.6%/36.1%	3000	0.00101311	0.0148249	+...	0.945517	intergenic	CNTNAP3B(dist=320614);LOC643648(dist=60659)
CNVR4300.1	9p11.2	9	44451894	44453585	1691	deletion	4	2.7%/26.0%/62.5%/8.8%	3069	-0.00731486	0.0138485	-...	0.597357	intergenic	LOC643648(dist=120482);FAM27C(dist=476647)
CNVR4300.2	9p11.2	9	44565338	44574660	9322	multiallelic	3	1.0%/3.8%/95.2%	3058	-0.0368039	0.0279102	-...	0.187286	intergenic	LOC643648(dist=233926);FAM27C(dist=355572)
CNVR4301.1	9p11.2	9	44666667	44814086	147419	insertion	4	26.8%/6.1%/45.7%/21.5%	5458	-0.00626965	0.00540742	--..	0.246272	intergenic	LOC643648(dist=335255);FAM27C(dist=116146)
CNVR4301.2	9p11.2	9	44667352	44674180	6828	deletion	4	26.8%/6.6%/44.7%/21.9%	3061	-0.00495496	0.00691662	-...	0.473754	intergenic	LOC643648(dist=335940);FAM27C(dist=256052)
CNVR4304.1	9p11.2	9	45042298	45190128	147830	multiallelic	5	7.7%/28.8%/38.3%/20.5%/4.8%	3019	0.012393	0.00863311	+...	0.15114	intergenic	FAM27C(dist=110810);FAM27A(dist=426897)
CNVR4304.2	9p11.2	9	45163595	45175211	11616	deletion	5	7.4%/28.9%/39.3%/19.6%/4.7%	3033	0.0140323	0.00862138	+...	0.103606	intergenic	FAM27C(dist=232107);FAM27A(dist=441814)
CNVR4306.1	9p11.2	9	46015041	46018746	3705	insertion	3	77.9%/20.4%/1.7%	3064	-0.0294749	0.0215352	-...	0.171098	intergenic	FAM27A(dist=396762);KGFLP1(dist=508807)
CNVR4306.2	9p11.2	9	45950242	46018746	68504	insertion	3	78.0%/20.3%/1.6%	3015	-0.0290977	0.0222762	-...	0.191477	intergenic	FAM27A(dist=331963);KGFLP1(dist=508807)
CNVR431.1	1q31.1	1	185731458	185733106	1648	insertion	3	60.0%/34.7%/5.3%	5534	0.0140937	0.0112067	++..	0.208532	intergenic	PLA2G4A(dist=506722);NONE(dist=NONE)
CNVR4312.1	9q12	9	65504996	65658150	153154	multiallelic	5	7.4%/29.2%/38.9%/20.6%/3.9%	3044	0.0140384	0.00854227	+...	0.1003	intergenic	SPATA31A5(dist=255566);PTGER4P2-CDK2AP2P2(dist=575939)
CNVR4312.3	9q12	9	65597231	65610290	13059	deletion	5	7.4%/28.7%/38.9%/20.2%/4.8%	3055	0.0161777	0.00867701	+...	0.0622618	intergenic	SPATA31A5(dist=347801);PTGER4P2-CDK2AP2P2(dist=623799)
CNVR4319.1	9q12	9	67106152	67275149	168997	insertion	3	7.8%/27.9%/64.3%	3022	0.00840192	0.0129323	+...	0.515894	intergenic	AQP7P1(dist=126840);FAM27B(dist=107600)
CNVR4319.3	9q12	9	67146877	67161190	14313	deletion	4	7.5%/27.7%/37.4%/27.4%	3052	0.0090006	0.00909351	+...	0.32228	intergenic	AQP7P1(dist=167565);FAM27B(dist=221559)
CNVR432.1	1q31.1	1	185982371	185988901	6530	deletion	3	23.1%/51.1%/25.8%	7221	-0.00399458	0.00806903	-+-.	0.620564	intergenic	PLA2G4A(dist=757635);NONE(dist=NONE)
CNVR433.1	1q31.1	1	186020372	186021405	1033	deletion	4	9.2%/0.6%/39.3%/50.9%	3048	0.0171097	0.0109771	+...	0.119076	intergenic	PLA2G4A(dist=795636);NONE(dist=NONE)
CNVR4331.1	9q21.11	9	70927946	70933190	5244	insertion	3	48.3%/43.4%/8.3%	7289	-0.0043461	0.00886361	--+.	0.6239	intronic	TJP2
CNVR4332.1	9q21.11	9	71085050	71086301	1251	deletion	3	60.8%/34.5%/4.7%	5525	-0.0102413	0.0112013	--..	0.360563	intergenic	TJP2(dist=25106);BANCR(dist=15116)
CNVR4334.1	9q21.11	9	71952058	71953288	1230	deletion	2	12.0%/88.0%	5513	0.0237803	0.0202324	++..	0.239851	intronic	MAMDC2
CNVR4335.1	9q21.11	9	72632931	72634542	1611	deletion	2	0.7%/99.3%	3068	0.128194	0.111787	+...	0.251477	intronic	TRPM3
CNVR4335.2	9q21.11	9	72631918	72634542	2624	deletion	2	0.6%/99.4%	3058	0.0952366	0.115966	+...	0.411505	exonic	TRPM3
CNVR4336.1	9q21.12	9	72783724	72787016	3292	deletion	3	49.1%/9.4%/41.5%	3053	0.0115464	0.00863435	+...	0.181138	intronic	TRPM3
CNVR4339.1	9q21.13	9	74994044	75000199	6155	multiallelic	3	18.4%/48.3%/33.3%	3061	0.0177185	0.0124876	+...	0.155933	intergenic	ANXA1(dist=18917);RORB(dist=1301873)
CNVR4339.2	9q21.13	9	74995705	74998254	2549	deletion	3	18.5%/48.2%/33.3%	3071	0.0169845	0.0124764	+...	0.173408	intergenic	ANXA1(dist=20578);RORB(dist=1303818)
CNVR4344.1	9q21.13	9	77194155	77201776	7621	deletion	4	1.1%/3.2%/18.5%/77.2%	3048	-0.00657454	0.0153518	-...	0.668464	intergenic	OSTF1(dist=242221);PCSK5(dist=493604)
CNVR4345.1	9q21.13	9	77279129	77281953	2824	deletion	3	15.7%/21.8%/62.4%	3040	0.00502091	0.0144077	+...	0.727474	intergenic	OSTF1(dist=327195);PCSK5(dist=413427)
CNVR4346.1	9q21.13	9	77930062	77931507	1445	insertion	3	27.4%/50.5%/22.1%	3053	0.0183928	0.0127892	+...	0.150391	intronic	PCSK5
CNVR4347.1	9q21.13	9	78109371	78111899	2528	insertion	4	21.8%/8.3%/21.1%/48.8%	3067	-0.00706465	0.0072817	-...	0.331951	intronic	PCSK5
CNVR4348.1	9q21.13	9	78745588	78747927	2339	deletion	3	3.8%/31.5%/64.7%	5511	-0.0196663	0.0115568	--..	0.0888091	intergenic	PRUNE2(dist=34765);FOXB2(dist=76464)
CNVR4363.1	9q21.31	9	83157765	83160467	2702	deletion	3	20.6%/49.3%/30.1%	5555	-0.0111149	0.0100414	--..	0.268337	intergenic	TLE4(dist=1626289);TLE1(dist=227951)
CNVR4364.1	9q21.32	9	83717389	83756427	39038	multiallelic	3	3.2%/29.0%/67.8%	5551	-0.0172278	0.0143669	--..	0.230476	exonic	SPATA31D3;SPATA31D4
CNVR4368.1	9q21.33	9	86808124	86808675	551	deletion	2	52.8%/47.2%	5565	0.0131596	0.0132777	+-..	0.321637	intronic	NTRK2
CNVR4369.1	9q21.33	9	86964976	86966026	1050	deletion	3	5.0%/34.1%/60.9%	5544	0.0118166	0.0105075	++..	0.260765	intergenic	NTRK2(dist=136651);AGTPBP1(dist=385248)
CNVR4374.1	9q21.33	9	88344772	88345596	824	insertion	3	54.0%/38.4%/7.5%	5556	-0.00993149	0.00967487	--..	0.304645	intergenic	ZCCHC6(dist=185550);GAS1(dist=403501)
CNVR4376.1	9q21.33	9	88777390	88778798	1408	deletion	3	1.6%/23.7%/74.7%	3037	-0.0158239	0.0190743	-...	0.406769	ncRNA_intronic	LOC100506834
CNVR4381.1	9q21.33	9	89367051	89368566	1515	insertion	2	53.4%/46.6%	5530	0.00124108	0.0128726	++..	0.923193	intronic	DAPK1
CNVR4384.1	9q22.1	9	89904033	89905352	1319	deletion	3	13.4%/48.3%/38.3%	3060	0.00399023	0.0128714	+...	0.756554	intergenic	CDK20(dist=124518);SPATA31C2(dist=28688)
CNVR4384.3	9q22.1	9	89882128	89994956	112828	insertion	3	13.8%/49.0%/37.1%	5363	-0.00569135	0.0100208	+-..	0.570065	exonic	SPATA31C2
CNVR4401.1	9q22.31	9	95510165	95511320	1155	deletion	3	7.2%/38.9%/54.0%	7284	0.0107337	0.00969902	++-.	0.268432	intergenic	PHF2(dist=28475);MIR4291(dist=110140)
CNVR4404.1	9q22.32	9	95719527	95720572	1045	deletion	2	19.4%/80.6%	3071	-0.00293188	0.0216809	-...	0.892431	intergenic	MIR4291(dist=98003);BARX1(dist=33158)
CNVR4410.1	9q22.33	9	98288625	98289461	836	deletion	2	5.0%/95.0%	5561	0.000860443	0.0312913	+-..	0.978063	intronic	HABP4
CNVR4414.1	9q22.33	9	100348856	100350948	2092	insertion	3	19.6%/49.2%/31.2%	5542	0.00191957	0.00943727	+-..	0.83882	intronic	GABBR2
CNVR4418.1	9q31.1	9	103536574	103538041	1467	deletion	3	23.5%/50.4%/26.1%	3064	0.01815	0.0118967	+...	0.127102	intronic	GRIN3A
CNVR4419.1	9q31.1	9	103754558	103764248	9690	deletion	3	2.1%/32.4%/65.5%	5439	0.00460086	0.0117281	-+..	0.694841	intergenic	GRIN3A(dist=213875);CYLC2(dist=1033166)
CNVR4420.1	9q31.1	9	104366769	104367994	1225	insertion	3	82.1%/17.0%/0.8%	3064	-0.0362345	0.0244002	-...	0.137542	intergenic	GRIN3A(dist=826086);CYLC2(dist=429420)
CNVR4423.1	9q31.1	9	105608155	105609556	1401	multiallelic	3	9.1%/44.7%/46.2%	4818	0.00844345	0.0104979	+.-.	0.421224	intergenic	CYLC2(dist=787564);SMC2(dist=286806)
CNVR4437.1	9q31.3	9	111559384	111560051	667	deletion	3	55.7%/29.8%/14.6%	3070	0.00305137	0.0130473	+...	0.815085	intronic	PALM2
CNVR4440.1	9q31.3	9	112064339	112069738	5399	multiallelic	3	5.1%/35.2%/59.7%	7265	0.0130792	0.00935689	++-.	0.16217	upstream	TXN
CNVR4461.1	9q33.2	9	123266766	123267579	813	deletion	4	42.3%/5.2%/40.1%/12.4%	3064	-0.0094648	0.0084318	-...	0.261645	ncRNA_intronic	GGTA1P
CNVR4479.1	9q33.3	9	129221436	129225883	4447	deletion	3	1.1%/19.1%/79.8%	7309	0.0100536	0.0132737	+++.	0.448808	upstream	ZNF79
CNVR4483.1	9q34.11	9	130452146	130454062	1916	multiallelic	3	78.4%/20.1%/1.4%	5543	-0.0192482	0.014104	--..	0.172336	intronic	WDR34
CNVR4485.1	9q34.11	9	130740850	130741741	891	multiallelic	3	14.1%/50.0%/35.9%	5531	-0.00360968	0.010209	--..	0.723655	intronic	PHYHD1
CNVR4486.1	9q34.11	9	131066551	131067841	1290	insertion	3	50.6%/42.6%/6.8%	4836	0.00444544	0.0112043	++..	0.691543	intergenic	IER5L(dist=86190);C9orf106(dist=55275)
CNVR4492.1	9q34.11	9	132070528	132074979	4451	deletion	3	1.7%/24.4%/74.0%	5513	-0.00984986	0.0130604	--..	0.450744	intergenic	NCS1(dist=31124);ASS1(dist=234936)
CNVR4493.1	9q34.11	9	132373363	132377325	3962	multiallelic	3	2.6%/29.8%/67.6%	5521	-0.00912028	0.0130957	+-..	0.486157	downstream	ASS1
CNVR4495.1	9q34.12	9	132742245	132742808	563	multiallelic	2	13.6%/86.4%	5541	0.0367601	0.0170006	++..	0.0305961	intronic	ABL1
CNVR4497.1	9q34.13	9	133250385	133255622	5237	deletion	3	8.5%/53.2%/38.3%	3059	0.0243935	0.0155601	+...	0.116953	intergenic	PPAPDC3(dist=75915);PRRC2B(dist=39676)
CNVR4501.1	9q34.13	9	134612341	134617403	5062	deletion	2	4.8%/95.2%	3050	-0.00509349	0.041811	-...	0.90304	intronic	AK8
CNVR4510.1	9q34.2	9	135615059	135615949	890	insertion	3	22.4%/50.1%/27.5%	3056	-0.00383377	0.0115578	-...	0.740112	downstream	VAV2
CNVR4512.1	9q34.2	9	135682165	135683455	1290	insertion	3	37.9%/53.9%/8.2%	3056	0.0231661	0.0138294	+...	0.0939091	intronic	VAV2
CNVR4519.1	9q34.2	9	136495846	136499121	3275	deletion	2	5.4%/94.6%	3076	-0.0611193	0.0384832	-...	0.112239	intergenic	RXRA(dist=23594);COL5A1(dist=174352)
CNVR4524.1	9q34.3	9	136879716	136882706	2990	insertion	2	40.7%/59.3%	3067	0.000401919	0.0231569	+...	0.986152	ncRNA_exonic	MIR3689A;MIR3689B;MIR3689C;MIR3689D1;MIR3689D2;MIR3689E;MIR3689F
CNVR4527.1	9q34.3	9	137353920	137357439	3519	insertion	3	14.0%/47.9%/38.1%	7300	-0.00137273	0.0084238	++-.	0.870551	intergenic	LOC401557(dist=134947);C9orf62(dist=17477)
CNVR4529.1	9q34.3	9	137580674	137581209	535	multiallelic	3	10.1%/42.7%/47.2%	3068	0.0129786	0.0137184	+...	0.344112	exonic	OBP2A
CNVR4531.1	9q34.3	9	137618971	137620021	1050	insertion	3	65.7%/30.8%/3.5%	3065	-0.00850312	0.0219677	-...	0.698702	downstream	LOC100130954
CNVR4539.1	9q34.3	9	138783458	138794788	11330	multiallelic	2	5.7%/94.3%	3077	0.0352346	0.0329905	+...	0.28551	upstream	LCN15
CNVR4553.1	9q34.3	9	140102069	140273191	171122	insertion	2	10.5%/89.5%	3032	0.0165604	0.0303247	+...	0.584995	exonic	CACNA1B;FAM157B
CNVR4556.1	10p15.3	10	357481	359597	2116	multiallelic	2	6.0%/94.0%	3077	-0.0505075	0.0452174	-...	0.263997	intronic	DIP2C
CNVR4559.1	10p15.3	10	453557	454247	690	insertion	3	20.1%/49.9%/30.0%	3072	0.0010287	0.017178	+...	0.952247	intronic	DIP2C
CNVR4565.1	10p15.3	10	753692	754352	660	insertion	3	67.0%/30.1%/2.9%	3074	0.0205279	0.0188912	+...	0.277199	intergenic	DIP2C(dist=28084);LARP4B(dist=88502)
CNVR4566.1	10p15.3	10	759113	760103	990	insertion	3	8.9%/42.3%/48.8%	3056	0.0198491	0.0151125	+...	0.189041	intergenic	DIP2C(dist=33505);LARP4B(dist=82751)
CNVR4567.1	10p15.3	10	771375	774764	3389	insertion	3	24.9%/52.2%/23.0%	3071	0.0137432	0.0124332	+...	0.269004	intergenic	DIP2C(dist=45767);LARP4B(dist=68090)
CNVR4568.1	10p15.3	10	814287	816877	2590	deletion	3	3.3%/10.2%/86.5%	3049	-0.0165645	0.0230564	-...	0.472488	intergenic	DIP2C(dist=88679);LARP4B(dist=25977)
CNVR4569.1	10p15.3	10	829593	830268	675	deletion	3	3.5%/29.8%/66.6%	3076	0.0308764	0.0190498	+...	0.105056	intergenic	DIP2C(dist=103985);LARP4B(dist=12586)
CNVR4574.1	10p15.3	10	1332801	1333614	813	insertion	3	25.4%/49.0%/25.6%	3066	0.0107858	0.0140671	+...	0.443234	intronic	ADARB2
CNVR4575.1	10p15.3	10	1358859	1359904	1045	deletion	3	18.0%/49.5%/32.5%	3075	0.0108763	0.0154396	+...	0.481159	intronic	ADARB2
CNVR4580.1	10p15.3	10	1572580	1575280	2700	deletion	3	5.6%/37.9%/56.5%	3065	-0.000953836	0.0161756	-...	0.952978	ncRNA_intronic	ADARB2-AS1
CNVR4584.1	10p15.3	10	1658101	1658606	505	insertion	3	2.0%/26.5%/71.6%	3066	0.00653035	0.0183852	+...	0.722444	intronic	ADARB2
CNVR4586.1	10p15.3	10	2054190	2082498	28308	insertion	3	17.3%/53.1%/29.6%	3057	-0.0156377	0.0139581	-...	0.262572	upstream	LINC00700
CNVR4587.1	10p15.3	10	2533312	2534056	744	deletion	3	59.2%/35.6%/5.3%	5568	0.00329383	0.0119362	-+..	0.782583	intergenic	LINC00701(dist=186044);PFKP(dist=565656)
CNVR4588.1	10p15.3	10	2552864	2556440	3576	deletion	4	2.2%/49.8%/34.4%/13.6%	3069	0.00117343	0.0133814	+...	0.930122	intergenic	LINC00701(dist=205596);PFKP(dist=543272)
CNVR459.1	1q31.3	1	194976941	195091905	114964	multiallelic	3	3.7%/32.1%/64.3%	4732	-0.0020301	0.0132088	-.+.	0.877852	exonic	CFH;CFHR1;CFHR3
CNVR459.2	1q31.3	1	195146677	195185893	39216	multiallelic	3	4.2%/33.5%/62.3%	3057	-0.00164861	0.0178545	-...	0.926431	exonic	CFHR2;CFHR4
CNVR4594.1	10p15.1	10	4280100	4281628	1528	insertion	3	81.6%/17.6%/0.8%	5531	0.0202041	0.0166117	++..	0.223888	intergenic	KLF6(dist=462627);LINC00704(dist=400749)
CNVR4596.1	10p15.1	10	4698559	4700493	1934	insertion	3	59.7%/35.5%/4.9%	5518	0.00867001	0.0111779	++..	0.437962	ncRNA_intronic	LINC00704
CNVR4602.1	10p15.1	10	5386324	5387499	1175	deletion	4	12.9%/1.8%/45.3%/39.9%	3057	-0.0011318	0.0120162	-...	0.924959	upstream	UCN3
CNVR4604.1	10p15.1	10	5929946	5932698	2752	multiallelic	3	18.0%/49.1%/32.9%	5546	-0.0131813	0.00933686	--..	0.158022	intergenic	GDI2(dist=34428);ANKRD16(dist=10997)
CNVR4606.1	10p15.1	10	6694438	6704207	9769	insertion	3	7.7%/38.5%/53.8%	3059	-0.000244951	0.0147858	-...	0.986782	intergenic	PRKCQ-AS1(dist=27109);LINC00707(dist=157359)
CNVR4608.1	10p14	10	7053215	7053835	620	insertion	3	21.8%/17.6%/60.6%	3065	-0.0139472	0.0119993	-...	0.245102	intergenic	LINC00707(dist=128341);SFMBT2(dist=186757)
CNVR461.1	1q31.3	1	197040425	197041994	1569	insertion	3	4.8%/35.9%/59.3%	5548	-0.005127	0.0113804	+-..	0.652342	downstream	LOC100131234
CNVR4613.1	10p14	10	8035746	8037167	1421	deletion	3	2.8%/27.2%/70.0%	5532	-0.0125088	0.0124687	--..	0.315754	intronic	TAF3
CNVR4625.1	10p13	10	13096562	13100613	4051	deletion	2	2.8%/97.2%	7274	-0.0108357	0.0327935	+--.	0.741081	intergenic	CCDC3(dist=12852);OPTN(dist=81475)
CNVR463.1	1q31.3	1	197376789	197380534	3745	deletion	3	1.6%/23.4%/75.0%	7290	0.00397208	0.0116938	++-.	0.734102	intergenic	LOC100131234(dist=203608);NR5A2(dist=882859)
CNVR4647.1	10p12.32	10	20037035	20038018	983	deletion	3	18.0%/49.2%/32.8%	5551	0.00843352	0.00923468	+-..	0.361114	intergenic	ARL5B(dist=1030089);PLXDC2(dist=107360)
CNVR4649.1	10p12.31	10	20890579	20897455	6876	deletion	3	5.3%/35.9%/58.9%	7273	-0.0156417	0.00948618	--+.	0.0991683	downstream	MIR4675
CNVR4653.1	10p12.2	10	23675453	23676440	987	deletion	3	21.5%/50.0%/28.6%	5543	-0.011185	0.00972809	--..	0.25024	upstream	C10orf67
CNVR4661.1	10p12.1	10	26390480	26392072	1592	deletion	3	30.4%/50.7%/18.9%	3061	0.00274154	0.013259	+...	0.836191	intronic	MYO3A
CNVR4665.1	10p12.1	10	27039121	27041860	2739	multiallelic	3	35.8%/48.7%/15.5%	5513	-0.00720424	0.0110537	--..	0.514564	intronic	PDSS1
CNVR4670.1	10p12.1	10	27678327	27682267	3940	deletion	2	5.9%/94.1%	3035	0.00687042	0.0382949	+...	0.857617	intergenic	LRRC37A6P(dist=97086);PTCHD3(dist=44856)
CNVR4678.1	10p11.23	10	31286703	31291731	5028	insertion	3	3.3%/32.4%/64.3%	6956	0.00374424	0.0106816	-++.	0.725939	intronic	ZNF438
CNVR4695.1	10p11.1	10	38812528	38858628	46100	deletion	3	30.4%/50.1%/19.5%	3051	-0.0195181	0.0126511	-...	0.122881	intergenic	LOC399744(dist=31441);ACTR3BP5(dist=171105)
CNVR4696.3	10p11.1	10	38908873	38915376	6503	deletion	2	10.8%/89.2%	3053	0.0490796	0.0257208	+...	0.0563698	intergenic	LOC399744(dist=127786);ACTR3BP5(dist=114357)
CNVR4706.1	10q11.21	10	43524394	43526103	1709	deletion	4	5.2%/4.7%/33.7%/56.4%	3077	-0.00386085	0.0109955	-...	0.725491	intergenic	ZNF32-AS3(dist=34241);HNRNPA3P1(dist=76763)
CNVR4713.1	10q11.22	10	46999208	47175011	175803	deletion	3	90.6%/8.5%/0.9%	4800	0.00339577	0.0216908	-.+.	0.875596	intergenic	FAM35DP(dist=157964);ANXA8L2(dist=41915)
CNVR4717.2	10q11.22	10	48865577	49060727	195150	multiallelic	2	4.7%/95.3%	3027	0.141431	0.051162	+...	0.0057033	exonic	FAM25B;FAM25C;FRMPD2
CNVR4723.1	10q11.23	10	50673386	50681048	7662	deletion	3	1.0%/19.4%/79.6%	7289	-0.00879139	0.0132756	---.	0.507828	intergenic	OGDHL(dist=32955);PARG(dist=15283)
CNVR473.1	1q32.1	1	201330729	201331890	1161	insertion	2	4.8%/95.2%	5535	0.0529152	0.0302529	++..	0.0802741	upstream	MYOG
CNVR4738.1	10q21.1	10	53685667	53688334	2667	deletion	4	7.1%/1.0%/40.4%/51.5%	3048	0.013634	0.00985447	+...	0.166502	intronic	PRKG1
CNVR4740.1	10q21.1	10	54228288	54236473	8185	insertion	3	5.3%/34.1%/60.6%	3040	0.0283394	0.0144605	+...	0.0500218	intergenic	MBL2(dist=26822);PCDH15(dist=996066)
CNVR4741.1	10q21.1	10	54453085	54458922	5837	deletion	3	7.6%/38.5%/53.9%	5525	-0.0124704	0.0101853	--..	0.22082	intergenic	MBL2(dist=251619);PCDH15(dist=773617)
CNVR4742.1	10q21.1	10	54553295	54554641	1346	deletion	3	76.2%/22.2%/1.6%	5528	0.0274842	0.013712	++..	0.0450282	intergenic	MBL2(dist=351829);PCDH15(dist=677898)
CNVR4748.1	10q21.1	10	56116082	56139577	23495	deletion	3	93.1%/3.2%/3.8%	3056	0.00531883	0.0216	+...	0.805495	intronic	PCDH15
CNVR4750.1	10q21.1	10	56352786	56354292	1506	deletion	3	10.3%/46.6%/43.1%	7282	-0.00683138	0.00906953	+--.	0.451316	intergenic	PCDH15(dist=121729);RNU6-59(dist=434885)
CNVR4753.1	10q21.1	10	57023037	57027870	4833	deletion	2	0.7%/99.3%	3050	0.119383	0.0910789	+...	0.189939	upstream	MTRNR2L5
CNVR4760.1	10q21.1	10	58879765	58881893	2128	deletion	4	2.3%/6.5%/25.7%/65.5%	3061	-0.00393856	0.0136155	-...	0.772374	intergenic	MIR3924(dist=145440);IPMK(dist=739391)
CNVR4767.1	10q21.1	10	61031953	61035063	3110	multiallelic	3	0.9%/18.2%/81.0%	5530	-0.00261419	0.0156596	-+..	0.867418	intergenic	FAM13C(dist=239286);SLC16A9(dist=45465)
CNVR4773.1	10q21.3	10	65179245	65181130	1885	multiallelic	3	7.4%/39.5%/53.1%	5526	0.0122886	0.0102364	++..	0.229953	intergenic	REEP3(dist=124356);ANXA2P3(dist=1074161)
CNVR4779.1	10q21.3	10	66976955	66985336	8381	deletion	3	8.6%/42.4%/49.1%	7196	-0.00366819	0.00853157	---.	0.667228	intergenic	ANXA2P3(dist=720315);CTNNA3(dist=364395)
CNVR478.1	1q32.1	1	204161154	204189296	28142	insertion	4	13.3%/35.8%/11.3%/39.6%	3064	0.00314607	0.00803319	+...	0.695329	exonic	SLC26A9
CNVR4784.1	10q21.3	10	68709321	68710242	921	insertion	2	7.1%/92.9%	3058	-0.00554446	0.0354701	-...	0.875786	intronic	CTNNA3
CNVR4788.1	10q21.3	10	70950792	70961060	10268	deletion	2	14.5%/85.5%	5472	0.0100725	0.0182033	+-..	0.580035	intergenic	TSPAN15(dist=13363);NEUROG3(dist=40737)
CNVR479.2	1q32.1	1	204239359	204366782	127423	insertion	2	2.4%/97.6%	3067	0.114568	0.0546105	+...	0.0359127	exonic	FAM72A
CNVR4803.1	10q22.3	10	77925619	77931015	5396	insertion	3	65.4%/31.1%/3.5%	7293	-0.00166744	0.0101821	++-.	0.869919	intronic	C10orf11
CNVR4815.1	10q22.3	10	81143827	81174494	30667	deletion	4	8.3%/4.4%/38.2%/49.1%	3041	0.0129878	0.0113155	+...	0.251057	intergenic	BEND3P3(dist=25171);SFTPA2(dist=131065)
CNVR4824.1	10q23.1	10	84117850	84120281	2431	deletion	2	12.7%/87.3%	5524	0.0224809	0.020183	++..	0.265342	intronic	NRG3
CNVR483.1	1q32.2	1	205359125	205359831	706	insertion	3	44.2%/44.5%/11.3%	5512	-0.0104392	0.00973829	--..	0.28373	intronic	C4BPA
CNVR4840.1	10q23.2	10	88987160	89016734	29574	deletion	4	9.1%/42.2%/48.2%/0.5%	3054	0.0235674	0.0150615	+...	0.117641	ncRNA_exonic	LOC728190
CNVR4841.1	10q23.2	10	89265522	89266538	1016	multiallelic	3	41.8%/46.0%/12.2%	5552	0.0145697	0.00945741	+-..	0.123425	intronic	MINPP1
CNVR4841.3	10q23.2	10	89139568	89265924	126356	multiallelic	2	1.6%/98.4%	3009	0.0914682	0.0840973	+...	0.276751	exonic	MINPP1
CNVR4844.1	10q23.31	10	89642815	89643692	877	insertion	2	5.5%/94.5%	5541	-0.0144802	0.0277336	-+..	0.601588	intronic	PTEN
CNVR4849.1	10q23.31	10	92451865	92455345	3480	deletion	2	9.8%/90.2%	7266	0.0205873	0.018649	+++.	0.26962	intergenic	LOC643529(dist=861267);HTR7(dist=35211)
CNVR485.1	1q32.2	1	205763104	205821509	58405	insertion	4	1.1%/46.7%/41.0%/11.1%	3033	-0.0230532	0.0144889	-...	0.111589	exonic	CR1
CNVR4855.1	10q23.32	10	93623391	93624515	1124	insertion	3	22.7%/50.6%/26.7%	5476	0.000803424	0.00942992	+-..	0.932103	downstream	TNKS2
CNVR4861.2	10q23.33	10	95584288	95586651	2363	insertion	2	50.8%/49.2%	5531	0.0035589	0.0120318	++..	0.76739	intergenic	LGI1(dist=36382);SLC35G1(dist=57069)
CNVR4863.2	10q23.33	10	96932859	97064746	131887	deletion	2	51.1%/48.9%	2639	-0.0107286	0.0181004	-...	0.553365	exonic	C10orf129;PDLIM1
CNVR4882.1	10q25.1	10	107047047	107052393	5346	deletion	4	1.5%/2.3%/19.2%/76.9%	5539	0.0033798	0.0109718	+-..	0.758048	intergenic	SORCS3(dist=32064);SORCS1(dist=1271018)
CNVR4884.1	10q25.1	10	107940677	107941590	913	multiallelic	3	69.7%/27.8%/2.4%	5514	-0.00876543	0.0125603	--..	0.48526	intergenic	SORCS3(dist=925694);SORCS1(dist=381821)
CNVR4885.1	10q25.1	10	107985851	107987694	1843	insertion	2	8.3%/91.7%	5537	-0.00881977	0.0232999	-+..	0.705035	intergenic	SORCS3(dist=970868);SORCS1(dist=335717)
CNVR4886.1	10q25.1	10	108020303	108022518	2215	deletion	3	41.8%/45.2%/13.0%	5544	-0.00869755	0.00925934	--..	0.347563	intergenic	SORCS3(dist=1005320);SORCS1(dist=300893)
CNVR4893.1	10q25.2	10	114102095	114106660	4565	multiallelic	3	14.7%/47.1%/38.3%	5544	0.00517663	0.00923486	++..	0.575103	ncRNA_exonic	GUCY2GP
CNVR4894.1	10q25.3	10	115197573	115206921	9348	deletion	3	1.5%/64.2%/34.3%	3041	-0.0108694	0.0185558	-...	0.558031	intergenic	TCF7L2(dist=280147);HABP2(dist=93659)
CNVR4896.1	10q25.3	10	115535206	115536166	960	insertion	3	14.2%/48.2%/37.6%	3051	-0.000489136	0.0128543	-...	0.969646	upstream;downstream	MIR4483;PLEKHS1
CNVR4896.2	10q25.3	10	115530264	115540551	10287	insertion	4	14.2%/1.1%/46.9%/37.8%	2993	-0.00107635	0.00885711	-...	0.903276	exonic	PLEKHS1
CNVR490.1	1q32.2	1	208144616	208152585	7969	multiallelic	3	31.6%/51.4%/17.1%	7262	0.0109523	0.0083139	+-+.	0.187722	intergenic	DIEXF(dist=47083);SYT14(dist=25557)
CNVR4900.1	10q25.3	10	118756128	118758916	2788	deletion	2	1.7%/98.3%	5543	0.0148875	0.0527031	+-..	0.777577	intronic	KIAA1598
CNVR4906.1	10q26.12	10	122216913	122218702	1789	insertion	3	66.1%/30.4%/3.6%	5533	-0.00844026	0.0118157	+-..	0.475027	intronic	PPAPDC1A
CNVR491.1	1q32.2	1	208789097	208791588	2491	multiallelic	4	3.9%/43.7%/46.9%/5.4%	3057	-0.00786082	0.0156831	-...	0.61621	intronic	HHAT
CNVR4912.1	10q26.13	10	124350342	124366814	16472	deletion	3	2.2%/7.4%/90.4%	3046	-0.0333672	0.0225173	-...	0.138382	exonic	DMBT1
CNVR4912.3	10q26.13	10	124330302	124350392	20090	insertion	3	1.4%/19.4%/79.2%	7235	-0.00940837	0.0126775	--+.	0.458008	exonic	DMBT1
CNVR4912.4	10q26.13	10	124295811	124350502	54691	insertion	3	47.8%/50.9%/1.3%	2944	-0.0266451	0.0186136	-...	0.152291	exonic	DMBT1
CNVR4914.1	10q26.13	10	125041807	125043105	1298	deletion	3	4.1%/27.4%/68.5%	3065	0.00819463	0.0156309	+...	0.600099	intergenic	BUB3(dist=126931);GPR26(dist=372756)
CNVR4919.1	10q26.13	10	126185205	126186520	1315	deletion	3	5.1%/31.0%/63.9%	3067	0.0118063	0.0203652	+...	0.562097	intronic	LHPP
CNVR4928.1	10q26.2	10	129035683	129036859	1176	multiallelic	3	21.0%/51.5%/27.5%	3059	0.00671748	0.0141918	+...	0.635975	intronic	DOCK1
CNVR4931.1	10q26.2	10	129378602	129443446	64844	insertion	4	68.4%/4.5%/24.6%/2.5%	3008	-0.00195686	0.0105438	-...	0.852764	exonic	FOXI2
CNVR4934.1	10q26.3	10	130726742	130727274	532	deletion	4	13.5%/1.0%/45.9%/39.7%	3073	-0.0132481	0.0111934	-...	0.236588	intergenic	MKI67(dist=912284);MGMT(dist=428170)
CNVR494.1	1q32.3	1	209753083	209753675	592	insertion	2	24.8%/75.2%	5538	0.000196769	0.0155013	+-..	0.989872	intergenic	RD3(dist=20201);SLC30A1(dist=61329)
CNVR4946.1	10q26.3	10	132526022	132528726	2704	insertion	3	1.1%/19.4%/79.4%	5538	0.0233379	0.0147601	++..	0.113845	intergenic	GLRX3(dist=657386);MIR378C(dist=122115)
CNVR4948.1	10q26.3	10	132730089	132731305	1216	multiallelic	2	88.9%/11.1%	3043	0.00159806	0.0326617	+...	0.960977	intergenic	MIR378C(dist=79168);TCERG1L(dist=49340)
CNVR4949.1	10q26.3	10	132798715	132803136	4421	deletion	3	5.5%/37.4%/57.0%	5523	-0.0282117	0.0106009	--..	0.0077852	intronic	TCERG1L
CNVR4953.1	10q26.3	10	133032508	133033038	530	deletion	3	9.5%/70.0%/20.5%	3075	-6.85102e-05	0.0175502	-...	0.996885	intergenic	TCERG1L(dist=32534);FLJ46300(dist=421686)
CNVR4955.1	10q26.3	10	133073663	133084727	11064	insertion	2	59.1%/40.9%	2889	-0.0231944	0.0215237	-...	0.281202	intergenic	TCERG1L(dist=73689);FLJ46300(dist=369997)
CNVR4963.1	10q26.3	10	133854296	133855746	1450	deletion	2	28.9%/71.1%	3060	0.00386677	0.0194704	+...	0.842577	exonic	DPYSL4
CNVR4965.1	10q26.3	10	134025649	134026754	1105	insertion	2	8.9%/91.1%	3069	0.0277647	0.0334248	+...	0.406165	intronic	LRRC27
CNVR4966.1	10q26.3	10	134027594	134028419	825	multiallelic	4	2.9%/0.8%/29.2%/67.1%	5215	0.0118689	0.0103025	++..	0.249303	intronic	LRRC27
CNVR4970.1	10q26.3	10	134185341	134186046	705	insertion	2	4.1%/95.9%	3065	-0.0406483	0.0470977	-...	0.388103	intergenic	C10orf91(dist=73526);INPP5A(dist=15297)
CNVR4974.1	10q26.3	10	134434987	134436382	1395	multiallelic	3	7.7%/38.1%/54.2%	3077	-0.0103996	0.0149743	-...	0.487372	intronic	INPP5A
CNVR4987.1	10q26.3	10	134954554	134955993	1439	multiallelic	3	10.5%/52.2%/37.3%	5509	-0.00294586	0.0115269	--..	0.798288	exonic	TUBGCP2
CNVR4989.1	10q26.3	10	135094781	135095466	685	insertion	3	52.6%/26.9%/20.6%	5565	-0.00548667	0.00804955	+-..	0.495484	upstream	SPRN
CNVR4989.2	10q26.3	10	135091582	135095466	3884	insertion	4	45.3%/6.9%/39.7%/8.1%	3050	0.00117722	0.0078236	+...	0.880394	upstream;downstream	SPRN;MTG1
CNVR4989.6	10q26.3	10	135308871	135353632	44761	multiallelic	3	3.4%/23.3%/73.3%	3059	-0.0212772	0.0202156	-...	0.292564	exonic	DUX2;DUX4;DUX4L5;DUX4L6
CNVR4989.7	10q26.3	10	135087012	135250713	163701	insertion	4	45.3%/6.8%/39.3%/8.5%	2984	0.00241818	0.00801354	+...	0.762833	exonic	CYP2E1;SPRN;SYCE1
CNVR4991.1	11p15.5	11	311355	312535	1180	insertion	2	23.8%/76.2%	3061	0.00181935	0.0288275	+...	0.949678	upstream;downstream	IFITM3;IFITM1
CNVR4994.1	11p15.5	11	374918	375658	740	insertion	2	39.0%/61.0%	3082	0.0308612	0.0196747	+...	0.116748	upstream;downstream	PKP3;B4GALNT4
CNVR5007.1	11p15.5	11	1068800	1069645	845	multiallelic	2	3.3%/96.7%	5560	1.34503e-06	0.0349422	-+..	0.999969	intronic	MUC2
CNVR5009.1	11p15.5	11	1271809	1272854	1045	insertion	3	51.5%/43.6%/4.9%	3062	-0.0212711	0.0156317	-...	0.173587	intronic	TOLLIP
CNVR5011.1	11p15.5	11	1389867	1390482	615	insertion	4	16.9%/40.9%/35.4%/6.9%	3073	0.000134643	0.0136877	+...	0.992151	intronic	BRSK2
CNVR5013.1	11p15.5	11	1407146	1411056	3910	multiallelic	2	51.0%/49.0%	3063	0.00429873	0.0186655	+...	0.817856	intronic	BRSK2
CNVR5015.1	11p15.5	11	1611015	1613217	2202	deletion	3	3.4%/31.1%/65.4%	5541	-0.00101108	0.0112963	+-..	0.92868	intronic	MOB2
CNVR5016.1	11p15.5	11	1619283	1620183	900	deletion	3	44.7%/28.1%/27.2%	2794	0.00734494	0.012259	+...	0.549075	intronic	MOB2
CNVR5021.1	11p15.5	11	2019452	2044661	25209	insertion	2	22.4%/77.6%	3062	0.0149716	0.0198823	+...	0.451444	intergenic	H19(dist=43811);IGF2(dist=62262)
CNVR5030.1	11p15.4	11	3329774	3336468	6694	deletion	2	64.6%/35.4%	3058	0.0205495	0.0176688	+...	0.244815	UTR3	ZNF195
CNVR5031.1	11p15.4	11	3631451	3632565	1114	deletion	3	10.3%/10.8%/78.8%	3066	0.00696122	0.01555	+...	0.654394	intronic	ART1
CNVR5032.2	11p15.4	11	4270758	4272925	2167	insertion	2	46.5%/53.5%	3038	-0.00444658	0.0291499	-...	0.87876	intergenic	LOC100506082(dist=90299);OR52B4(dist=72144)
CNVR5034.1	11p15.4	11	4515997	4516908	911	deletion	3	15.6%/60.8%/23.6%	3058	0.0234437	0.0172001	+...	0.172884	upstream	OR52M1
CNVR5040.1	11p15.4	11	4923501	4934465	10964	multiallelic	4	16.3%/2.0%/47.1%/34.6%	5447	0.00583751	0.00636746	-+..	0.359262	exonic	OR51A2;OR51A4
CNVR5042.1	11p15.4	11	5339301	5340651	1350	insertion	3	17.0%/49.6%/33.3%	5534	-0.00524318	0.00917936	-+..	0.567869	intronic	OR51B5
CNVR5042.2	11p15.4	11	5328586	5341385	12799	insertion	4	17.6%/3.8%/44.4%/34.2%	3018	-0.0101123	0.00765774	-...	0.186657	exonic	OR51B6
CNVR5042.3	11p15.4	11	5339301	5342419	3118	insertion	3	17.7%/47.8%/34.5%	3037	-0.0167848	0.0116602	-...	0.150011	intronic	OR51B5
CNVR5044.1	11p15.4	11	5478244	5479526	1282	deletion	3	1.9%/22.6%/75.5%	7300	-0.00784795	0.0117633	-++.	0.504672	intronic	OR51B5
CNVR5045.1	11p15.4	11	5594077	5595733	1656	deletion	3	2.3%/27.1%/70.6%	5518	0.0111934	0.0121763	+-..	0.357949	intronic	TRIM6-TRIM34
CNVR5047.1	11p15.4	11	5678680	5679516	836	deletion	2	32.5%/67.5%	9996	-0.00612811	0.0060274	+-.-	0.309292	intronic	TRIM22
CNVR5049.1	11p15.4	11	5741435	5765861	24426	insertion	3	5.0%/35.5%/59.5%	7252	0.0136907	0.00943081	++-.	0.146586	exonic	OR52N1;OR52N5
CNVR5051.1	11p15.4	11	6060978	6078215	17237	insertion	3	24.2%/25.8%/50.0%	3010	0.010071	0.00984975	+...	0.306561	upstream	OR56B4
CNVR5051.2	11p15.4	11	6070819	6079096	8277	insertion	3	24.3%/25.8%/49.9%	3044	0.0108605	0.00986899	+...	0.271129	upstream	OR56B4
CNVR5056.1	11p15.4	11	7091182	7093314	2132	insertion	2	13.9%/86.1%	5531	-0.00326767	0.0199123	+-..	0.86965	intergenic	RBMXL2(dist=22227);SYT9(dist=136443)
CNVR5058.1	11p15.4	11	7642495	7643485	990	deletion	3	16.8%/57.0%/26.2%	3067	-0.00629425	0.0190806	-...	0.741493	exonic	CYB5R2
CNVR5064.1	11p15.4	11	9280437	9281122	685	deletion	3	28.8%/51.5%/19.7%	5468	0.00790901	0.00925754	-+..	0.392921	intronic	TMEM41B
CNVR5072.1	11p15.3	11	11336131	11337562	1431	deletion	3	6.7%/39.3%/54.0%	7284	0.00473204	0.00926229	+--.	0.609426	intronic	GALNT18
CNVR5073.1	11p15.3	11	11779302	11781068	1766	deletion	3	3.4%/30.3%/66.3%	7293	0.00282402	0.0101133	+--.	0.780061	intergenic	MIR4299(dist=144457);USP47(dist=38478)
CNVR5074.1	11p15.3	11	11832299	11833259	960	multiallelic	3	2.5%/26.4%/71.1%	4815	-0.0122429	0.013075	-.+.	0.349088	intronic	USP47
CNVR5084.1	11p15.1	11	17166514	17167872	1358	deletion	2	3.6%/96.4%	5534	-0.00700422	0.0358457	+-..	0.84508	intergenic	PIK3C2A(dist=18584);NUCB2(dist=86990)
CNVR5085.1	11p15.1	11	17466712	17467423	711	insertion	2	66.3%/33.7%	5561	-0.00414789	0.0137749	+-..	0.763324	downstream	USH1C
CNVR5088.1	11p15.1	11	18054181	18056642	2461	deletion	3	0.8%/18.2%/81.0%	4823	-0.00325765	0.0172116	+.-.	0.849881	downstream	SAAL1
CNVR5089.1	11p15.1	11	18121844	18151469	29625	insertion	2	9.0%/91.0%	3071	0.0534746	0.0294474	+...	0.0693802	exonic	MRGPRX4
CNVR5091.1	11p15.1	11	18898396	18922396	24000	insertion	4	5.0%/53.1%/31.8%/10.1%	4796	0.00806594	0.00972751	+.-.	0.406998	exonic	MRGPRX1
CNVR5091.2	11p15.1	11	18881799	18955889	74090	insertion	4	4.8%/51.4%/34.1%/9.8%	3002	0.0191168	0.0132846	+...	0.150144	exonic	MRGPRX1
CNVR5096.1	11p15.1	11	20710247	20710828	581	insertion	2	2.6%/97.4%	3065	0.0560553	0.043158	+...	0.193999	intronic	NELL1
CNVR51.1	1p36.23	1	7491802	7494108	2306	multiallelic	3	3.6%/31.9%/64.5%	5502	0.00157182	0.0112677	-+..	0.889057	intronic	CAMTA1
CNVR510.1	1q41	1	218569635	218570146	511	deletion	3	3.0%/29.4%/67.6%	5560	-0.00532504	0.0113169	-+..	0.637971	intergenic	RAB3GAP2(dist=57169);MARK1(dist=198045)
CNVR5106.1	11p14.3	11	23547771	23548723	952	deletion	3	19.1%/51.8%/29.1%	3059	-0.00733589	0.01253	-...	0.558235	intergenic	CCDC179(dist=709223);LUZP2(dist=926369)
CNVR5109.1	11p14.3	11	24399596	24408892	9296	insertion	2	8.2%/91.8%	4787	0.00031963	0.0231539	+.-.	0.988986	intergenic	CCDC179(dist=1561048);LUZP2(dist=66200)
CNVR5114.1	11p14.3	11	25040160	25042309	2149	deletion	2	6.9%/93.1%	4800	0.0421179	0.0315834	+.+.	0.182352	intronic	LUZP2
CNVR5120.1	11p14.2	11	26564534	26567489	2955	insertion	3	87.2%/11.9%/0.9%	3054	-0.00236991	0.0285121	-...	0.933757	intronic	ANO3
CNVR5122.1	11p14.1	11	28963726	28969302	5576	insertion	3	41.2%/45.4%/13.4%	5485	-0.00406331	0.0090072	+-..	0.651904	intergenic	METTL15(dist=652096);KCNA4(dist=1018562)
CNVR5125.1	11p14.1	11	29924150	29925025	875	deletion	3	14.7%/49.1%/36.2%	5551	0.00554808	0.0092335	++..	0.547931	intergenic	METTL15(dist=1612520);KCNA4(dist=62839)
CNVR513.1	1q41	1	220440566	220447122	6556	multiallelic	3	9.8%/43.5%/46.7%	5540	-0.00921274	0.00979503	--..	0.346934	intergenic	DUSP10(dist=458427);HHIPL2(dist=315103)
CNVR5131.1	11p13	11	34128668	34130763	2095	deletion	2	96.4%/3.6%	3053	0.0619822	0.0489958	+...	0.205853	exonic	ABTB2
CNVR5135.1	11p13	11	35495935	35499015	3080	insertion	2	23.2%/76.8%	3050	-0.0248041	0.0237278	-...	0.295857	intronic	PAMR1
CNVR5139.1	11p12	11	36734378	36735005	627	deletion	3	62.6%/33.3%/4.1%	5569	-0.0109422	0.0112664	--..	0.331436	intergenic	C11orf74(dist=96985);NONE(dist=NONE)
CNVR5149.1	11p12	11	40639910	40641072	1162	insertion	4	4.4%/36.8%/28.3%/30.5%	3052	0.0147129	0.0114331	+...	0.198139	intronic	LRRC4C
CNVR5151.1	11p12	11	41774815	41775603	788	deletion	3	11.0%/44.1%/44.8%	5534	-0.0148214	0.0099611	--..	0.136771	intergenic	LRRC4C(dist=337053);LOC100507205(dist=390266)
CNVR5153.1	11p12	11	42770691	42775046	4355	insertion	3	6.2%/41.0%/52.8%	5482	-0.0141637	0.00976013	--..	0.14673	intergenic	LOC100507205(dist=538875);HNRNPKP3(dist=464584)
CNVR5162.1	11p11.2	11	47014463	47020023	5560	insertion	3	20.2%/50.7%/29.1%	5542	-0.008783	0.00922077	--..	0.340831	intronic	C11orf49
CNVR5164.1	11p11.2	11	48284248	48284754	506	insertion	2	11.2%/88.8%	5548	0.00374284	0.0205902	-+..	0.855758	exonic	OR4S1
CNVR5165.1	11p11.2	11	48557432	48560877	3445	multiallelic	3	38.0%/46.5%/15.5%	5552	0.00426536	0.00955562	+-..	0.655329	intergenic	OR4A47(dist=89582);TRIM49B(dist=448851)
CNVR5166.1	11p11.2	11	48691943	48693367	1424	deletion	4	34.4%/3.9%/41.2%/20.5%	3068	0.0078838	0.00795052	+...	0.321389	intergenic	OR4A47(dist=224093);TRIM49B(dist=316361)
CNVR5171.1	11p11.12	11	49666184	49714391	48207	insertion	3	6.1%/24.3%/69.6%	3031	-0.0120597	0.0194177	-...	0.534554	ncRNA_intronic	LOC440040
CNVR5175.1	11p11.12	11	51037120	51053514	16394	insertion	2	13.6%/86.4%	7270	-0.0134141	0.0168973	--+.	0.427275	intergenic	LOC646813(dist=700742);OR4A5(dist=214440)
CNVR5176.1	11p11.12	11	51198010	51219354	21344	multiallelic	4	27.2%/8.1%/47.4%/17.3%	5499	0.00533526	0.00610114	+-..	0.381862	intergenic	LOC646813(dist=861632);OR4A5(dist=48600)
CNVR5176.2	11p11.12	11	51204195	51205270	1075	insertion	3	34.9%/49.2%/15.9%	5534	0.00345729	0.0094647	+-..	0.714901	intergenic	LOC646813(dist=867817);OR4A5(dist=62684)
CNVR5176.3	11p11.12	11	51204092	51219354	15262	multiallelic	4	27.2%/8.1%/47.4%/17.3%	5499	0.00531075	0.00610065	+-..	0.384015	intergenic	LOC646813(dist=867714);OR4A5(dist=48600)
CNVR5176.4	11p11.12	11	51204195	51206497	2302	insertion	3	35.7%/48.8%/15.5%	5538	0.00416067	0.00950353	+-..	0.661529	intergenic	LOC646813(dist=867817);OR4A5(dist=61457)
CNVR5177.1	11p11.11	11	51437723	51450673	12950	insertion	2	3.5%/96.5%	3069	0.0653336	0.0508499	+...	0.19885	intergenic	OR4C46(dist=64936);NONE(dist=NONE)
CNVR5177.2	11p11.11	11	51424138	51450673	26535	insertion	2	3.2%/96.8%	3057	0.045768	0.0516933	+...	0.375954	intergenic	OR4C46(dist=51351);NONE(dist=NONE)
CNVR5178.1	11q11	11	54450844	54458929	8085	insertion	3	11.8%/71.5%/16.7%	3015	0.0184476	0.0194538	+...	0.342988	intergenic	NONE(dist=NONE);TRIM48(dist=327305)
CNVR5178.2	11q11	11	54713505	54729697	16192	insertion	3	3.6%/28.1%/68.3%	3063	-0.0056434	0.0189747	-...	0.766148	intergenic	NONE(dist=NONE);TRIM48(dist=56537)
CNVR5178.4	11q11	11	54640553	54648527	7974	multiallelic	3	4.2%/32.2%/63.6%	3044	-0.00166872	0.0161928	-...	0.917921	intergenic	NONE(dist=NONE);TRIM48(dist=137707)
CNVR5179.1	11q11	11	55121253	55209637	88384	deletion	3	6.3%/38.3%/55.3%	7247	-0.00670703	0.00956858	+--.	0.483339	exonic	OR4C11;OR4C6;OR4P4;OR4S2
CNVR5194.1	11q12.2	11	60721181	60777607	56426	multiallelic	3	2.0%/97.1%/0.9%	3023	0.0780465	0.0812497	+...	0.336766	exonic	PGA3;PGA4;PGA5
CNVR5206.1	11q13.1	11	66468725	66469836	1111	insertion	3	16.6%/52.9%/30.6%	5334	0.00404687	0.00945304	+-..	0.668577	intronic	PC
CNVR5214.1	11q13.2	11	68190622	68191627	1005	insertion	2	48.5%/51.5%	3075	0.0126704	0.021472	+...	0.555129	intergenic	PPP6R3(dist=51245);GAL(dist=16932)
CNVR5228.1	11q13.4	11	73064421	73066426	2005	deletion	2	35.3%/64.7%	2851	0.00274999	0.0190296	+...	0.885097	UTR3	RAB6A
CNVR5231.1	11q13.4	11	73702578	73705038	2460	deletion	3	2.1%/27.4%/70.5%	5529	0.016887	0.0126877	+-..	0.183199	upstream	P4HA3
CNVR5248.1	11q14.1	11	81178140	81199336	21196	deletion	3	0.6%/15.3%/84.1%	4826	-0.0139273	0.0165803	-.+.	0.400915	intergenic	NONE(dist=NONE);MIR4300(dist=80095)
CNVR5250.1	11q14.1	11	81534064	81541768	7704	deletion	5	1.0%/11.9%/38.7%/48.5%/0.0%	3050	0.0131004	0.0131916	+...	0.320667	intergenic	MIR4300(dist=254538);FAM181B(dist=578926)
CNVR5254.1	11q14.2	11	85963617	85964394	777	deletion	3	0.6%/15.9%/83.5%	3071	0.00255151	0.0226123	+...	0.91016	intronic	ME3
CNVR5258.1	11q14.2	11	87561909	87562672	763	deletion	3	20.8%/49.7%/29.5%	3073	-0.00542727	0.016726	-...	0.745574	intergenic	RAB38(dist=13626);CTSC(dist=103736)
CNVR5261.1	11q14.3	11	88604143	88607552	3409	deletion	3	1.3%/20.1%/78.6%	5548	0.0200166	0.0140391	+-..	0.153933	intronic	TYR
CNVR5262.1	11q14.3	11	89135964	89146787	10823	deletion	4	1.5%/18.3%/60.6%/19.6%	3070	0.0232052	0.0131643	+...	0.0779443	intergenic	TRIM77(dist=45276);TRIM49(dist=23684)
CNVR5263.1	11q14.3	11	89184660	89189561	4901	insertion	4	3.9%/56.4%/33.8%/5.8%	3069	0.0202481	0.0132176	+...	0.125546	upstream	TRIM49
CNVR5265.1	11q14.3	11	89260012	89266452	6440	multiallelic	5	1.5%/10.9%/39.0%/48.5%/0.0%	3065	0.00508653	0.0108599	+...	0.639515	intergenic	TRIM64B(dist=11179);TRIM49D2P(dist=17775)
CNVR5265.2	11q14.3	11	89262217	89273721	11504	deletion	2	75.7%/24.3%	3057	0.0445625	0.022404	+...	0.0466972	intergenic	TRIM64B(dist=13384);TRIM49D2P(dist=10506)
CNVR5266.1	11q14.3	11	89323861	89330021	6160	multiallelic	5	1.5%/0.0%/10.8%/63.3%/24.4%	3060	0.0131135	0.012535	+...	0.295493	intergenic	TRIM49D2P(dist=17984);TRIM64(dist=11299)
CNVR5266.2	11q14.3	11	89324164	89328039	3875	multiallelic	4	71.9%/15.8%/11.3%/1.0%	3063	0.00877595	0.012697	+...	0.48945	intergenic	TRIM49D2P(dist=18287);TRIM64(dist=13281)
CNVR5268.1	11q14.3	11	89439383	89449662	10279	deletion	3	4.0%/25.9%/70.1%	3063	0.0219676	0.0189732	+...	0.246935	upstream	UBTFL1
CNVR5270.1	11q14.3	11	89833378	89835799	2421	deletion	3	1.8%/24.9%/73.3%	5527	-0.0203343	0.0135972	--..	0.13479	intergenic	CHORDC1(dist=237198);MIR4490(dist=92791)
CNVR5274.1	11q21	11	92660785	92661933	1148	deletion	3	21.0%/49.2%/29.8%	5516	0.00872208	0.00948139	-+..	0.357617	intergenic	SLC36A4(dist=90042);CCDC67(dist=41598)
CNVR5278.1	11q21	11	95641767	95643052	1285	deletion	3	1.3%/19.9%/78.8%	5485	0.00353338	0.015458	++..	0.819195	intronic	MAML2
CNVR528.1	1q42.13	1	226783177	226810722	27545	insertion	3	62.9%/33.8%/3.3%	3044	0.00750815	0.0160543	+...	0.640018	intergenic	RNF187(dist=32665);DUSP5P1(dist=36558)
CNVR528.2	1q42.13	1	226809261	226850297	41036	multiallelic	3	34.2%/48.8%/17.0%	3056	-0.00889128	0.0126998	-...	0.483856	ncRNA_exonic	DUSP5P1
CNVR5284.1	11q22.1	11	98690591	98692173	1582	deletion	3	0.9%/19.5%/79.6%	5553	-0.0148556	0.0150575	--..	0.323843	intronic	CNTN5
CNVR5285.1	11q22.1	11	98996395	98997170	775	insertion	2	24.6%/75.4%	3073	-0.00777703	0.0190291	-...	0.682765	intronic	CNTN5
CNVR5285.2	11q22.1	11	98996184	99017849	21665	insertion	3	27.7%/49.5%/22.8%	3022	0.00417876	0.0133997	+...	0.75515	intronic	CNTN5
CNVR5288.1	11q22.2	11	101808746	101812691	3945	deletion	2	4.9%/95.1%	5553	0.00594985	0.0264189	++..	0.821814	intronic	TMEM123
CNVR5290.1	11q22.3	11	102772968	102810496	37528	insertion	3	21.0%/31.3%/47.7%	3061	-0.00926572	0.0106142	-...	0.38269	exonic	DYNC2H1
CNVR5294.1	11q22.3	11	103772866	103778468	5602	multiallelic	3	45.1%/46.4%/8.5%	4945	0.00996956	0.010924	++..	0.361439	intergenic	PDGFD(dist=232629);CASP12(dist=483187)
CNVR5301.1	11q22.3	11	106291312	106294734	3422	deletion	3	3.2%/30.6%/66.2%	7294	-0.0140645	0.0105743	--+.	0.183498	intronic	GUCY1A2
CNVR5305.1	11q22.3	11	107289508	107293649	4141	deletion	3	3.4%/29.8%/66.7%	7246	0.00305502	0.0108361	+-+.	0.777998	intergenic	SLC35F2(dist=54384);RAB39A(dist=10838)
CNVR532.1	1q42.13	1	227879149	227887254	8105	deletion	3	7.3%/40.7%/52.0%	7290	-0.0183	0.0105637	---.	0.0832099	intergenic	URB2(dist=16580);GALNT2(dist=382325)
CNVR5326.1	11q23.3	11	119456077	119462136	6059	deletion	4	31.1%/45.7%/7.0%/16.2%	3065	-0.00977462	0.00865663	-...	0.258835	intergenic	PVRL1(dist=351432);TRIM29(dist=25068)
CNVR5340.1	11q24.2	11	124580187	124584642	4455	deletion	3	3.0%/48.3%/48.7%	5486	0.0174181	0.011899	++..	0.143242	intronic	PKNOX2
CNVR5351.1	11q24.3	11	128187933	128188593	660	insertion	3	11.1%/43.9%/45.1%	7301	-0.0099449	0.00836103	---.	0.234268	UTR3	FLI1
CNVR5360.1	11q25	11	131429444	131435546	6102	insertion	4	48.8%/21.9%/26.3%/3.0%	3049	-0.00201644	0.00897613	-...	0.822255	intronic	NTM
CNVR5364.1	11q25	11	133466768	133469951	3183	deletion	2	3.2%/96.8%	3056	0.0567655	0.0664113	+...	0.392686	intronic	JAM3
CNVR5365.1	11q25	11	133512569	133513670	1101	insertion	3	9.9%/44.0%/46.0%	5539	0.00955492	0.0104999	+-..	0.362821	intronic	JAM3
CNVR5366.1	11q25	11	133538107	133543147	5040	deletion	2	10.2%/89.8%	3058	0.0472649	0.0327625	+...	0.149118	exonic	NCAPD3
CNVR5372.1	11q25	11	134107133	134112853	5720	insertion	3	2.5%/27.3%/70.2%	7229	0.0122242	0.0107348	+-+.	0.254811	intergenic	LOC283177(dist=226368);NONE(dist=NONE)
CNVR5372.2	11q25	11	134110323	134111078	755	deletion	3	2.2%/2.2%/95.6%	3073	0.039804	0.0251291	+...	0.113198	intergenic	LOC283177(dist=229558);NONE(dist=NONE)
CNVR5372.4	11q25	11	134111123	134112853	1730	insertion	3	2.4%/26.3%/71.4%	5533	0.00488674	0.0125755	+-..	0.697577	intergenic	LOC283177(dist=230358);NONE(dist=NONE)
CNVR5377.1	11q25	11	134308750	134311260	2510	insertion	3	0.7%/18.1%/81.2%	3047	0.0291388	0.018728	+...	0.119734	intergenic	LOC283177(dist=427985);NONE(dist=NONE)
CNVR5377.2	11q25	11	134300140	134305576	5436	multiallelic	2	6.7%/93.3%	3061	0.0250533	0.0436156	+...	0.565689	intergenic	LOC283177(dist=419375);NONE(dist=NONE)
CNVR5380.2	12p13.33	12	17370	25799	8429	insertion	2	2.9%/97.1%	3048	0.0320791	0.052132	+...	0.538328	ncRNA_exonic	FAM138D
CNVR5386.1	12p13.33	12	736993	745259	8266	insertion	3	1.7%/24.4%/73.9%	7301	0.0218417	0.0119165	+++.	0.0668195	intronic	WNK1
CNVR5388.1	12p13.33	12	1235902	1236686	784	insertion	2	4.4%/95.6%	5561	0.058458	0.0381646	++..	0.125588	intronic	ERC1
CNVR539.1	1q42.2	1	230525246	230526864	1618	deletion	3	8.8%/42.4%/48.8%	7237	0.00424816	0.00905988	++-.	0.639143	intergenic	TSNAX-DISC1(dist=281605);SIPA1L2(dist=73471)
CNVR5393.1	12p13.33	12	2031250	2034420	3170	deletion	2	20.0%/80.0%	3066	-0.00145915	0.0243854	-...	0.952286	exonic	CACNA1C
CNVR5395.1	12p13.33	12	2115759	2128242	12483	insertion	2	10.6%/89.4%	7248	-0.00842607	0.0183505	+--.	0.64611	intronic	CACNA1C
CNVR54.1	1p36.23	1	7847539	7848144	605	deletion	4	28.3%/14.0%/40.8%/17.0%	3075	-0.0155003	0.00875877	-...	0.0767786	intergenic	UTS2(dist=11401);TNFRSF9(dist=50374)
CNVR5400.1	12p13.32	12	3176887	3178567	1680	deletion	3	6.5%/37.8%/55.7%	3061	0.0053914	0.0190923	+...	0.777647	intronic	TSPAN9
CNVR5404.1	12p13.32	12	3733172	3733711	539	deletion	3	37.3%/22.7%/40.1%	3076	-0.0194662	0.0100485	-...	0.052719	upstream	EFCAB4B
CNVR5407.1	12p13.32	12	4952405	4953471	1066	deletion	2	10.2%/89.8%	3071	0.0112338	0.0288617	+...	0.697107	intergenic	KCNA1(dist=54722);KCNA5(dist=69875)
CNVR5408.1	12p13.32	12	5092135	5093690	1555	multiallelic	3	1.2%/18.6%/80.2%	5537	0.0206946	0.0150685	++..	0.169638	intergenic	KCNA5(dist=65920);NTF3(dist=317851)
CNVR5409.1	12p13.31	12	5639894	5658536	18642	insertion	3	21.2%/50.4%/28.4%	3059	0.0226055	0.0137117	+...	0.0992241	intronic	ANO2
CNVR541.1	1q42.2	1	230956876	230965864	8988	multiallelic	2	85.4%/14.6%	3056	0.0263776	0.0323056	+...	0.414213	intergenic	SIPA1L2(dist=239010);KIAA1383(dist=41397)
CNVR5410.1	12p13.31	12	5907687	5912252	4565	multiallelic	3	15.2%/48.1%/36.6%	3006	0.00188296	0.0132609	+...	0.887085	intronic	ANO2
CNVR5410.2	12p13.31	12	5907964	5909877	1913	deletion	3	15.2%/45.2%/39.6%	3045	0.0054946	0.0130661	+...	0.674104	intronic	ANO2
CNVR5412.1	12p13.31	12	6112654	6118295	5641	insertion	3	7.0%/73.1%/19.9%	3057	-0.0138329	0.0237037	-...	0.559505	upstream	VWF
CNVR5413.1	12p13.31	12	6125687	6130823	5136	deletion	3	49.1%/41.5%/9.4%	3064	-0.00116362	0.0126846	-...	0.926908	intergenic	VWF(dist=21590);CD9(dist=48920)
CNVR5414.2	12p13.31	12	6162715	6166205	3490	insertion	3	22.1%/51.2%/26.7%	3048	-0.00307976	0.0153241	-...	0.840719	intergenic	VWF(dist=58618);CD9(dist=13538)
CNVR5422.1	12p13.31	12	8262272	8270464	8192	multiallelic	3	51.0%/41.5%/7.4%	3048	-0.0329265	0.0129606	-...	0.0110692	exonic	FAM90A1
CNVR5422.6	12p13.31	12	8252679	8283056	30377	multiallelic	3	37.9%/40.3%/21.8%	3026	-0.00829937	0.0112847	-...	0.462064	exonic	FAM90A1
CNVR5422.7	12p13.31	12	8224492	8252679	28187	insertion	3	5.7%/25.7%/68.7%	3054	-0.00836617	0.0209772	-...	0.690024	ncRNA_exonic	FAM66C
CNVR5427.1	12p13.31	12	9437860	9446318	8458	insertion	3	36.8%/48.8%/14.4%	3075	-0.00997917	0.0141252	-...	0.479891	intergenic	LOC642846(dist=79909);DDX12P(dist=15236)
CNVR5429.1	12p13.31	12	9524006	9626453	102447	insertion	3	35.3%/48.4%/16.3%	4790	-0.0164088	0.0110471	-.-.	0.137452	intergenic	DDX12P(dist=31971);KLRB1(dist=12684)
CNVR5430.1	12p13.2	12	10457356	10495015	37659	deletion	3	3.7%/30.8%/65.4%	3042	-0.0096878	0.0167762	-...	0.56362	exonic	KLRC1;KLRC2;KLRC3
CNVR5432.1	12p13.2	12	11052647	11056022	3375	insertion	3	10.8%/43.4%/45.9%	5541	-0.0105078	0.00944966	--..	0.26615	ncRNA_intronic	PRH1-PRR4
CNVR5435.1	12p13.2	12	11395980	11423993	28013	deletion	4	0.8%/8.7%/37.4%/53.1%	5546	-0.0062625	0.0100009	--..	0.531188	exonic	PRB1
CNVR5436.1	12p13.2	12	11917753	11918281	528	deletion	3	15.7%/49.1%/35.1%	5514	0.00799738	0.00979669	++..	0.414309	intronic	ETV6
CNVR5443.1	12p12.3	12	15909972	15912379	2407	deletion	3	0.6%/17.8%/81.6%	5560	-0.0264403	0.0163924	--..	0.106753	intergenic	EPS8(dist=76195);STRAP(dist=14176)
CNVR5445.1	12p12.3	12	17336026	17337197	1171	multiallelic	3	30.3%/51.3%/18.4%	5541	0.00548353	0.00986168	-+..	0.57818	intergenic	SKP1P2(dist=301197);MIR3974(dist=380303)
CNVR5459.1	12p12.1	12	24832076	24832991	915	deletion	3	1.3%/22.0%/76.7%	5556	0.0168316	0.0140007	++..	0.229287	intergenic	LINC00477(dist=203707);BCAT1(dist=21234)
CNVR546.1	1q42.3	1	232810941	232813883	2942	deletion	2	99.3%/0.7%	3061	-0.0105964	0.1388	-...	0.939146	exonic	IRF2BP2
CNVR5463.1	12p12.1	12	25847155	25850416	3261	deletion	4	15.7%/31.0%/32.8%/20.5%	3066	-0.00234117	0.00882296	-...	0.79074	intergenic	IFLTD1(dist=154392);MIR4302(dist=67804)
CNVR5468.1	12p11.22	12	27986837	27989532	2695	deletion	2	7.2%/92.8%	7296	0.00580393	0.0221868	++-.	0.793634	intergenic	KLHL42(dist=139597);PTHLH(dist=12752)
CNVR5469.1	12p11.22	12	29052717	29056090	3373	deletion	2	8.9%/91.1%	5498	-0.0228684	0.0224934	--..	0.309311	intergenic	CCDC91(dist=458351);FAR2(dist=137113)
CNVR5470.1	12p11.22	12	29449775	29457486	7711	insertion	3	46.0%/43.5%/10.5%	3052	-0.0255338	0.0128926	-...	0.0476463	ncRNA_intronic	LOC101055625
CNVR5471.1	12p11.22	12	29735678	29737708	2030	deletion	3	1.4%/22.1%/76.4%	5554	-0.0225197	0.0141118	--..	0.110532	intronic	TMTC1
CNVR5475.1	12p11.22	12	30128500	30134835	6335	deletion	3	0.9%/18.0%/81.1%	7287	-0.00439387	0.0138182	-+-.	0.750502	intergenic	TMTC1(dist=299541);IPO8(dist=538347)
CNVR5478.1	12p11.22	12	30222022	30229801	7779	insertion	3	15.8%/48.1%/36.0%	5533	0.00168272	0.00946615	-+..	0.85891	intergenic	TMTC1(dist=393063);IPO8(dist=443381)
CNVR5480.1	12p11.22	12	30369560	30371920	2360	insertion	3	13.8%/49.3%/36.9%	5522	0.000714736	0.00913501	-+..	0.937636	intergenic	TMTC1(dist=540601);IPO8(dist=301262)
CNVR5483.1	12p11.21	12	31116288	31245092	128804	insertion	4	29.0%/7.1%/43.4%/20.5%	3025	-0.00624333	0.00855563	-...	0.465553	exonic	DDX11
CNVR5487.1	12p11.21	12	31843758	31845690	1932	insertion	3	1.3%/21.0%/77.7%	7302	-0.00181023	0.0122322	-+-.	0.882352	upstream	H3F3C
CNVR5490.1	12p11.21	12	33190578	33198735	8157	deletion	3	5.1%/35.6%/59.3%	7282	-0.01432	0.00993499	+--.	0.149481	intergenic	PKP2(dist=249531);SYT10(dist=220880)
CNVR5491.1	12p11.1	12	33271548	33286744	15196	multiallelic	3	1.4%/21.5%/77.1%	5525	0.0335425	0.0132437	++..	0.0113185	intergenic	PKP2(dist=330501);SYT10(dist=132871)
CNVR5492.1	12p11.1	12	33606396	33608182	1786	multiallelic	3	3.4%/31.5%/65.0%	5531	0.0112504	0.0126167	++..	0.372548	intergenic	SYT10(dist=122375);ALG10(dist=458301)
CNVR5501.1	12q11	12	36277128	36280613	3485	insertion	3	15.0%/47.1%/37.9%	3064	0.016926	0.0126412	+...	0.180586	intergenic	NONE(dist=NONE);ALG10B(dist=716211)
CNVR5501.2	12q11	12	36295601	36303917	8316	insertion	3	14.0%/47.1%/38.8%	7250	0.00432798	0.0083957	+-+.	0.606204	intergenic	NONE(dist=NONE);ALG10B(dist=692907)
CNVR5501.5	12q11	12	36276676	36736681	460005	insertion	3	14.7%/46.6%/38.7%	2940	0.0145328	0.0133132	+...	0.275004	intergenic	NONE(dist=NONE);ALG10B(dist=260143)
CNVR551.1	1q43	1	234768471	234769616	1145	deletion	3	49.5%/42.0%/8.4%	5532	-0.00567802	0.0106321	--..	0.59331	exonic	LGALS8
CNVR5513.1	12q12	12	41306568	41313808	7240	deletion	2	15.5%/84.5%	5480	0.0129633	0.017748	+-..	0.465141	intergenic	PRICKLE1(dist=36729);ADAMTS20(dist=720471)
CNVR5524.1	12q13.11	12	46995560	46997300	1740	deletion	3	11.0%/45.7%/43.4%	5459	-0.0183883	0.00927113	--..	0.0473238	intergenic	OR10AD1(dist=112218);H1FNT(dist=11730)
CNVR5536.1	12q13.13	12	51336082	51336757	675	insertion	2	58.7%/41.3%	5539	0.00553396	0.0141526	++..	0.695782	upstream	KRT2
CNVR5537.1	12q13.13	12	51372654	51374194	1540	deletion	3	0.6%/15.8%/83.6%	5542	0.00133743	0.0169863	-+..	0.937243	exonic	KRT77
CNVR5539.1	12q13.13	12	51661952	51665094	3142	deletion	3	0.3%/14.8%/84.9%	5530	-0.00749324	0.0176251	--..	0.670731	intergenic	KRT18(dist=29000);EIF4B(dist=21235)
CNVR5553.1	12q14.1	12	56314371	56315233	862	deletion	4	4.6%/15.4%/31.8%/48.2%	5526	-0.00317821	0.00703463	+-..	0.651417	upstream;downstream	B4GALNT1;SLC26A10
CNVR5555.1	12q14.1	12	56924119	56926236	2117	insertion	3	4.9%/33.9%/61.2%	3059	0.0184644	0.0158698	+...	0.244632	intergenic	XRCC6BP1(dist=286800);LRIG3(dist=625968)
CNVR5557.2	12q14.1	12	58254833	58257118	2285	deletion	3	70.0%/27.6%/2.5%	3013	-0.0373218	0.020251	-...	0.0653351	intergenic	LRIG3(dist=654247);SLC16A7(dist=18970)
CNVR5557.3	12q14.1	12	58256403	58257118	715	deletion	3	70.0%/27.1%/2.9%	5553	-0.0273784	0.0132247	--..	0.0384284	intergenic	LRIG3(dist=655817);SLC16A7(dist=18970)
CNVR5559.1	12q14.1	12	58808113	58811315	3202	insertion	3	25.2%/50.8%/24.1%	5498	0.0122177	0.0102408	++..	0.232851	intergenic	SLC16A7(dist=338211);FAM19A2(dist=1576981)
CNVR5577.1	12q15	12	66213585	66214405	820	deletion	2	1.8%/98.2%	5553	0.0556268	0.0540978	+-..	0.303826	intergenic	CAND1(dist=218930);DYRK2(dist=114374)
CNVR5579.1	12q15	12	68148410	68149058	648	deletion	4	2.5%/24.3%/54.7%/18.5%	3073	-0.00514504	0.0161911	-...	0.75066	upstream	FRS2
CNVR5580.1	12q15	12	68575998	68577013	1015	deletion	2	11.3%/88.7%	3071	0.0669407	0.0300094	+...	0.0257037	intergenic	RAB3IP(dist=72747);CNOT2(dist=346028)
CNVR5581.1	12q15	12	68966151	68968162	2011	deletion	2	9.6%/90.4%	3045	-0.00773574	0.0373455	-...	0.835901	intronic	CNOT2
CNVR5582.1	12q15	12	69158421	69164456	6035	insertion	4	2.4%/3.8%/24.0%/69.8%	3070	0.00782385	0.0115365	+...	0.497655	intergenic	KCNMB4(dist=44082);PTPRB(dist=32443)
CNVR5583.1	12q21.1	12	69818942	69819932	990	deletion	4	17.3%/19.8%/48.4%/14.5%	3063	0.0151286	0.00924123	+...	0.101614	exonic	TSPAN8
CNVR5584.1	12q21.1	12	69888644	69890748	2104	deletion	3	26.2%/51.1%/22.7%	5503	-0.00521584	0.00939348	--..	0.578716	intergenic	TSPAN8(dist=50598);LGR5(dist=229332)
CNVR56.1	1p36.23	1	8126671	8133714	7043	insertion	3	44.4%/52.4%/3.2%	3054	0.00309896	0.0155906	+...	0.842442	intergenic	ERRFI1(dist=117691);SLC45A1(dist=173263)
CNVR5604.1	12q21.31	12	80663827	80668820	4993	deletion	3	4.1%/34.8%/61.1%	5533	-0.009126	0.0128646	--..	0.478083	intronic	PPFIA2
CNVR561.1	1q43	1	238459885	238461481	1596	deletion	3	5.4%/36.3%/58.3%	5547	0.00197018	0.0112244	+-..	0.860665	intronic	FMN2
CNVR5611.1	12q21.31	12	84950225	84957967	7742	multiallelic	3	0.9%/19.7%/79.4%	5540	0.00586089	0.0137546	++..	0.670032	intronic	MGAT4C
CNVR5616.1	12q21.33	12	89011704	89016192	4488	deletion	3	15.6%/48.5%/35.9%	7275	0.0036177	0.00814565	++-.	0.656951	intergenic	LOC338758(dist=381844);LINC00615(dist=819739)
CNVR5623.1	12q22	12	92028441	92029515	1074	deletion	3	0.6%/14.7%/84.6%	5551	-0.00812024	0.0177894	-+..	0.648055	ncRNA_intronic	LOC643339
CNVR5631.1	12q22	12	94534159	94536658	2499	multiallelic	3	8.0%/42.0%/50.0%	5526	0.00434463	0.0108389	+-..	0.688542	intergenic	USP44(dist=64765);NTN4(dist=39056)
CNVR5636.1	12q23.1	12	97194051	97197110	3059	deletion	3	5.6%/36.0%/58.4%	5551	-0.0247824	0.0106209	--..	0.0196289	intergenic	MIR4303(dist=280694);SLC9A7P1(dist=174640)
CNVR5639.1	12q23.1	12	98318101	98326919	8818	deletion	3	1.7%/24.5%/73.8%	7304	0.0147278	0.0114336	+++.	0.197708	intronic	ANKS1B
CNVR5640.1	12q23.1	12	98812528	98816065	3537	deletion	2	11.1%/88.9%	3036	0.0199196	0.0256267	+...	0.436983	intronic	ANKS1B
CNVR5644.1	12q23.2	12	100626865	100631254	4389	deletion	3	1.6%/21.5%/76.9%	5537	-0.00466172	0.0140129	+-..	0.73938	intronic	CHPT1
CNVR5647.1	12q23.3	12	102810756	102811875	1119	deletion	3	32.3%/19.5%/48.2%	3059	-0.00676462	0.00991331	-...	0.495	ncRNA_exonic	GNN
CNVR566.1	1q44	1	241703401	241704384	983	deletion	2	91.2%/8.8%	3065	0.025488	0.0319568	+...	0.425117	intronic	SDCCAG8
CNVR5663.1	12q23.3	12	107386327	107387092	765	deletion	3	8.1%/38.9%/53.0%	3035	0.023796	0.0158647	+...	0.133632	intergenic	CMKLR1(dist=129103);FICD(dist=46089)
CNVR567.1	1q44	1	241849373	241850488	1115	insertion	3	46.6%/43.3%/10.1%	5549	0.0176431	0.00980176	++..	0.0718621	intronic	AKT3
CNVR5677.1	12q24.12	12	110460928	110464263	3335	deletion	3	0.7%/17.9%/81.4%	5488	0.00273567	0.0163509	-+..	0.867126	intronic	ATXN2
CNVR5681.1	12q24.13	12	111844697	111851694	6997	insertion	3	39.3%/15.3%/45.3%	3055	0.0171172	0.00954898	+...	0.0730413	upstream;downstream	OAS3;OAS1
CNVR569.1	1q44	1	242583567	242586158	2591	insertion	4	22.4%/55.6%/16.7%/5.4%	3033	-0.0149851	0.0114255	-...	0.189675	intronic	C1orf100
CNVR5695.1	12q24.22	12	115571626	115572553	927	deletion	3	1.8%/23.8%/74.4%	5545	0.00636956	0.0134056	++..	0.634685	intergenic	MAP1LC3B2(dist=72818);C12orf49(dist=65426)
CNVR5696.1	12q24.22	12	116125478	116128329	2851	deletion	3	3.9%/33.0%/63.1%	5538	0.0221112	0.0125015	++..	0.0769471	downstream	NOS1
CNVR5699.1	12q24.23	12	117813181	117813993	812	insertion	3	10.3%/45.1%/44.6%	5544	-0.00587118	0.0103219	--..	0.569486	intergenic	SUDS3(dist=472958);SRRM4(dist=89690)
CNVR5708.1	12q24.31	12	121744059	121776624	32565	insertion	4	14.2%/32.8%/37.5%/15.5%	3020	0.0171478	0.00979936	+...	0.0801365	exonic	HCAR2;HCAR3
CNVR5710.1	12q24.31	12	122582975	122583570	595	insertion	4	38.9%/17.6%/36.1%/7.4%	3072	-0.0159955	0.00924045	-...	0.0834457	intronic	RILPL1
CNVR5712.1	12q24.31	12	123062059	123065943	3884	deletion	3	80.4%/18.3%/1.3%	3059	-0.0125784	0.0209862	-...	0.548929	exonic	ZNF664
CNVR5722.1	12q24.32	12	125633657	125634985	1328	insertion	3	1.1%/17.7%/81.2%	3066	-0.00444446	0.0215543	-...	0.836636	intergenic	LOC100128554(dist=110373);LOC387895(dist=146215)
CNVR5732.1	12q24.32	12	127894902	127897606	2704	deletion	3	50.9%/40.2%/8.8%	3061	0.00146114	0.0142916	+...	0.918568	upstream	GLT1D1
CNVR5734.1	12q24.32	12	128138276	128140116	1840	multiallelic	4	11.4%/1.2%/46.7%/40.8%	3069	0.00616726	0.00874413	+...	0.480622	intronic	TMEM132D
CNVR5736.1	12q24.32	12	128438172	128439706	1534	multiallelic	3	14.0%/44.4%/41.6%	3057	-0.0351592	0.0123998	-...	0.00457578	intronic	TMEM132D
CNVR5740.1	12q24.33	12	128905073	128909727	4654	deletion	2	2.0%/98.0%	3075	-0.0152925	0.0598087	-...	0.79819	intronic	TMEM132D
CNVR5743.1	12q24.33	12	129442569	129444034	1465	multiallelic	2	72.0%/28.0%	3053	0.0258834	0.0249477	+...	0.2995	downstream	RIMBP2
CNVR5747.1	12q24.33	12	129697397	129699905	2508	deletion	3	4.9%/34.0%/61.1%	7305	-0.00929322	0.00968287	--+.	0.337176	intergenic	RIMBP2(dist=129034);STX2(dist=140195)
CNVR5752.1	12q24.33	12	129932691	129933406	715	insertion	3	11.8%/45.7%/42.6%	5542	0.000250239	0.00990445	-+..	0.979843	downstream	RAN
CNVR5758.1	12q24.33	12	130358635	130361128	2493	insertion	4	1.0%/48.2%/42.8%/8.0%	5550	0.00977054	0.0102631	++..	0.341096	intergenic	LOC116437(dist=95206);SFSWAP(dist=400457)
CNVR5759.1	12q24.33	12	130417350	130417985	635	multiallelic	4	7.0%/16.7%/54.0%/22.3%	3074	-0.000654929	0.0105943	-...	0.950707	intergenic	LOC116437(dist=153921);SFSWAP(dist=343600)
CNVR5765.1	12q24.33	12	130627200	130628182	982	deletion	2	47.1%/52.9%	5535	0.0216286	0.0129717	++..	0.0954422	intergenic	LOC116437(dist=363771);SFSWAP(dist=133403)
CNVR5765.2	12q24.33	12	130626890	130628182	1292	multiallelic	3	40.6%/8.4%/51.1%	3052	0.01087	0.00885006	+...	0.219355	intergenic	LOC116437(dist=363461);SFSWAP(dist=133403)
CNVR5765.3	12q24.33	12	130627385	130633891	6506	deletion	3	50.1%/29.9%/20.0%	3034	0.00463629	0.0105867	+...	0.661434	intergenic	LOC116437(dist=363956);SFSWAP(dist=127694)
CNVR5767.1	12q24.33	12	130697891	130703518	5627	deletion	3	8.9%/43.1%/48.0%	7265	-0.0173817	0.00898319	---.	0.0530015	intergenic	LOC116437(dist=434462);SFSWAP(dist=58067)
CNVR5769.1	12q24.33	12	131185082	131186982	1900	multiallelic	2	5.5%/94.5%	3076	0.0538187	0.0441968	+...	0.223335	upstream;downstream	NOC4L;DDX51;EP400NL
CNVR5771.1	12q24.33	12	131262649	131263704	1055	deletion	3	66.9%/30.2%/3.0%	3073	0.0271307	0.0183925	+...	0.140187	intronic	GALNT9
CNVR5775.1	12q24.33	12	131390068	131392463	2395	deletion	3	19.3%/47.9%/32.7%	3071	-0.0198535	0.0128842	-...	0.123337	intronic	GALNT9
CNVR5780.1	12q24.33	12	131559496	131561291	1795	multiallelic	3	7.8%/33.2%/58.9%	3071	-0.0186704	0.0173622	-...	0.282221	intergenic	GALNT9(dist=143518);FBRSL1(dist=15939)
CNVR5793.1	13q11	13	18065871	18110282	44411	insertion	4	3.3%/3.1%/30.2%/63.5%	3011	0.0033185	0.0148312	+...	0.822951	intergenic	NONE(dist=NONE);ANKRD20A9P(dist=196261)
CNVR5794.1	13q11	13	18238118	18273337	35219	insertion	4	6.9%/8.6%/37.0%/47.5%	5512	-0.0092873	0.00743632	--..	0.211698	intergenic	NONE(dist=NONE);ANKRD20A9P(dist=33206)
CNVR5794.2	13q11	13	18218946	18275252	56306	insertion	4	6.9%/7.9%/36.8%/48.3%	5494	-0.00911048	0.007513	--..	0.225272	intergenic	NONE(dist=NONE);ANKRD20A9P(dist=31291)
CNVR5797.1	13q12.11	13	18464152	18469178	5026	insertion	2	19.5%/80.5%	3058	-0.0125271	0.0212033	-...	0.554648	intergenic	ANKRD20A9P(dist=120043);LINC00442(dist=11221)
CNVR5797.2	13q12.11	13	18450453	18469178	18725	insertion	3	33.7%/4.5%/61.8%	3027	0.0107747	0.00995154	+...	0.278934	intergenic	ANKRD20A9P(dist=106344);LINC00442(dist=11221)
CNVR5799.1	13q12.11	13	18609491	18610542	1051	multiallelic	2	0.5%/99.5%	5554	-0.0840295	0.0982393	+-..	0.392354	upstream	RNU6-52
CNVR580.1	1q44	1	244481074	244482220	1146	multiallelic	2	48.2%/51.8%	3066	0.0175359	0.0180951	+...	0.332497	intronic	SMYD3
CNVR5804.1	13q12.11	13	19723292	19727144	3852	multiallelic	3	1.3%/22.0%/76.7%	5541	0.0221582	0.0151096	++..	0.142513	intergenic	GJB6(dist=18758);CRYL1(dist=148662)
CNVR5810.1	13q12.11	13	20791096	20797439	6343	deletion	2	32.8%/67.2%	7503	-0.00428755	0.00620673	-..-	0.489697	ncRNA_intronic	MIPEPP3
CNVR5814.1	13q12.12	13	22223233	22224926	1693	deletion	3	0.9%/7.3%/91.8%	3062	0.0133027	0.02299	+...	0.562839	intergenic	LINC00424(dist=872934);BASP1P1(dist=144243)
CNVR5818.1	13q12.12	13	22662388	22667266	4878	deletion	3	24.4%/46.6%/29.0%	3040	-0.0173124	0.0116304	-...	0.136609	intronic	SGCG
CNVR5821.1	13q12.12	13	23524204	23526499	2295	insertion	2	81.1%/18.9%	5533	-0.0289396	0.0180851	--..	0.109557	intergenic	ANKRD20A19P(dist=102750);SPATA13(dist=106362)
CNVR5829.1	13q12.13	13	25948139	25950101	1962	insertion	4	20.2%/2.9%/45.1%/31.8%	3058	-0.0037003	0.00898795	-...	0.680563	intergenic	CDK8(dist=71570);WASF3(dist=79739)
CNVR583.1	1q44	1	244749795	244752090	2295	deletion	3	7.6%/40.5%/51.9%	3068	0.0312677	0.0143381	+...	0.0292026	ncRNA_intronic	LOC255654
CNVR5830.1	13q12.13	13	26201352	26206782	5430	insertion	3	20.1%/65.1%/14.8%	3055	0.0013935	0.0142565	+...	0.922135	intergenic	WASF3(dist=40270);GPR12(dist=20557)
CNVR5837.1	13q13.2	13	33033739	33042838	9099	insertion	3	1.0%/20.1%/78.8%	5532	0.0037963	0.014694	-+..	0.796132	intronic	STARD13
CNVR5840.1	13q13.2	13	34460555	34462757	2202	deletion	3	0.2%/12.5%/87.3%	3066	0.018614	0.0255931	+...	0.467038	intronic	NBEA
CNVR5843.1	13q13.3	13	35181703	35184076	2373	insertion	4	9.6%/44.8%/3.0%/42.6%	3063	0.01611	0.00724022	+...	0.0260765	ncRNA_intronic	MIR548F5
CNVR5849.1	13q13.3	13	36970041	36983553	13512	deletion	3	8.7%/45.6%/45.7%	7040	0.00912134	0.00910113	-++.	0.316237	intergenic	CSNK1A1L(dist=392240);LINC00547(dist=23524)
CNVR5850.1	13q13.3	13	37955318	37958191	2873	insertion	3	38.6%/47.8%/13.6%	5325	-0.0058752	0.0101854	-+..	0.564056	intergenic	UFM1(dist=120175);LINC00366(dist=81670)
CNVR5858.1	13q14.11	13	41951216	41951830	614	deletion	3	5.3%/36.2%/58.6%	5562	0.0069135	0.0115653	-+..	0.549987	intergenic	AKAP11(dist=155813);TNFSF11(dist=83042)
CNVR5867.1	13q14.2	13	48431530	48434856	3326	multiallelic	3	15.6%/48.0%/36.4%	7282	0.00379994	0.00833288	++-.	0.648377	intergenic	CYSLTR2(dist=250031);FNDC3A(dist=13193)
CNVR5870.1	13q14.3	13	49411126	49413316	2190	insertion	2	2.6%/97.4%	3052	0.00533314	0.082447	+...	0.948424	upstream	SPRYD7
CNVR5871.1	13q14.3	13	49967347	49973131	5784	insertion	3	56.3%/37.3%/6.3%	5548	0.032991	0.0115733	++..	0.00436337	intergenic	ST13P4(dist=321595);DLEU7(dist=211629)
CNVR5888.1	13q21.1	13	56650416	56686891	36475	deletion	4	1.0%/3.6%/19.3%/76.1%	5497	-0.00950596	0.0110191	--..	0.388313	downstream	PRR20A;PRR20B;PRR20C;PRR20D;PRR20E
CNVR5888.2	13q21.1	13	56685165	56686272	1107	deletion	3	4.8%/36.9%/58.3%	5545	0.00364005	0.0105492	+-..	0.730053	intergenic	PRR20E(dist=42812);PCDH17(dist=417518)
CNVR5892.1	13q21.1	13	57268101	57271808	3707	deletion	2	2.6%/97.4%	3060	-0.0249814	0.0474364	-...	0.59845	intergenic	PCDH17(dist=67035);DIAPH3(dist=1865916)
CNVR5893.1	13q21.1	13	57487167	57497768	10601	deletion	2	11.2%/88.8%	9232	0.00537968	0.0102241	+.--	0.598766	intergenic	PCDH17(dist=286101);DIAPH3(dist=1639956)
CNVR5897.1	13q21.2	13	60451074	60452007	933	deletion	3	3.0%/31.3%/65.6%	5556	-0.0170468	0.0117938	--..	0.148347	intergenic	TDRD3(dist=405060);MIR3169(dist=219926)
CNVR5898.1	13q21.31	13	60856422	60857183	761	deletion	3	66.0%/31.3%/2.7%	5562	0.010331	0.012987	-+..	0.426332	intergenic	MIR3169(dist=184407);PCDH20(dist=24637)
CNVR5901.1	13q21.31	13	61682923	61685551	2628	deletion	3	34.3%/48.6%/17.1%	3051	-0.00199884	0.0133104	-...	0.880629	intergenic	MIR548AN(dist=172297);OR7E156P(dist=1524018)
CNVR5903.1	13q21.31	13	63122657	63135608	12951	deletion	2	10.8%/89.2%	4755	0.0188635	0.0220179	+.-.	0.391593	intergenic	MIR548AN(dist=1612031);OR7E156P(dist=73961)
CNVR5905.1	13q21.32	13	64240513	64242496	1983	deletion	3	5.9%/37.8%/56.3%	5544	-0.00601908	0.0120678	-+..	0.617939	intergenic	OR7E156P(dist=1025811);MIR548X2(dist=1195967)
CNVR5906.1	13q21.32	13	64250105	64251483	1378	deletion	2	16.3%/83.7%	7255	0.00572636	0.0153188	-++.	0.708544	intergenic	OR7E156P(dist=1035403);MIR548X2(dist=1186980)
CNVR5913.1	13q21.33	13	68142711	68166731	24020	deletion	2	10.6%/89.4%	4785	-0.0229688	0.0219193	-.-.	0.294693	intergenic	PCDH9(dist=1440242);MIR548H4(dist=74613)
CNVR5917.1	13q21.33	13	69299983	69305256	5273	deletion	2	7.6%/92.4%	5519	-0.0275649	0.0249822	--..	0.269862	intronic	KLHL1
CNVR5919.1	13q21.33	13	70892294	70901357	9063	deletion	2	1.5%/98.5%	5552	0.111137	0.056165	++..	0.047843	downstream	DACH1
CNVR5920.1	13q21.33	13	71375227	71378755	3528	deletion	3	30.3%/51.4%/18.3%	4664	-0.0136401	0.010448	-.-.	0.191715	intergenic	DACH1(dist=35896);MIR548I4(dist=684222)
CNVR5922.1	13q21.33	13	71705611	71710584	4973	deletion	2	14.1%/85.9%	7283	-0.0148609	0.0162141	-++.	0.359381	intergenic	DACH1(dist=366280);MIR548I4(dist=352393)
CNVR5923.1	13q21.33	13	71743783	71744892	1109	insertion	3	48.6%/42.3%/9.1%	5544	0.00342623	0.0107237	+-..	0.749348	intergenic	DACH1(dist=404452);MIR548I4(dist=318085)
CNVR5929.1	13q22.2	13	75107700	75109119	1419	deletion	2	88.5%/11.5%	3053	-0.00464163	0.023304	-...	0.842124	intronic	LMO7
CNVR5940.1	13q31.1	13	79579027	79584543	5516	deletion	2	6.1%/93.9%	5549	-0.0482389	0.0296144	--..	0.103334	intergenic	NDFIP2(dist=550814);SPRY2(dist=223570)
CNVR5946.1	13q31.1	13	82063946	82070153	6207	multiallelic	3	3.4%/33.1%/63.5%	5527	0.00922538	0.0123207	+-..	0.453996	intergenic	NONE(dist=NONE);SLITRK1(dist=1279191)
CNVR5953.1	13q31.1	13	84698867	84701358	2491	deletion	2	6.0%/94.0%	3048	0.0223301	0.0388554	+...	0.565497	intergenic	LINC00333(dist=619963);LINC00351(dist=134381)
CNVR596.1	1q44	1	246637784	246639336	1552	multiallelic	4	1.6%/7.3%/16.2%/74.8%	3051	-0.0128798	0.0129808	-...	0.321093	downstream	OR2T1
CNVR5960.1	13q31.2	13	88219960	88221178	1218	multiallelic	3	2.9%/31.9%/65.3%	5567	-0.0126581	0.011502	--..	0.271106	intergenic	LINC00433(dist=224195);LINC00353(dist=777871)
CNVR5962.1	13q31.3	13	89660713	89662792	2079	multiallelic	3	21.0%/51.9%/27.0%	5327	-0.0287072	0.00993562	--..	0.00386076	intergenic	LINC00559(dist=90741);MIR622(dist=18645)
CNVR5965.1	13q31.3	13	90336767	90338041	1274	deletion	2	10.4%/89.6%	3059	-0.00679966	0.0313511	-...	0.828296	downstream	LINC00410
CNVR5969.1	13q31.3	13	92042574	92043966	1392	deletion	2	9.9%/90.1%	5539	-0.0226132	0.0203668	--..	0.266871	intronic	GPC5
CNVR5981.1	13q32.2	13	97327968	97330991	3023	deletion	2	7.7%/92.3%	7269	0.0216325	0.0211696	+++.	0.306845	intergenic	RAP2A(dist=409715);IPO5(dist=72939)
CNVR5985.1	13q32.2	13	98052424	98055249	2825	insertion	3	8.6%/40.8%/50.7%	5511	-0.00162844	0.00970292	+-..	0.866717	intergenic	STK24(dist=25027);SLC15A1(dist=78807)
CNVR5989.1	13q33.1	13	100692149	100694523	2374	multiallelic	4	28.3%/1.0%/47.6%/23.1%	3058	0.0113008	0.008928	+...	0.205595	intronic	NALCN
CNVR5992.1	13q33.1	13	102783309	102783905	596	insertion	3	5.5%/59.7%/34.7%	3070	0.00555242	0.0183307	+...	0.761964	intergenic	MIR548AS(dist=50460);NONE(dist=NONE)
CNVR5996.1	13q33.2	13	104535067	104537409	2342	deletion	3	25.0%/40.9%/34.1%	3068	0.026416	0.0110677	+...	0.0169975	intergenic	MIR548AS(dist=1802218);DAOA-AS1(dist=371998)
CNVR6.1	1p36.33	1	859173	860210	1037	multiallelic	3	45.2%/6.9%/47.9%	3064	-0.00207311	0.00910805	-...	0.819947	intronic	SAMD11
CNVR600.1	1q44	1	246804638	246862141	57503	deletion	3	1.6%/23.7%/74.7%	7252	-0.0256327	0.0119034	---.	0.0312875	exonic	OR2T10;OR2T11;OR2T34
CNVR6000.1	13q33.2	13	105247361	105247931	570	deletion	3	10.6%/45.4%/44.1%	5496	-0.0189371	0.0104009	--..	0.0686504	intergenic	LINC00343(dist=35217);LINC00460(dist=578981)
CNVR6005.1	13q33.3	13	107745068	107749813	4745	deletion	3	2.3%/28.3%/69.3%	5548	0.00349288	0.0125	+-..	0.779915	intronic	TNFSF13B
CNVR6006.1	13q33.3	13	108159773	108160398	625	multiallelic	3	8.4%/41.3%/50.4%	5535	-0.0110118	0.00978918	--..	0.260635	intronic	MYO16
CNVR6011.1	13q34	13	109215829	109217334	1505	multiallelic	2	63.0%/37.0%	5555	0.00794447	0.0126549	++..	0.530151	intronic	IRS2
CNVR6013.1	13q34	13	109462265	109463674	1409	insertion	2	86.9%/13.1%	5513	0.00231504	0.0196094	-+..	0.906022	intergenic	IRS2(dist=225350);COL4A1(dist=135637)
CNVR6016.1	13q34	13	109835656	109836403	747	deletion	3	15.0%/46.3%/38.7%	5551	0.00216397	0.00952594	+-..	0.820294	intronic	COL4A2
CNVR6019.1	13q34	13	110127245	110128420	1175	deletion	4	55.7%/3.0%/34.4%/6.9%	3069	0.00649785	0.00854841	+...	0.447181	exonic	CARS2
CNVR6021.1	13q34	13	110502325	110502993	668	multiallelic	3	52.7%/38.6%/8.7%	3077	-0.00501265	0.0131381	-...	0.702805	intergenic	ANKRD10(dist=136908);ARHGEF7(dist=62632)
CNVR6024.1	13q34	13	110971561	110972453	892	insertion	3	7.5%/50.5%/42.0%	5552	-0.00765431	0.0106857	+-..	0.473799	intergenic	TEX29(dist=176966);SOX1(dist=797461)
CNVR6025.1	13q34	13	110977166	110977982	816	insertion	3	8.1%/58.4%/33.5%	3063	-0.00683154	0.0153724	-...	0.65675	intergenic	TEX29(dist=182571);SOX1(dist=791932)
CNVR6026.1	13q34	13	111717258	111718620	1362	multiallelic	3	32.4%/47.7%/19.8%	5555	-0.0100922	0.00834715	--..	0.226641	intergenic	TEX29(dist=922663);SOX1(dist=51294)
CNVR6030.1	13q34	13	111898706	111899883	1177	deletion	3	5.9%/33.0%/61.0%	3075	-0.0221038	0.0168289	-...	0.189033	intergenic	SOX1(dist=124685);SPACA7(dist=178769)
CNVR6031.1	13q34	13	111916940	111917720	780	insertion	3	16.7%/66.1%/17.3%	3071	0.0194883	0.0169483	+...	0.250198	intergenic	SOX1(dist=142919);SPACA7(dist=160932)
CNVR6037.1	13q34	13	112469187	112469983	796	multiallelic	2	72.6%/27.4%	3057	0.022013	0.0292496	+...	0.451695	intronic	ATP11A
CNVR6039.1	13q34	13	112547576	112548166	590	insertion	3	8.4%/42.4%/49.2%	5552	0.00813314	0.00995531	+-..	0.413949	intronic	ATP11A
CNVR6039.2	13q34	13	112546642	112548166	1524	insertion	3	8.5%/42.1%/49.5%	5554	0.00789359	0.00998862	+-..	0.429377	intronic	ATP11A
CNVR6042.1	13q34	13	112713574	112715743	2169	deletion	2	11.7%/88.3%	3066	-0.049204	0.0271405	-...	0.0698419	intronic	MCF2L
CNVR6043.1	13q34	13	112727109	112728579	1470	deletion	3	12.5%/59.0%/28.6%	3060	-0.0173282	0.0155288	-...	0.264477	intronic	MCF2L
CNVR6052.1	13q34	13	113115027	113115502	475	deletion	2	3.4%/96.6%	3079	-0.021059	0.0428631	-...	0.623208	downstream	ADPRHL1
CNVR6058.1	13q34	13	113510406	113512151	1745	insertion	2	35.5%/64.5%	3060	0.0167661	0.0308911	+...	0.587303	intergenic	LINC00565(dist=25950);LOC100506394(dist=31987)
CNVR6059.1	13q34	13	113533871	113535041	1170	deletion	3	33.6%/48.0%/18.4%	3075	-0.014907	0.0129136	-...	0.24835	downstream	LOC100506394
CNVR6061.1	13q34	13	113607192	113608417	1225	multiallelic	4	1.7%/23.4%/74.9%/0.0%	3068	-0.0195255	0.0171927	-...	0.256089	intronic	TMEM255B
CNVR6061.2	13q34	13	113586334	113586869	535	deletion	2	13.1%/86.9%	3078	-0.00551455	0.0286293	-...	0.847257	ncRNA_intronic	GAS6-AS1
CNVR6062.1	13q34	13	113620149	113621419	1270	multiallelic	3	22.8%/48.9%/28.3%	3071	0.00132766	0.0125343	+...	0.915644	intronic	TMEM255B
CNVR6063.1	13q34	13	113789131	113791186	2055	multiallelic	3	38.3%/48.5%/13.2%	3076	-0.0133369	0.0135325	-...	0.324356	exonic	RASA3
CNVR6063.2	13q34	13	113788131	113791041	2910	insertion	3	38.2%/48.5%/13.3%	3076	-0.0131462	0.0135457	-...	0.331794	intronic	RASA3
CNVR6071.1	13q34	13	113981925	113983926	2001	deletion	3	26.3%/49.2%/24.5%	3041	-0.00469449	0.0131217	-...	0.720518	intergenic	RASA3(dist=65728);CDC16(dist=34538)
CNVR6072.1	14q11.1	14	18431827	18827851	396024	deletion	2	44.7%/55.3%	2917	-0.0258514	0.0172709	-...	0.13444	exonic	OR11H12;POTEG
CNVR6072.11	14q11.2	14	19264340	19325141	60801	insertion	3	45.1%/35.0%/19.8%	3055	-0.00149424	0.0104513	-...	0.886312	exonic	OR4M1;OR4Q3
CNVR6072.12	14q11.1	14	18851170	19494616	643446	deletion	4	45.0%/35.0%/15.6%/4.3%	2919	8.08547e-05	0.00958931	+...	0.993273	exonic	OR11H2;OR4K1;OR4K2;OR4K5;OR4M1;OR4N2;OR4Q3;POTEM
CNVR6072.13	14q11.2	14	19333587	19384152	50565	insertion	3	43.6%/30.8%/25.6%	3049	-0.00740796	0.010118	-...	0.464073	exonic	OR4N2
CNVR6072.16	14q11.1	14	18436347	18623358	187011	multiallelic	3	3.6%/46.5%/49.9%	2953	-0.0164712	0.015768	-...	0.296208	exonic	OR11H12
CNVR6072.19	14q11.1	14	18677707	18828149	150442	deletion	3	2.0%/11.6%/86.3%	5541	0.00861234	0.0167032	-+..	0.606128	ncRNA_exonic	LINC00516;LOC101101776
CNVR6072.2	14q11.1	14	18527753	18541966	14213	deletion	3	6.6%/55.5%/37.8%	5508	-0.00659155	0.0107818	-+..	0.540962	intergenic	LOC642426(dist=47642);POTEG(dist=81399)
CNVR6072.4	14q11.2	14	19247050	19494593	247543	insertion	4	45.8%/34.1%/15.4%/4.7%	4754	0.00131677	0.00750514	-.+.	0.860727	exonic	OR11H2;OR4K1;OR4K2;OR4K5;OR4M1;OR4N2;OR4Q3
CNVR6072.7	14q11.1	14	18345495	18372495	27000	multiallelic	3	2.6%/24.4%/73.0%	3064	0.00238132	0.02139	+...	0.911356	intergenic	NONE(dist=NONE);OR11H12(dist=75099)
CNVR6072.8	14q11.1	14	18502551	18509328	6777	deletion	4	1.2%/14.8%/25.5%/58.5%	3042	0.00105851	0.0111191	+...	0.924158	intergenic	LOC642426(dist=22440);POTEG(dist=114037)
CNVR6072.9	14q11.1	14	18259577	18395108	135531	insertion	2	2.1%/97.9%	3046	-0.0366634	0.0673218	-...	0.586029	intergenic	NONE(dist=NONE);OR11H12(dist=52486)
CNVR6090.1	14q11.2	14	23546176	23554228	8052	deletion	2	8.2%/91.8%	3044	0.031643	0.0413752	+...	0.444401	downstream	DHRS4L2
CNVR6092.1	14q12	14	24332137	24332912	775	deletion	3	1.5%/17.2%/81.3%	5559	-0.0155843	0.0166005	-+..	0.347843	intergenic	GZMB(dist=158865);STXBP6(dist=18232)
CNVR6098.1	14q12	14	25660604	25662842	2238	deletion	3	2.1%/24.5%/73.4%	7289	0.0171503	0.0116766	+++.	0.141896	intergenic	STXBP6(dist=1071669);NOVA1(dist=322087)
CNVR6105.1	14q12	14	29887045	29889176	2131	deletion	2	1.8%/98.2%	7297	0.00970266	0.0437475	--+.	0.824479	intergenic	PRKD1(dist=420395);G2E3(dist=208904)
CNVR611.1	2p25.3	2	296307	299117	2810	multiallelic	2	40.1%/59.9%	3068	0.0434227	0.0208747	+...	0.0375114	intergenic	FAM150B(dist=17999);TMEM18(dist=358856)
CNVR6117.1	14q13.2	14	34675291	34684292	9001	deletion	3	2.1%/28.5%/69.5%	5491	0.027197	0.0127202	++..	0.0325092	intronic	KIAA0391
CNVR6127.1	14q21.1	14	37203305	37207532	4227	deletion	2	15.3%/84.7%	3022	-0.00544725	0.0262185	-...	0.835414	intergenic	FOXA1(dist=69229);SSTR1(dist=539423)
CNVR613.1	2p25.3	2	388384	391204	2820	multiallelic	3	9.4%/39.0%/51.6%	3063	-0.00184956	0.0140545	-...	0.895302	intergenic	FAM150B(dist=110076);TMEM18(dist=266769)
CNVR6133.1	14q21.1	14	39679595	39687469	7874	deletion	3	23.3%/51.6%/25.1%	5516	0.0015555	0.0099438	-+..	0.875695	intergenic	FBXO33(dist=708140);LRFN5(dist=1459045)
CNVR6137.1	14q21.1	14	40678351	40739320	60969	deletion	3	2.7%/32.2%/65.0%	5441	-0.01145	0.011637	--..	0.325148	intergenic	FBXO33(dist=1706896);LRFN5(dist=407194)
CNVR6140.1	14q21.2	14	42057216	42062664	5448	multiallelic	3	1.7%/20.5%/77.7%	7292	0.0197862	0.0117583	+++.	0.0924251	intergenic	LRFN5(dist=613712);FSCB(dist=1980438)
CNVR6142.1	14q21.3	14	43784212	43790756	6544	deletion	2	2.6%/97.4%	5537	-0.0300465	0.0370264	-+..	0.417085	intergenic	NONE(dist=NONE);FSCB(dist=252346)
CNVR6153.1	14q22.1	14	50831316	50832082	766	insertion	3	12.6%/58.5%/28.9%	3068	0.0255602	0.0133923	+...	0.056318	intergenic	TMX1(dist=37194);LINC00640(dist=37779)
CNVR6157.1	14q22.2	14	53386053	53387317	1264	deletion	2	7.7%/92.3%	3068	0.0192257	0.0357783	+...	0.591022	intergenic	DDHD1(dist=696257);MIR5580(dist=97578)
CNVR6158.1	14q22.2	14	53780141	53783434	3293	deletion	3	9.2%/42.2%/48.6%	5526	0.0102146	0.0108356	+-..	0.34584	intergenic	BMP4(dist=286837);CDKN3(dist=149989)
CNVR6166.1	14q23.1	14	59851689	59852560	871	insertion	2	63.9%/36.1%	3054	-0.0375318	0.0170875	-...	0.0280599	intergenic	PPM1A(dist=16130);C14orf39(dist=119867)
CNVR617.1	2p25.3	2	485037	485861	824	deletion	4	2.6%/3.1%/22.3%/72.1%	3079	-0.00386966	0.0151228	-...	0.798041	intergenic	FAM150B(dist=206729);TMEM18(dist=172112)
CNVR6172.1	14q23.3	14	64084537	64090168	5631	insertion	2	98.7%/1.3%	3064	-0.0409407	0.0750268	-...	0.585285	exonic	PPP1R36
CNVR6174.1	14q23.3	14	64676323	64677672	1349	deletion	3	12.3%/45.7%/42.1%	5549	-0.00696713	0.00933931	-+..	0.455667	intergenic	MAX(dist=37308);MIR4708(dist=193917)
CNVR6175.1	14q23.3	14	64779011	64782721	3710	deletion	2	5.6%/94.4%	5542	-0.0201832	0.0260184	--..	0.437912	intergenic	MAX(dist=139996);MIR4708(dist=88868)
CNVR6176.1	14q24.1	14	67053858	67054873	1015	deletion	3	23.6%/50.7%/25.7%	3066	-0.00797066	0.0155988	-...	0.609366	upstream	TMEM229B
CNVR6178.1	14q24.1	14	69086625	69092295	5670	deletion	3	2.6%/26.2%/71.2%	7302	-0.0048352	0.0110666	--+.	0.662171	intergenic	PLEKHD1(dist=21657);CCDC177(dist=13989)
CNVR6180.1	14q24.2	14	69757619	69759169	1550	deletion	3	1.0%/17.4%/81.6%	3057	-0.046717	0.0225092	-...	0.0379437	intergenic	SLC8A3(dist=32079);ADAM21P1(dist=23054)
CNVR6183.1	14q24.2	14	72133397	72134196	799	deletion	3	21.4%/55.1%/23.5%	3060	-0.000407082	0.0139491	-...	0.976718	intergenic	RGS6(dist=30406);DPF3(dist=72217)
CNVR6188.1	14q24.3	14	73064141	73121720	57579	insertion	4	19.6%/48.8%/29.1%/2.5%	2973	0.0148824	0.0130965	+...	0.255804	exonic	ACOT1;ACOT2
CNVR619.1	2p25.3	2	729939	730899	960	insertion	3	6.2%/38.8%/55.1%	3070	-0.00634713	0.0141994	-...	0.654875	intergenic	TMEM18(dist=62500);LOC339822(dist=38938)
CNVR6197.1	14q24.3	14	77365045	77366770	1725	deletion	2	10.4%/89.6%	7267	0.00419054	0.0171178	-+-.	0.806607	intronic	ADCK1
CNVR6203.1	14q31.1	14	79176033	79184746	8713	multiallelic	3	12.2%/46.1%/41.7%	5526	-0.00354179	0.00935118	-+..	0.704871	intronic	NRXN3
CNVR6211.1	14q31.1	14	81568879	81573106	4227	multiallelic	3	36.2%/47.9%/16.0%	7261	0.00480617	0.00790395	+-+.	0.543139	intergenic	SEL1L(dist=498921);NONE(dist=NONE)
CNVR6214.1	14q31.1	14	82504494	82507281	2787	deletion	3	1.0%/20.2%/78.9%	5547	-0.0170264	0.0159625	--..	0.286128	intergenic	SEL1L(dist=1434536);NONE(dist=NONE)
CNVR6218.1	14q31.3	14	84208915	84209380	465	insertion	3	5.5%/35.8%/58.7%	5559	-0.0228914	0.010657	+-..	0.0317122	intergenic	NONE(dist=NONE);FLRT2(dist=856861)
CNVR6220.1	14q31.3	14	84366768	84372004	5236	multiallelic	3	7.2%/37.8%/54.9%	5517	-0.014676	0.0100466	-+..	0.144073	intergenic	NONE(dist=NONE);FLRT2(dist=694237)
CNVR6225.1	14q31.3	14	86122632	86124230	1598	insertion	2	7.6%/92.4%	3034	-0.0138418	0.0387934	-...	0.721236	intergenic	FLRT2(dist=958609);LOC283585(dist=317645)
CNVR623.1	2p25.3	2	895276	895921	645	insertion	4	5.1%/63.9%/28.4%/2.6%	3072	0.00961975	0.0154596	+...	0.533777	intergenic	LOC339822(dist=41164);SNTG2(dist=40633)
CNVR6233.1	14q32.12	14	92782265	92782904	639	deletion	3	55.3%/37.0%/7.7%	3070	-0.0057895	0.0137748	-...	0.674268	exonic	BTBD7
CNVR6236.1	14q32.13	14	95150915	95152447	1532	deletion	3	41.6%/12.9%/45.5%	5526	-0.00130786	0.00704746	--..	0.852775	intergenic	GLRX5(dist=70107);TCL6(dist=34821)
CNVR6244.1	14q32.2	14	97814331	97815438	1107	deletion	2	12.2%/87.8%	5544	0.00889022	0.0183916	+-..	0.628823	intergenic	C14orf64(dist=300117);C14orf177(dist=432265)
CNVR6248.1	14q32.2	14	98573613	98575054	1441	insertion	5	1.5%/3.8%/18.6%/76.1%/0.0%	3032	-0.00659926	0.0128513	-...	0.607594	intergenic	C14orf177(dist=319757);BCL11B(dist=130324)
CNVR6276.1	14q32.33	14	103786670	103788289	1619	deletion	4	59.5%/11.7%/27.1%/1.8%	3059	-0.000494022	0.00851281	-...	0.953722	intergenic	KIF26A(dist=69682);C14orf180(dist=328812)
CNVR6282.1	14q32.33	14	104344999	104345919	920	multiallelic	2	37.7%/62.3%	3060	0.0212096	0.0210656	+...	0.314016	downstream	ZBTB42
CNVR6284.1	14q32.33	14	104391143	104400895	9752	insertion	2	53.8%/46.2%	3053	-0.0111898	0.0187249	-...	0.550115	upstream	CEP170B
CNVR6287.1	14q32.33	14	104478056	104490952	12896	insertion	3	37.1%/48.0%/14.9%	3015	-0.0156232	0.0133436	-...	0.241665	exonic	AHNAK2
CNVR6294.3	14q32.33	14	105058072	105058817	745	insertion	2	54.9%/45.1%	3059	0.00243845	0.016353	+...	0.881464	upstream	TMEM121
CNVR6294.46	14q32.33	14	105058147	105307220	249073	insertion	3	50.6%/34.9%/14.5%	2829	-0.00115555	0.0129808	-...	0.929066	exonic	TMEM121
CNVR6295.1	15q11.2	15	18458307	18571816	113509	multiallelic	2	0.5%/99.5%	3023	-0.0548325	0.123527	-...	0.657121	intergenic	NONE(dist=NONE);CHEK2P2(dist=176195)
CNVR6295.10	15q11.2	15	18838423	18850044	11621	multiallelic	5	1.9%/1.4%/8.0%/21.7%/66.9%	3046	0.00567981	0.0107486	+...	0.597207	intergenic	CHEK2P2(dist=81598);HERC2P3(dist=23620)
CNVR6295.13	15q11.2	15	18703167	18760061	56894	insertion	3	1.3%/10.5%/88.2%	5515	-0.0300409	0.0204169	+-..	0.14119	ncRNA_exonic	CHEK2P2
CNVR6295.3	15q11.2	15	18805114	18895146	90032	multiallelic	4	1.9%/1.6%/7.6%/88.9%	2996	0.0135267	0.0172523	+...	0.433011	ncRNA_exonic	HERC2P3
CNVR6295.5	15q11.2	15	18841928	18894182	52254	multiallelic	4	1.9%/9.7%/20.8%/67.6%	3026	0.00756392	0.0125552	+...	0.546872	ncRNA_exonic	HERC2P3
CNVR6296.2	15q11.2	15	19339115	19548255	209140	multiallelic	2	1.1%/98.9%	2982	0.159202	0.113126	+...	0.159339	ncRNA_exonic	CT60;NF1P2
CNVR6296.6	15q11.2	15	19044866	19663437	618571	multiallelic	3	1.3%/5.3%/93.4%	2901	0.0563151	0.0316695	+...	0.0753694	exonic	POTEB
CNVR6296.7	15q11.2	15	19049173	19265030	215857	multiallelic	3	1.8%/7.8%/90.4%	3030	0.0301851	0.0281503	+...	0.283593	ncRNA_exonic	LOC646214;NBEAP1
CNVR6296.8	15q11.2	15	19044664	19093683	49019	deletion	4	1.7%/13.7%/36.7%/47.9%	3042	0.00997926	0.013186	+...	0.449165	downstream	GOLGA8CP
CNVR6297.10	15q11.2	15	20080067	20092950	12883	insertion	3	23.7%/32.3%/44.0%	4814	-0.00314505	0.00930431	+.-.	0.735347	downstream	REREP3
CNVR6297.13	15q11.2	15	19795592	19812838	17246	deletion	3	22.6%/29.0%/48.4%	3030	0.011994	0.0119312	+...	0.31477	ncRNA_intronic	LOC727924
CNVR6297.2	15q11.2	15	19871474	19885002	13528	deletion	4	1.6%/12.6%/29.3%/56.5%	3020	0.0051282	0.0132258	+...	0.698207	exonic	OR4N4
CNVR6297.3	15q11.2	15	20074936	20097493	22557	multiallelic	3	22.0%/34.3%/43.7%	3029	0.00505801	0.0118317	+...	0.669017	downstream	REREP3
CNVR6297.4	15q11.2	15	19763549	20097493	333944	multiallelic	5	1.0%/21.4%/34.0%/27.2%/16.3%	2774	0.00801856	0.00883492	+...	0.36409	exonic	OR4M2;OR4N4
CNVR6297.5	15q11.2	15	19763549	19798348	34799	multiallelic	4	2.6%/16.9%/36.5%/44.0%	3076	0.0106072	0.0123441	+...	0.390178	ncRNA_exonic	LOC727924
CNVR6297.6	15q11.2	15	19885002	20097493	212491	multiallelic	5	21.3%/34.7%/25.7%/11.9%/6.4%	4645	-0.00108034	0.00601492	+.-.	0.857459	ncRNA_exonic	OR4N3P;REREP3
CNVR6297.7	15q11.2	15	20068914	20081470	12556	deletion	3	22.2%/34.0%/43.8%	3042	0.00749803	0.0120028	+...	0.532174	ncRNA_exonic	REREP3
CNVR6297.9	15q11.2	15	19763549	19874713	111164	insertion	3	24.0%/33.0%/43.0%	2980	0.0100817	0.0113703	+...	0.375257	exonic	OR4M2
CNVR6298.2	15q11.2	15	20228171	20234050	5879	multiallelic	5	2.2%/2.5%/29.8%/62.0%/3.5%	3065	0.00585884	0.0132597	+...	0.658596	upstream	MIR4509-1;MIR4509-2;MIR4509-3
CNVR6298.3	15q11.2	15	20197602	20247477	49875	multiallelic	4	2.2%/2.5%/26.4%/68.9%	3059	0.00297233	0.0141389	+...	0.833493	ncRNA_exonic	MIR4509-1;MIR4509-2;MIR4509-3
CNVR6298.4	15q11.2	15	20299104	20373877	74773	insertion	3	17.7%/49.6%/32.7%	3061	-0.00423059	0.0143708	-...	0.768462	downstream	GOLGA6L1
CNVR6300.1	15q11.2	15	21051498	21066254	14756	insertion	3	1.1%/6.1%/92.8%	3078	0.0514176	0.0335956	+...	0.125896	intergenic	GOLGA8EP(dist=51634);LOC440243(dist=54859)
CNVR6300.2	15q11.2	15	21003690	21066254	62564	multiallelic	3	1.1%/6.1%/92.8%	3074	0.0502454	0.0330632	+...	0.128592	downstream	GOLGA8EP
CNVR6303.1	15q11.2	15	21333501	21334096	595	deletion	2	28.7%/71.3%	5561	0.00218806	0.0134626	-+..	0.870889	intergenic	GOLGA8S(dist=168589);MIR4508(dist=24206)
CNVR6306.1	15q11.2	15	21606451	21612788	6337	insertion	3	1.5%/2.8%/95.8%	5536	-0.00284166	0.0209649	+-..	0.892182	intergenic	NDN(dist=122908);PWRN2(dist=348231)
CNVR631.1	2p25.3	2	1208584	1209794	1210	multiallelic	2	1.0%/99.0%	3035	0.023952	0.0610479	+...	0.694802	intronic	SNTG2
CNVR6310.4	15q11.2	15	21881157	21930943	49786	multiallelic	2	25.7%/74.3%	3057	0.0090218	0.0188028	+...	0.631361	intergenic	NDN(dist=397614);PWRN2(dist=30076)
CNVR6310.5	15q11.2	15	21898042	22057470	159428	multiallelic	3	3.8%/30.4%/65.8%	3001	0.00419501	0.0159668	+...	0.792755	ncRNA_exonic	PWRN2
CNVR6313.1	15q11.2	15	22884140	22885529	1389	deletion	2	8.5%/91.5%	5525	-0.00143559	0.0233729	-+..	0.951024	ncRNA_exonic	SNORD116-21
CNVR6315.1	15q12	15	23482489	23483487	998	multiallelic	3	10.4%/44.4%/45.2%	5556	0.00462651	0.00993048	+-..	0.641295	intronic	ATP10A
CNVR6317.1	15q12	15	23769313	23770203	890	insertion	3	22.1%/49.3%/28.6%	5555	0.00735085	0.00882789	+-..	0.405023	ncRNA_intronic	LOC100128714
CNVR632.1	2p25.3	2	1299319	1301346	2027	deletion	3	28.8%/50.3%/21.0%	5542	0.00523106	0.00880226	+-..	0.55232	intronic	SNTG2
CNVR6321.1	15q12	15	24300291	24303491	3200	deletion	2	3.3%/96.7%	5539	-0.0856707	0.0352623	--..	0.0151186	intergenic	LOC503519(dist=371014);GABRB3(dist=36296)
CNVR6325.1	15q12	15	24985945	24992482	6537	insertion	2	50.8%/49.2%	3034	-0.00911286	0.0168664	-...	0.588991	intronic	GABRG3
CNVR6329.2	15q13.1	15	26320831	26332374	11543	deletion	3	2.0%/26.9%/71.1%	3072	0.0169789	0.0194742	+...	0.383283	intergenic	GOLGA8G(dist=10065);MIR4509-3(dist=12858)
CNVR6329.3	15q13.1	15	26321862	26378706	56844	multiallelic	2	34.5%/65.5%	3027	0.0108218	0.020322	+...	0.594368	ncRNA_exonic	MIR4509-1;MIR4509-2;MIR4509-3
CNVR633.1	2p25.3	2	1325040	1329150	4110	multiallelic	4	5.8%/1.9%/39.5%/52.9%	5555	0.00438996	0.0083755	-+..	0.600179	intronic	SNTG2
CNVR6334.1	15q13.1	15	27688002	27690442	2440	deletion	2	9.5%/90.5%	5518	0.0170974	0.0236555	+-..	0.469825	intergenic	FAM189A1(dist=37783);TJP1(dist=89207)
CNVR6337.1	15q13.2	15	28227867	28475484	247617	multiallelic	4	0.8%/17.4%/80.0%/1.8%	4782	-0.0103087	0.0163253	-.-.	0.527742	exonic	CHRFAM7A
CNVR6340.1	15q13.3	15	29405123	29408330	3207	deletion	2	99.4%/0.6%	3055	0.0945457	0.0874984	+...	0.279901	exonic	KLF13
CNVR6345.1	15q13.3	15	30232602	30468651	236049	multiallelic	3	2.4%/95.5%/2.0%	3060	-0.0222201	0.0451357	-...	0.622511	exonic	CHRNA7
CNVR6346.1	15q13.3	15	30484706	30532114	47408	multiallelic	3	2.1%/14.0%/83.9%	3060	0.0170227	0.0228432	+...	0.456153	ncRNA_exonic	ULK4P1;ULK4P2
CNVR6347.1	15q13.3	15	30687600	30712376	24776	multiallelic	2	2.4%/97.6%	3050	-0.0988142	0.0605083	-...	0.102455	exonic	ARHGAP11A
CNVR6348.1	15q14	15	31652625	31654230	1605	deletion	3	52.3%/7.9%/39.8%	3069	0.00999926	0.00920592	+...	0.277401	intronic	RYR3
CNVR6348.2	15q14	15	31651000	31654230	3230	deletion	3	52.4%/7.8%/39.8%	3069	0.0100362	0.00920767	+...	0.275722	intronic	RYR3
CNVR6351.1	15q14	15	32489309	32494710	5401	insertion	4	1.2%/9.0%/37.1%/52.7%	2990	0.0163002	0.0122242	+...	0.182388	intergenic	GOLGA8A(dist=20016);GOLGA8B(dist=110066)
CNVR6351.2	15q14	15	32635546	32640874	5328	insertion	3	0.8%/56.3%/42.9%	3058	0.00482111	0.0262934	+...	0.854517	intergenic	GOLGA8B(dist=20032);GJD2(dist=191060)
CNVR6351.3	15q14	15	32450046	32662643	212597	insertion	3	0.6%/38.4%/61.0%	2896	0.0173331	0.0196266	+...	0.37716	exonic	GOLGA8A;GOLGA8B
CNVR6355.1	15q14	15	33947418	33949497	2079	deletion	3	1.5%/20.4%/78.1%	5546	-0.00554223	0.0141223	-+..	0.69473	downstream	ATPBD4-AS1
CNVR6357.1	15q14	15	37531690	37532136	446	deletion	3	52.5%/40.7%/6.9%	5551	0.0116249	0.0110181	++..	0.29139	intergenic	C15orf54(dist=197350);THBS1(dist=128436)
CNVR637.1	2p25.3	2	1516255	1518687	2432	deletion	3	15.8%/49.3%/34.9%	3069	-0.0219163	0.0134187	-...	0.102413	intronic	TPO
CNVR637.4	2p25.3	2	1515134	1516255	1121	insertion	2	2.9%/97.1%	3061	0.0099131	0.042978	+...	0.817583	intronic	TPO
CNVR637.5	2p25.3	2	1512899	1521768	8869	deletion	3	15.9%/48.8%/35.3%	2995	-0.0194346	0.0131367	-...	0.139028	intronic	TPO
CNVR6371.1	15q21.1	15	43011780	43022783	11003	deletion	2	7.5%/92.5%	7288	0.014251	0.0202894	++-.	0.482439	intergenic	TRIM69(dist=164463);C15orf43(dist=13409)
CNVR6372.1	15q21.1	15	43106211	43111066	4855	insertion	3	84.6%/1.0%/14.4%	3046	0.00135876	0.0132547	+...	0.918351	intronic	SORD
CNVR6384.1	15q21.1	15	47332068	47335163	3095	deletion	3	3.1%/36.1%/60.9%	5475	0.000967995	0.0116077	+-..	0.933539	intronic	GALK2
CNVR6395.1	15q21.3	15	51987236	51990450	3214	deletion	3	2.9%/29.4%/67.7%	7294	0.0256166	0.00998597	+++.	0.0103097	intergenic	WDR72(dist=148085);UNC13C(dist=101943)
CNVR640.1	2p25.3	2	1593372	1594825	1453	insertion	4	1.8%/5.5%/17.1%/75.6%	3058	0.00613352	0.013016	+...	0.637478	intergenic	TPO(dist=67866);PXDN(dist=19841)
CNVR6402.1	15q21.3	15	53442899	53444024	1125	deletion	2	11.9%/88.1%	3003	0.0200466	0.0315922	+...	0.525726	ncRNA_intronic	DYX1C1-CCPG1
CNVR641.1	2p25.3	2	1601919	1602628	709	insertion	3	8.5%/39.8%/51.7%	5562	-0.015451	0.0103926	--..	0.137086	intergenic	TPO(dist=76413);PXDN(dist=12038)
CNVR6412.1	15q22.2	15	58378767	58380449	1682	deletion	3	13.4%/53.1%/33.5%	3022	-0.0052845	0.0173276	-...	0.760385	intergenic	FOXB1(dist=293333);ANXA2(dist=46193)
CNVR6418.1	15q22.2	15	60493374	60495062	1688	insertion	3	1.6%/24.9%/73.5%	5542	-0.000132696	0.0134177	-+..	0.992109	intergenic	C2CD4B(dist=248600);MGC15885(dist=221601)
CNVR642.1	2p25.3	2	1685743	1687549	1806	multiallelic	2	27.1%/72.9%	3055	0.0213446	0.0195615	+...	0.275206	intronic	PXDN
CNVR643.1	2p25.3	2	1689235	1690212	977	deletion	2	24.8%/75.2%	3069	-0.0216729	0.0299803	-...	0.469738	intronic	PXDN
CNVR6437.1	15q23	15	69261498	69265201	3703	deletion	3	6.0%/69.8%/24.2%	3065	0.0117425	0.0205498	+...	0.567718	intronic	THSD4
CNVR6438.1	15q23	15	69495065	69501715	6650	deletion	3	27.5%/49.0%/23.4%	5525	-0.00515233	0.0104031	+-..	0.620411	intronic	THSD4
CNVR6441.1	15q23	15	70173358	70175179	1821	insertion	4	54.1%/2.6%/35.9%/7.4%	3046	0.00711342	0.00771907	+...	0.356769	intronic	MYO9A
CNVR6455.1	15q24.3	15	75117485	75119797	2312	multiallelic	3	43.5%/44.2%/12.4%	5514	-0.0150096	0.0096139	--..	0.118467	downstream	PSTPIP1;TSPAN3
CNVR6460.1	15q24.3	15	75795562	75799714	4152	deletion	2	12.7%/87.3%	5520	0.0333224	0.0180851	++..	0.0653978	intergenic	LOC253044(dist=66926);LOC645752(dist=193900)
CNVR6467.1	15q25.1	15	77518046	77518511	465	deletion	3	42.5%/47.9%/9.5%	3074	-0.0406603	0.0216575	-...	0.0604598	intronic	KIAA1024
CNVR6467.2	15q25.1	15	77515548	77519036	3488	multiallelic	3	42.5%/47.8%/9.7%	3041	-0.0410149	0.0219533	-...	0.0617227	intronic	KIAA1024
CNVR6468.1	15q25.1	15	77591716	77592865	1149	deletion	4	28.8%/50.2%/8.5%/12.5%	3064	-0.00491014	0.00922108	-...	0.594386	intergenic	KIAA1024(dist=40019);MTHFS(dist=330079)
CNVR6475.1	15q25.2	15	80439472	80451333	11861	multiallelic	4	2.0%/60.2%/36.5%/1.2%	3076	0.0124121	0.0185726	+...	0.50394	ncRNA_intronic	UBE2Q2P2;UBE2Q2P3
CNVR6476.1	15q25.2	15	80570607	80581077	10470	multiallelic	3	21.7%/48.7%/29.6%	3063	-0.00828094	0.0140941	-...	0.556836	ncRNA_intronic	AGSK1;LOC727849
CNVR6477.1	15q25.2	15	80825853	80837166	11313	multiallelic	2	13.5%/86.5%	3068	-0.00393956	0.0277958	-...	0.887291	ncRNA_intronic	UBE2Q2P2;UBE2Q2P3
CNVR6478.1	15q25.2	15	80962926	80974785	11859	multiallelic	3	21.0%/45.5%/33.5%	3065	-0.00871476	0.0133859	-...	0.515022	ncRNA_intronic	AGSK1;LOC727849
CNVR6486.3	15q25.2	15	82643002	82665535	22533	insertion	2	46.4%/53.6%	3065	-0.0163287	0.0209411	-...	0.435541	ncRNA_exonic	LOC388152;LOC440300;LOC642423
CNVR6493.1	15q25.3	15	83857919	83860178	2259	deletion	3	4.0%/29.9%/66.1%	3060	0.000748313	0.0149255	+...	0.960014	intronic	AKAP13
CNVR65.1	1p36.22	1	10405137	10406094	957	deletion	3	10.2%/42.6%/47.3%	5547	0.0117597	0.00948293	++..	0.214941	upstream;downstream	APITD1;APITD1-CORT;PGD
CNVR6503.1	15q26.1	15	87842957	87843562	605	insertion	3	38.3%/27.5%/34.2%	3077	-0.0045834	0.0092606	-...	0.620645	upstream;downstream	RHCG;LOC283761
CNVR651.1	2p25.3	2	2718132	2719767	1635	insertion	2	0.6%/99.4%	3070	0.24873	0.0995862	+...	0.0125024	intergenic	MYT1L(dist=404080);TSSC1(dist=451981)
CNVR6513.1	15q26.1	15	89782788	89784409	1621	multiallelic	3	26.1%/50.0%/24.0%	5530	-0.00196276	0.008866	-+..	0.824796	intergenic	SV2B(dist=137245);SLCO3A1(dist=413533)
CNVR6515.1	15q26.1	15	90378252	90380212	1960	deletion	2	5.8%/94.2%	5541	-0.0148476	0.03174	--..	0.639936	intronic	SLCO3A1
CNVR6524.1	15q26.2	15	92687427	92693333	5906	deletion	3	66.1%/29.7%/4.3%	3010	0.0144515	0.0162293	+...	0.373221	exonic	MCTP2
CNVR6524.2	15q26.2	15	92687327	92689599	2272	deletion	3	66.0%/29.8%/4.2%	3050	0.0135547	0.0156462	+...	0.386311	exonic	MCTP2
CNVR6528.1	15q26.2	15	94456413	94457102	689	deletion	2	5.5%/94.5%	3075	0.00914651	0.0407563	+...	0.822431	intergenic	LOC145820(dist=604333);NR2F2(dist=213059)
CNVR6531.1	15q26.2	15	95609052	95616364	7312	deletion	3	13.7%/47.1%/39.1%	3064	0.0085098	0.0147849	+...	0.564904	intergenic	SPATA8(dist=479203);LOC91948(dist=470486)
CNVR6534.1	15q26.3	15	96578026	96579718	1692	deletion	2	6.6%/93.4%	5553	0.0184659	0.0256484	-+..	0.471547	intergenic	ARRDC4(dist=259954);FAM169B(dist=218196)
CNVR6536.1	15q26.3	15	96615822	96621235	5413	insertion	3	35.2%/52.3%/12.5%	3054	0.0288959	0.0174937	+...	0.0985767	intergenic	ARRDC4(dist=297750);FAM169B(dist=176679)
CNVR6537.1	15q26.3	15	96659844	96661376	1532	multiallelic	3	1.5%/22.1%/76.4%	5537	-0.00284162	0.0130315	+-..	0.827384	intergenic	ARRDC4(dist=341772);FAM169B(dist=136538)
CNVR6540.1	15q26.3	15	97392250	97392985	735	insertion	3	46.6%/43.4%/10.0%	5549	0.00588533	0.00953451	-+..	0.537059	intergenic	PGPEP1L(dist=23703);SYNM(dist=69824)
CNVR6543.1	15q26.3	15	97474099	97474934	835	deletion	3	2.8%/30.5%/66.7%	5559	-0.0101632	0.0121866	--..	0.404304	intronic	SYNM
CNVR6544.1	15q26.3	15	97833164	97833809	645	insertion	2	73.9%/26.1%	3068	-0.0034478	0.0195152	-...	0.859766	intergenic	LRRC28(dist=89143);MEF2A(dist=89847)
CNVR6550.1	15q26.3	15	98911971	98916331	4360	multiallelic	3	4.4%/2.2%/93.4%	3062	0.00885339	0.020796	+...	0.670307	ncRNA_exonic	PRKXP1
CNVR6552.1	15q26.3	15	99159046	99159855	809	deletion	2	12.2%/87.8%	5550	-0.000573139	0.0200413	-+..	0.977185	intergenic	ASB7(dist=149619);ALDH1A3(dist=77677)
CNVR6556.1	15q26.3	15	99488278	99488817	539	insertion	2	87.6%/12.4%	3070	-0.007021	0.0284857	-...	0.805315	intergenic	LRRK1(dist=60438);CHSY1(dist=44634)
CNVR656.1	2p25.3	2	3695384	3698202	2818	deletion	2	48.8%/51.2%	3056	-0.0286788	0.0178686	-...	0.108498	exonic	ALLC
CNVR6564.1	15q26.3	15	100263840	100338508	74668	insertion	2	1.3%/98.7%	3015	0.00759686	0.0679887	+...	0.911032	exonic	OR4F4
CNVR6565.1	16p13.3	16	72	9544	9472	insertion	3	21.0%/49.3%/29.7%	5538	-0.0109371	0.00934395	--..	0.241798	ncRNA_exonic	DDX11L10;LOC100288778
CNVR6568.1	16p13.3	16	153274	153830	556	multiallelic	3	3.7%/32.2%/64.2%	3071	0.00086969	0.0167559	+...	0.958606	upstream;downstream	HBA2;HBM;HBZ
CNVR657.1	2p25.3	2	3710705	3715673	4968	deletion	2	11.9%/88.1%	5524	0.0221992	0.0186207	++..	0.233192	intronic	ALLC
CNVR6570.1	16p13.3	16	175963	177268	1305	deletion	2	18.2%/81.8%	3057	0.0189712	0.0322486	+...	0.556344	downstream	HBA1;HBQ1;LUC7L
CNVR6579.1	16p13.3	16	836580	837295	715	multiallelic	2	4.5%/95.5%	3080	0.0594337	0.0512836	+...	0.246488	downstream	LMF1
CNVR6582.1	16p13.3	16	912543	913208	665	deletion	3	3.4%/66.5%/30.1%	3069	0.000209731	0.0153401	+...	0.989092	intronic	LMF1
CNVR6584.1	16p13.3	16	950302	952307	2005	multiallelic	4	0.9%/11.0%/38.7%/49.5%	3027	0.0173779	0.0133079	+...	0.19161	intronic	LMF1
CNVR6596.1	16p13.3	16	1724085	1730700	6615	deletion	2	66.5%/33.5%	3066	-0.0192625	0.0183795	-...	0.29462	ncRNA_exonic	MIR3177
CNVR6597.1	16p13.3	16	2081144	2113137	31993	insertion	3	14.2%/47.3%/38.5%	3035	0.00282703	0.0134234	+...	0.833196	exonic	PKD1
CNVR660.1	2p25.3	2	4182669	4201645	18976	deletion	3	2.9%/27.4%/69.7%	7266	0.0100515	0.0103047	+-+.	0.329349	intergenic	LOC100505964(dist=183172);LOC727982(dist=452038)
CNVR661.1	2p25.2	2	5346110	5347578	1468	insertion	2	35.9%/64.1%	5557	-0.0211429	0.0138035	--..	0.125594	intergenic	LOC727982(dist=664423);SOX11(dist=402672)
CNVR6613.1	16p13.3	16	4766250	4845233	78983	insertion	3	13.1%/46.9%/40.0%	5503	0.0158923	0.0111718	++..	0.154871	exonic	GLYR1;LOC440335;ROGDI;SEPT12;UBN1
CNVR663.1	2p25.2	2	5762701	5764172	1471	multiallelic	2	30.1%/69.9%	3071	-0.00471307	0.0189514	-...	0.803599	downstream	SOX11
CNVR6641.1	16p13.12	16	12579810	12581610	1800	deletion	2	60.1%/39.9%	3067	-0.000572527	0.0205714	-...	0.977797	downstream	SNX29
CNVR6642.1	16p13.12	16	13201846	13204019	2173	multiallelic	3	7.0%/40.3%/52.7%	5521	0.00257262	0.0100602	-+..	0.798166	intronic	SHISA9
CNVR665.1	2p25.2	2	6260158	6260634	476	insertion	2	5.9%/94.1%	3070	0.0520132	0.037561	+...	0.166125	intergenic	LOC400940(dist=214343);LINC00487(dist=526117)
CNVR6650.1	16p13.11	16	15857252	15858402	1150	insertion	3	5.3%/37.1%/57.6%	2986	0.00305362	0.0195966	+...	0.876172	UTR5	MYH11
CNVR6650.2	16p13.11	16	15855649	15858644	2995	insertion	3	5.3%/37.5%/57.2%	2970	0.00442734	0.019518	+...	0.820553	UTR5	MYH11
CNVR6654.1	16p13.11	16	16309940	16404187	94247	insertion	2	1.7%/98.3%	3058	-0.0092341	0.0770037	-...	0.904548	ncRNA_exonic	MIR3180-1;MIR3180-2;MIR3180-3;PKD1P1
CNVR6655.1	16p13.11	16	16632998	16639195	6197	multiallelic	3	20.1%/47.2%/32.6%	5515	-0.0093888	0.00948371	+-..	0.322178	intergenic	PKD1P1(dist=281032);XYLT1(dist=464487)
CNVR666.1	2p25.2	2	6317978	6319604	1626	multiallelic	3	1.8%/24.7%/73.5%	7276	0.00635003	0.012274	+++.	0.604908	intergenic	LOC400940(dist=272163);LINC00487(dist=467147)
CNVR6662.1	16p12.3	16	19316744	19321708	4964	deletion	3	40.6%/46.8%/12.6%	3042	-0.000728108	0.0136999	-...	0.957615	upstream	TMC5
CNVR6664.1	16p12.3	16	19853044	19874003	20959	deletion	3	2.0%/25.3%/72.7%	7269	-0.00283544	0.0116407	+--.	0.807557	intergenic	GPRC5B(dist=49392);GPR139(dist=76541)
CNVR6668.1	16p12.2	16	21398976	21503486	104510	insertion	3	2.2%/24.7%/73.1%	3055	0.00207792	0.0166864	+...	0.900897	ncRNA_exonic	LOC100271836;SLC7A5P2
CNVR6668.3	16p12.2	16	21315719	21510870	195151	insertion	3	2.2%/24.6%/73.2%	3055	0.00286796	0.0167188	+...	0.863798	exonic	NPIPL3
CNVR6669.1	16p12.1	16	22459409	22619691	160282	insertion	3	75.2%/23.1%/1.7%	3050	-0.0143426	0.018354	-...	0.434541	ncRNA_exonic	LOC653786
CNVR6669.2	16p12.1	16	22352345	22618192	265847	insertion	3	75.2%/23.1%/1.7%	3050	-0.0144937	0.018834	-...	0.441565	exonic	LOC100132247
CNVR6670.1	16p12.1	16	22955370	22957061	1691	insertion	3	47.3%/43.7%/9.0%	5471	0.0203459	0.0103412	++..	0.0491303	intergenic	HS3ST2(dist=120210);USP31(dist=23168)
CNVR6676.1	16p12.1	16	25247611	25250595	2984	multiallelic	3	50.1%/41.5%/8.4%	5479	0.00433617	0.0108288	+-..	0.68884	intergenic	ZKSCAN2(dist=71255);HS3ST4(dist=360253)
CNVR6684.1	16p11.2	16	28322722	28334212	11490	multiallelic	4	0.9%/21.3%/47.6%/30.1%	3068	0.00246964	0.0136506	+...	0.856432	upstream	EIF3C;EIF3CL
CNVR6684.2	16p11.2	16	28283100	28334047	50947	deletion	4	1.0%/21.2%/47.5%/30.4%	3052	0.00316193	0.0139505	+...	0.820693	exonic	EIF3C;EIF3CL
CNVR6685.1	16p11.2	16	28516899	28534415	17516	multiallelic	3	5.2%/67.7%/27.1%	3046	0.00500295	0.0184183	+...	0.785908	exonic	SULT1A1
CNVR6686.1	16p11.2	16	28618738	28628417	9679	multiallelic	4	1.0%/21.4%/46.8%/30.9%	3064	-0.00139961	0.0134684	-...	0.917234	intronic	EIF3C
CNVR670.1	2p25.1	2	7671245	7672875	1630	deletion	2	49.4%/50.6%	5542	0.00649004	0.0133318	-+..	0.626393	intergenic	LOC100506274(dist=163413);LOC339788(dist=307132)
CNVR6701.1	16p11.2	16	32204492	32295312	90820	insertion	2	22.9%/77.1%	3059	-0.0181217	0.0232313	-...	0.435358	ncRNA_exonic	LOC390705
CNVR6701.2	16p11.2	16	32151318	32204882	53564	deletion	3	23.9%/42.5%/33.5%	3052	-0.00962876	0.0145452	-...	0.507978	exonic	TP53TG3D
CNVR6701.3	16p11.2	16	32364447	32569534	205087	insertion	3	26.3%/48.8%/24.9%	5489	-0.0128335	0.0100078	--..	0.199718	intergenic	LOC390705(dist=155644);TP53TG3B(dist=22816)
CNVR6701.4	16p11.2	16	32563331	32615743	52412	deletion	4	7.2%/37.0%/49.6%/6.2%	3067	-0.0106953	0.0119707	-...	0.371613	exonic	TP53TG3;TP53TG3B;TP53TG3C
CNVR6702.2	16p11.2	16	32755320	32811615	56295	insertion	3	28.5%/47.7%/23.8%	5527	-0.00959192	0.00968808	--..	0.322138	ncRNA_exonic	SLC6A10P
CNVR6702.3	16p11.2	16	32780071	32811766	31695	insertion	3	28.5%/47.4%/24.1%	5530	-0.00908223	0.00969845	--..	0.349035	ncRNA_exonic	SLC6A10P
CNVR6703.1	16p11.2	16	33437473	33725429	287956	insertion	5	25.0%/1.9%/47.1%/23.8%/2.1%	2944	-0.00957581	0.00892014	-...	0.283045	ncRNA_exonic	RNU6-76
CNVR6703.13	16p11.2	16	33277130	33334401	57271	insertion	3	3.3%/20.3%/76.4%	3063	-0.0120125	0.0199659	-...	0.547408	intergenic	LOC390705(dist=70927);RNU6-76(dist=36607)
CNVR6703.3	16p11.2	16	33201822	33337740	135918	insertion	3	4.2%/11.7%/84.1%	3053	-0.0111059	0.0210247	-...	0.597337	ncRNA_exonic	LOC390705
CNVR6703.4	16p11.2	16	33674858	33725429	50571	insertion	3	28.3%/46.9%/24.8%	3044	-0.0164534	0.0143632	-...	0.251994	intergenic	RNU6-76(dist=204114);LINC00273(dist=143124)
CNVR6703.6	16p11.2	16	33494966	33540569	45603	insertion	4	25.9%/48.0%/24.0%/2.1%	3007	-0.0145852	0.0139749	-...	0.296639	intergenic	RNU6-76(dist=24222);LINC00273(dist=327984)
CNVR6703.7	16p11.2	16	33201357	33480025	278668	insertion	3	26.2%/47.4%/26.3%	5481	-0.0168702	0.0101065	--..	0.095069	ncRNA_exonic	LOC390705;RNU6-76
CNVR6703.9	16p11.2	16	33687086	33716934	29848	insertion	3	28.6%/48.0%/23.4%	3051	-0.0214519	0.0143789	-...	0.135725	intergenic	RNU6-76(dist=216342);LINC00273(dist=151619)
CNVR6708.1	16p11.2	16	34317021	34615251	298230	multiallelic	3	81.2%/17.9%/0.9%	5559	-0.0395152	0.0150004	--..	0.00843164	ncRNA_exonic	LOC100130700;LOC146481;LOC283914
CNVR6709.1	16p11.1	16	35041786	35045325	3539	deletion	4	0.7%/14.3%/83.7%/1.3%	3059	0.0121481	0.0250279	+...	0.627405	intergenic	FLJ26245(dist=193290);NONE(dist=NONE)
CNVR6719.1	16q12.1	16	47462815	47463296	481	deletion	3	2.9%/28.3%/68.7%	5546	-0.00795402	0.0118432	+-..	0.501832	intergenic	N4BP1(dist=261194);CBLN1(dist=406034)
CNVR6724.1	16q12.1	16	49605408	49606648	1240	multiallelic	4	50.8%/32.5%/13.3%/3.4%	5549	-0.00676056	0.00781038	--..	0.386717	intergenic	CYLD(dist=212061);SALL1(dist=120739)
CNVR6728.1	16q12.2	16	53649384	53651497	2113	deletion	3	5.0%/36.7%/58.2%	5550	-0.00987541	0.0118651	--..	0.405236	intergenic	IRX5(dist=123488);IRX6(dist=264475)
CNVR6730.1	16q12.2	16	54353245	54381169	27924	deletion	4	2.2%/24.5%/55.0%/18.2%	3056	-0.0186696	0.012331	-...	0.130019	ncRNA_exonic	CES1P1
CNVR6731.1	16q12.2	16	54399626	54422880	23254	insertion	2	71.2%/28.8%	5560	-0.00894986	0.014386	+-..	0.53386	exonic	CES1
CNVR6737.1	16q13	16	55923615	55924606	991	multiallelic	3	7.6%/42.7%/49.8%	5534	-0.0212397	0.0101505	--..	0.0363957	intergenic	PLLP(dist=47530);CCL22(dist=25590)
CNVR6739.1	16q13	16	56282886	56285606	2720	deletion	4	5.1%/7.8%/28.9%/58.2%	5550	0.0091414	0.00750603	+-..	0.223272	upstream;downstream	CCDC135;GPR97
CNVR6745.1	16q21	16	57204759	57207180	2421	insertion	4	23.0%/0.4%/49.0%/27.6%	3074	-0.00427219	0.00875449	-...	0.62555	intronic	CNOT1
CNVR6746.1	16q21	16	57231107	57233858	2751	deletion	3	2.1%/26.6%/71.3%	5544	-0.0020038	0.0124339	-+..	0.87197	upstream	CNOT1
CNVR6751.1	16q21	16	60796745	60797418	673	insertion	2	33.5%/66.5%	3066	0.0133926	0.0176548	+...	0.448101	intergenic	CDH8(dist=168505);NONE(dist=NONE)
CNVR6752.1	16q21	16	61101872	61108164	6292	deletion	2	9.2%/90.8%	3036	-0.00215147	0.027993	-...	0.938737	intergenic	CDH8(dist=473632);NONE(dist=NONE)
CNVR6764.1	16q22.1	16	68702635	68842582	139947	multiallelic	3	1.4%/8.6%/90.0%	2936	-0.0388317	0.0240066	-...	0.105761	exonic	CLEC18C;EXOSC6;PDPR
CNVR6769.2	16q22.3	16	70647695	70651657	3962	multiallelic	3	2.0%/25.9%/72.1%	3059	-0.0282994	0.0192821	-...	0.142199	exonic	HP
CNVR677.1	2p25.1	2	9842985	9846510	3525	deletion	2	10.1%/89.9%	5543	0.00217414	0.0205651	+-..	0.915804	intergenic	YWHAQ(dist=154428);TAF1B(dist=54512)
CNVR6778.2	16q22.3	16	72894547	73021767	127220	insertion	2	10.6%/89.4%	3002	-0.0184744	0.0317795	-...	0.561017	exonic	CLEC18B;PSMD7
CNVR6782.1	16q23.1	16	75096634	75101530	4896	deletion	3	47.9%/43.7%/8.4%	7253	-0.00719878	0.00857857	-+-.	0.401381	intronic	CNTNAP4
CNVR6786.1	16q23.1	16	75648508	75650440	1932	deletion	3	4.4%/33.2%/62.4%	5543	-0.00493432	0.0119053	-+..	0.678535	intergenic	MIR4719(dist=188091);MON1B(dist=131897)
CNVR6790.1	16q23.1	16	76729164	76729811	647	deletion	2	11.4%/88.6%	5542	0.0267652	0.0193071	++..	0.165659	intronic	WWOX
CNVR6793.1	16q23.1	16	77434460	77435452	992	deletion	3	0.7%/15.1%/84.2%	5556	0.00403998	0.0161538	+-..	0.802515	intronic	WWOX
CNVR6802.1	16q23.2	16	79534303	79540933	6630	deletion	2	15.7%/84.3%	7213	-0.00107842	0.0160623	-+-.	0.94647	intergenic	CDYL2(dist=138627);CMC2(dist=26267)
CNVR6825.1	16q24.1	16	83058850	83062414	3564	deletion	3	3.4%/34.8%/61.8%	5485	-0.0110325	0.0112444	-+..	0.326518	downstream	ATP2C2;KIAA1609
CNVR6836.1	16q24.1	16	84564047	84565182	1135	deletion	2	18.8%/81.2%	3080	-0.0430673	0.0234742	-...	0.0665555	intergenic	IRF8(dist=50335);LOC146513(dist=312356)
CNVR6839.1	16q24.1	16	84960611	84961816	1205	deletion	2	18.5%/81.5%	5541	-0.000762815	0.0168604	-+..	0.963914	intergenic	LOC732275(dist=23825);FOXF1-AS1(dist=103816)
CNVR6843.1	16q24.1	16	85436448	85437363	915	deletion	2	67.8%/32.2%	3058	-0.00388291	0.0194813	-...	0.842017	intergenic	FOXL1(dist=263643);C16orf95(dist=456542)
CNVR6846.2	16q24.2	16	86067108	86089867	22759	insertion	3	53.5%/41.2%/5.4%	3043	-0.0175031	0.0143094	-...	0.221258	exonic	ZCCHC14
CNVR6854.1	16q24.2	16	86670393	86673640	3247	deletion	3	4.6%/35.4%/60.0%	7281	0.0314314	0.00968129	+++.	0.00116786	downstream	BANP
CNVR6858.1	16q24.2	16	86867814	86873779	5965	deletion	4	8.4%/41.6%/39.4%/10.6%	3047	0.00725002	0.0104576	+...	0.488136	intergenic	BANP(dist=199389);ZNF469(dist=147601)
CNVR6862.1	16q24.2	16	87095041	87095676	635	insertion	2	4.7%/95.3%	3080	0.00857207	0.040049	+...	0.830516	intronic	ZFPM1
CNVR6864.2	16q24.2	16	87140762	87141972	1210	insertion	2	44.3%/55.7%	3059	0.00656795	0.0220561	+...	0.765868	intergenic	ZFPM1(dist=11687);ZC3H18(dist=22318)
CNVR6865.1	16q24.2	16	87166324	87169584	3260	deletion	2	5.7%/94.3%	3046	-0.0192458	0.0414069	-...	0.642076	intronic	ZC3H18
CNVR687.1	2p25.1	2	11911456	11912751	1295	multiallelic	3	4.7%/32.1%/63.2%	5536	0.00973298	0.0111696	++..	0.383547	intergenic	MIR4262(dist=16893);MIR3681(dist=343956)
CNVR6873.1	16q24.3	16	87548204	87549939	1735	multiallelic	3	19.9%/54.7%/25.4%	3068	0.0158718	0.0150983	+...	0.293151	intronic	CBFA2T3
CNVR6885.1	16q24.3	16	88326298	88327083	785	deletion	3	6.6%/38.1%/55.3%	3070	-0.0303909	0.0140462	-...	0.0304924	intronic	ZNF276
CNVR6887.1	16q24.3	16	88423599	88425903	2304	deletion	3	0.6%/16.3%/83.1%	3055	-0.00645568	0.0263549	-...	0.806494	intronic	SPIRE2
CNVR6888.1	16q24.3	16	88445958	88446933	975	multiallelic	2	33.6%/66.4%	3070	-0.0209674	0.0221588	-...	0.344029	intronic	SPIRE2
CNVR6894.1	17p13.3	17	20624	21799	1175	insertion	2	55.9%/44.1%	3066	-0.0228292	0.0186306	-...	0.220438	intergenic	NONE(dist=NONE);RPH3AL(dist=40381)
CNVR6897.1	17p13.3	17	51239	51734	495	insertion	2	24.9%/75.1%	5564	-0.0115441	0.0143139	-+..	0.419959	intergenic	NONE(dist=NONE);RPH3AL(dist=10446)
CNVR6898.2	17p13.3	17	69942	71897	1955	multiallelic	2	39.7%/60.3%	3063	-0.0124866	0.0200448	-...	0.533327	intronic	RPH3AL
CNVR690.1	2p25.1	2	12229279	12230124	845	deletion	3	18.0%/50.4%/31.7%	5572	0.016764	0.00935731	++..	0.0732073	intergenic	MIR4262(dist=334716);MIR3681(dist=26583)
CNVR6902.1	17p13.3	17	103345	107880	4535	multiallelic	3	77.6%/21.1%/1.3%	3052	0.0148967	0.0199765	+...	0.455843	intronic	RPH3AL
CNVR6903.1	17p13.3	17	122737	123392	655	insertion	3	8.4%/46.7%/44.9%	3070	-0.0399027	0.0151281	-...	0.00834833	intronic	RPH3AL
CNVR6904.1	17p13.3	17	136483	138893	2410	insertion	2	5.7%/94.3%	3069	-0.0294466	0.037872	-...	0.436846	intronic	RPH3AL
CNVR6908.1	17p13.3	17	195111	196741	1630	insertion	3	11.6%/47.1%/41.3%	5483	0.000698311	0.00948545	-+..	0.941313	intronic	RPH3AL
CNVR6908.2	17p13.3	17	193696	196741	3045	multiallelic	3	11.6%/46.5%/41.9%	5466	0.000202823	0.00950876	-+..	0.982982	intronic	RPH3AL
CNVR6909.1	17p13.3	17	205453	210881	5428	insertion	3	50.8%/8.2%/41.0%	2435	-4.45281e-05	0.0110265	-...	0.996778	upstream	RPH3AL
CNVR6909.2	17p13.3	17	205453	206418	965	insertion	3	51.1%/24.1%/24.8%	3061	-0.0077317	0.0112471	-...	0.491805	upstream	RPH3AL
CNVR6912.1	17p13.3	17	252611	254911	2300	deletion	2	73.3%/26.7%	3070	0.00644894	0.0230496	+...	0.779642	upstream	C17orf97
CNVR6922.1	17p13.3	17	670962	671412	450	deletion	2	34.4%/65.6%	5554	0.00112041	0.0137101	+-..	0.934868	intronic	NXN
CNVR6926.1	17p13.3	17	912156	915670	3514	multiallelic	2	6.1%/93.9%	3066	0.0143545	0.0307168	+...	0.640274	intronic	ABR
CNVR6926.2	17p13.3	17	902106	903457	1351	insertion	2	41.3%/58.7%	3067	-0.00159695	0.0199738	-...	0.936275	intronic	ABR
CNVR6928.1	17p13.3	17	966376	969981	3605	insertion	3	57.3%/37.1%/5.6%	5548	0.0170661	0.0110548	++..	0.122642	intronic	ABR
CNVR6932.1	17p13.3	17	1009241	1009856	615	multiallelic	4	32.3%/15.3%/44.1%/8.4%	3079	0.00968241	0.00921763	+...	0.293524	intronic	ABR
CNVR6943.1	17p13.3	17	2204726	2207115	2389	multiallelic	3	22.7%/49.5%/27.8%	3065	0.00120908	0.0143497	+...	0.932851	intronic	SGSM2
CNVR6953.1	17p13.2	17	3717908	3718538	630	insertion	3	2.1%/31.1%/66.7%	3069	-0.0217	0.0263743	-...	0.410639	intronic	CAMKK1
CNVR696.1	2p24.3	2	14621617	14627496	5879	deletion	2	11.5%/88.5%	7265	0.0250914	0.0190314	-++.	0.187362	intergenic	LOC100506474(dist=1557028);FAM84A(dist=62765)
CNVR6962.1	17p13.2	17	5566069	5566939	870	insertion	3	22.5%/46.6%/30.9%	3049	0.0263078	0.0144269	+...	0.0682233	intergenic	NLRP1(dist=137513);LOC339166(dist=49339)
CNVR6975.1	17p13.1	17	7205490	7206527	1037	deletion	3	3.5%/32.8%/63.7%	7308	-0.0048524	0.0102268	-+-.	0.63516	downstream	ACAP1;KCTD11;TMEM95
CNVR6987.1	17p13.1	17	11151962	11152721	759	insertion	3	33.5%/43.6%/22.9%	3067	-0.021421	0.011921	-...	0.0723484	intronic	SHISA6
CNVR6989.1	17p12	17	11246898	11247568	670	insertion	2	28.5%/71.5%	3053	0.0136337	0.0195605	+...	0.4858	intronic	SHISA6
CNVR6990.1	17p12	17	11352286	11353191	905	multiallelic	3	4.7%/34.3%/61.0%	5554	0.00164158	0.0111824	+-..	0.88329	intronic	SHISA6
CNVR6995.1	17p12	17	13472216	13473377	1161	deletion	3	2.1%/24.1%/73.7%	3075	0.0382037	0.0192994	+...	0.0477559	intergenic	HS3ST3A1(dist=26247);CDRT15P1(dist=395163)
CNVR6998.1	17p12	17	14130623	14132281	1658	multiallelic	3	57.3%/37.3%/5.5%	5248	-0.0171806	0.0116452	--..	0.14012	intergenic	CDRT15(dist=49748);HS3ST3B1(dist=12950)
CNVR7.1	1p36.33	1	953522	954343	821	deletion	4	2.0%/5.1%/37.1%/55.8%	3072	0.00100961	0.0174726	+...	0.953922	intronic	AGRN
CNVR7000.1	17p12	17	14879725	14881635	1910	deletion	3	25.1%/23.8%/51.1%	5536	0.00780636	0.00837907	++..	0.351518	downstream	CDRT7
CNVR7001.1	17p12	17	15124209	15126335	2126	deletion	3	8.9%/1.6%/89.5%	3069	-0.00900206	0.0164989	-...	0.585331	intergenic	PMP22(dist=14840);TEKT3(dist=21519)
CNVR7004.1	17p12	17	15730266	15734437	4171	deletion	3	8.5%/40.8%/50.7%	5535	0.0100057	0.010232	++..	0.328134	intergenic	MEIS3P1(dist=96522);ADORA2B(dist=54519)
CNVR7014.1	17p11.2	17	18296273	18346651	50378	multiallelic	4	20.5%/44.7%/31.1%/3.8%	7295	-0.00411151	0.00735505	-++.	0.576158	exonic	LGALS9C
CNVR7021.1	17p11.2	17	20285952	20335955	50003	multiallelic	3	19.4%/44.9%/35.7%	3063	-0.0160973	0.0139794	-...	0.249525	exonic	LGALS9B
CNVR7035.1	17p11.2	17	21941742	21956626	14884	multiallelic	2	69.2%/30.8%	3059	-0.0332792	0.0200513	-...	0.0969743	exonic	MTRNR2L1
CNVR7043.1	17q11.1	17	22560736	22562381	1645	deletion	4	1.2%/10.3%/46.6%/41.8%	3061	-0.0148804	0.0165013	-...	0.367177	intergenic	MTRNR2L1(dist=612618);MIR4522(dist=82682)
CNVR7047.1	17q11.2	17	23804530	23806501	1971	deletion	4	23.6%/0.6%/49.8%/26.0%	3063	0.0049051	0.00770714	+...	0.524492	intergenic	SLC46A1(dist=47173);SLC13A2(dist=18290)
CNVR706.1	2p24.2	2	18866351	18866847	496	insertion	3	3.7%/30.7%/65.6%	5562	0.0214743	0.0112691	++..	0.0567035	intergenic	NT5C1B-RDH14(dist=232024);MIR4757(dist=544824)
CNVR7062.1	17q11.2	17	27130696	27131638	942	deletion	3	0.9%/16.8%/82.3%	5550	0.00477113	0.0158882	+-..	0.763953	intergenic	MIR365B(dist=204043);COPRS(dist=71359)
CNVR7070.1	17q12	17	29087983	29088761	778	insertion	3	32.4%/51.1%/16.5%	5555	0.0155231	0.00963763	++..	0.10725	intronic	ASIC2
CNVR7074.1	17q12	17	29896539	29898685	2146	deletion	3	5.3%/35.9%/58.8%	5539	0.0022291	0.0105162	+-..	0.832132	intergenic	CCL1(dist=182174);C17orf102(dist=26570)
CNVR7077.1	17q12	17	31430091	31699929	269838	multiallelic	4	2.0%/20.4%/55.5%/22.1%	5278	0.0234353	0.00946158	++..	0.0132534	exonic	CCL3;CCL3L1;CCL4;CCL4L1;CCL4L2;TBC1D3B;TBC1D3C;TBC1D3F
CNVR7077.10	17q12	17	31592606	31626862	34256	insertion	4	1.4%/15.2%/37.4%/45.9%	3028	0.0320647	0.0128959	+...	0.0129037	exonic	TBC1D3C;TBC1D3F
CNVR7077.12	17q12	17	31640432	31670155	29723	deletion	4	2.0%/20.3%/55.3%/22.4%	5509	0.0254883	0.00918212	++..	0.0055055	exonic	CCL3L1;CCL4L1;CCL4L2
CNVR7077.14	17q12	17	31616930	31649337	32407	insertion	5	1.4%/0.5%/18.0%/48.7%/31.3%	3038	0.025164	0.0113693	+...	0.0268749	exonic	CCL3L1
CNVR7077.2	17q12	17	31593139	31699929	106790	multiallelic	4	2.0%/20.1%/55.2%/22.7%	5375	0.022071	0.0092747	++..	0.0173267	exonic	CCL3L1;CCL4L1;CCL4L2;TBC1D3C;TBC1D3F
CNVR7077.3	17q12	17	31430148	31574046	143898	insertion	4	2.0%/20.5%/56.6%/20.9%	5467	0.0236387	0.00937485	++..	0.0116856	exonic	CCL3;CCL3L1;CCL4;CCL4L1;CCL4L2;TBC1D3B
CNVR7077.5	17q12	17	31669438	31699929	30491	multiallelic	3	2.0%/19.6%/78.4%	3053	0.0609592	0.0193024	+...	0.00158796	downstream	CCL4L1;CCL4L2
CNVR7077.6	17q12	17	31528216	31574283	46067	multiallelic	4	2.0%/19.6%/76.5%/2.0%	3051	0.0591124	0.0180598	+...	0.00106358	exonic	CCL3L1;CCL4L1;CCL4L2
CNVR7077.7	17q12	17	31460457	31505928	45471	insertion	3	23.7%/48.4%/27.9%	3066	-0.0078742	0.0147043	-...	0.592303	downstream	CCL4
CNVR7077.8	17q12	17	31626906	31635481	8575	deletion	4	1.9%/19.1%/49.7%/29.3%	5541	0.0200895	0.00884617	++..	0.0231481	intergenic	TBC1D3F(dist=10754);CCL3L1(dist=12475)
CNVR7078.2	17q12	17	31799991	31889304	89313	multiallelic	2	3.3%/96.7%	2912	0.096883	0.0476076	+...	0.0418476	exonic	TBC1D3F;TBC1D3G;TBC1D3H
CNVR708.1	2p24.1	2	19631016	19634043	3027	multiallelic	3	1.2%/20.8%/78.0%	5538	-0.020287	0.014636	--..	0.165716	intergenic	OSR1(dist=209163);FLJ12334(dist=298053)
CNVR7081.1	17q12	17	32829953	32833098	3145	multiallelic	3	13.0%/47.0%/40.1%	5519	-0.00894307	0.00953415	--..	0.348242	intronic	ACACA
CNVR7082.2	17q12	17	33324909	33429029	104120	multiallelic	3	3.3%/26.2%/70.5%	2956	0.0240373	0.0171285	+...	0.160513	upstream	LOC284100
CNVR709.1	2p24.1	2	19789126	19789765	639	deletion	2	24.7%/75.3%	3068	-0.00391141	0.0226388	-...	0.862829	intergenic	OSR1(dist=367273);FLJ12334(dist=142331)
CNVR7093.1	17q21.2	17	36489974	36491223	1249	deletion	2	39.7%/60.3%	5513	-0.00029718	0.0137872	-+..	0.982803	upstream	KRTAP4-7
CNVR7093.2	17q21.2	17	36487049	36491292	4243	deletion	3	38.1%/46.6%/15.3%	3025	-0.00369424	0.0135333	-...	0.784874	upstream	KRTAP4-7
CNVR7096.1	17q21.2	17	36675163	36685731	10568	deletion	3	53.5%/39.3%/7.2%	7294	-0.00580886	0.0087674	--+.	0.507618	downstream	KRTAP9-9
CNVR7105.2	17q21.31	17	38794278	38797801	3523	multiallelic	3	0.8%/2.6%/96.6%	3073	-0.0540182	0.0362793	-...	0.136499	downstream	LOC100130581
CNVR7105.3	17q21.31	17	38792120	38797927	5807	multiallelic	3	0.8%/56.8%/42.4%	3071	-0.0212973	0.0180956	-...	0.239223	downstream	LOC100130581
CNVR7106.1	17q21.31	17	38872802	38874073	1271	multiallelic	3	10.4%/45.4%/44.2%	5552	-0.0151208	0.00959434	+-..	0.115024	upstream	MIR2117
CNVR7113.3	17q21.31	17	41006790	41061767	54977	insertion	5	10.3%/11.5%/30.7%/28.1%/19.4%	3044	0.00715808	0.00731948	+...	0.328099	ncRNA_exonic	LOC644172;MGC57346
CNVR7113.5	17q21.31	17	41006737	41019748	13011	multiallelic	4	6.0%/31.6%/33.1%/29.3%	3057	0.00110639	0.00947237	+...	0.907017	intergenic	LRRC37A4P(dist=53065);LOC644172(dist=13530)
CNVR7114.1	17q21.31	17	41742004	41923093	181089	multiallelic	4	25.5%/33.6%/26.0%/14.9%	3027	-0.00245737	0.00789872	-...	0.755717	exonic	ARL17B;LRRC37A
CNVR7114.2	17q21.31	17	41521114	42139954	618840	insertion	4	8.3%/34.3%/35.7%/21.7%	2922	-0.0194981	0.0102464	-...	0.0570501	exonic	ARL17A;ARL17B;KANSL1;LRRC37A;LRRC37A2;NSF
CNVR7114.3	17q21.31	17	41521114	41789975	268861	insertion	3	33.6%/46.0%/20.4%	2991	-0.0261668	0.012015	-...	0.0294173	exonic	ARL17B;KANSL1;LRRC37A
CNVR7114.4	17q21.32	17	41966528	42141957	175429	multiallelic	4	28.8%/31.0%/35.0%/5.2%	3041	-0.0167682	0.00881768	-...	0.0572157	exonic	ARL17A;ARL17B;LRRC37A2;NSF
CNVR7114.5	17q21.32	17	41922128	42007835	85707	insertion	2	8.2%/91.8%	3037	-0.0404303	0.0313112	-...	0.19662	exonic	ARL17A;ARL17B;LRRC37A2
CNVR7116.2	17q21.32	17	42446144	42488205	42061	insertion	2	6.6%/93.4%	2997	0.0913564	0.0351771	+...	0.00940296	intergenic	RPRML(dist=34531);CDC27(dist=62105)
CNVR7116.5	17q21.32	17	42484808	42487650	2842	insertion	2	2.2%/97.8%	3054	0.114198	0.0715035	+...	0.110245	intergenic	RPRML(dist=73195);CDC27(dist=62660)
CNVR7124.1	17q21.32	17	44706962	44707879	917	multiallelic	3	5.2%/37.4%/57.4%	5555	-0.00922021	0.0113516	--..	0.416656	intergenic	FLJ40194(dist=15936);ZNF652(dist=13688)
CNVR7136.1	17q22	17	50818728	50820322	1594	deletion	4	1.0%/5.5%/57.7%/35.8%	3053	0.011124	0.0177122	+...	0.529976	downstream	MMD
CNVR7138.1	17q22	17	51515261	51527716	12455	deletion	2	7.4%/92.6%	7277	0.00460276	0.0204967	--+.	0.822321	intergenic	PCTP(dist=305514);ANKFN1(dist=58119)
CNVR7141.1	17q22	17	52145682	52150689	5007	insertion	2	59.9%/40.1%	3020	0.0148608	0.0177864	+...	0.403428	intergenic	NOG(dist=117732);C17orf67(dist=73584)
CNVR7141.2	17q22	17	52148187	52150856	2669	insertion	3	8.2%/51.9%/39.9%	3037	0.00109061	0.0130692	+...	0.933495	intergenic	NOG(dist=120237);C17orf67(dist=73417)
CNVR7142.1	17q22	17	52445032	52447654	2622	multiallelic	3	5.5%/36.9%/57.7%	5519	-0.0360203	0.0109875	--..	0.0010444	downstream	SCPEP1
CNVR7144.1	17q22	17	53042845	53044836	1991	insertion	3	41.8%/46.8%/11.4%	7280	-0.00455564	0.00833096	-+-.	0.584494	intronic	MSI2
CNVR7153.2	17q23.1	17	55527349	55542990	15641	insertion	2	73.1%/26.9%	3029	-0.0651776	0.020132	-...	0.00120574	ncRNA_exonic	LOC653653
CNVR7165.1	17q24.1	17	60263746	60361500	97754	insertion	4	5.8%/15.6%/67.5%/11.1%	2996	-0.0152349	0.0121978	-...	0.211671	exonic	LRRC37A3
CNVR7165.2	17q24.1	17	60284381	60288341	3960	insertion	2	5.5%/94.5%	3069	0.0685893	0.0380333	+...	0.0713255	exonic	LRRC37A3
CNVR7165.3	17q24.1	17	60321324	60361095	39771	insertion	4	5.9%/15.5%/48.1%/30.5%	3047	-0.0168041	0.010282	-...	0.102191	exonic	LRRC37A3
CNVR7186.1	17q24.3	17	68326764	68332721	5957	deletion	2	12.4%/87.6%	5477	-0.00613557	0.0193456	-+..	0.751125	intronic	SLC39A11
CNVR7191.1	17q25.1	17	69234006	69234625	619	deletion	3	0.9%/3.7%/95.4%	3066	0.0358148	0.0382978	+...	0.349702	intergenic	SDK2(dist=82184);LINC00469(dist=22379)
CNVR7196.1	17q25.1	17	71054238	71054808	570	deletion	2	74.0%/26.0%	3073	0.00147807	0.0179658	+...	0.934431	intronic	LLGL2
CNVR72.4	1p36.21	1	12805914	12943957	138043	insertion	4	1.9%/8.7%/86.5%/2.9%	2976	-0.0247143	0.0185566	-...	0.182916	exonic	HNRNPCL1;LOC649330;PRAMEF10;PRAMEF11;PRAMEF2;PRAMEF4;PRAMEF6;PRAMEF7;PRAMEF8
CNVR72.7	1p36.21	1	12817780	12856625	38845	insertion	3	8.9%/83.9%/7.2%	3046	-0.0580186	0.0218605	-...	0.00795356	exonic	HNRNPCL1;LOC649330;PRAMEF2
CNVR7201.1	17q25.1	17	71873457	71876602	3145	deletion	3	0.9%/18.3%/80.8%	3071	0.0343577	0.0207274	+...	0.0973982	intergenic	PRPSAP1(dist=11632);SPHK1(dist=15683)
CNVR7205.1	17q25.2	17	72295131	72299783	4652	deletion	3	1.1%/13.7%/85.2%	3063	0.0168221	0.0218541	+...	0.441451	downstream	MFSD11
CNVR7209.1	17q25.3	17	73068701	73070621	1920	insertion	2	53.4%/46.6%	3054	0.0222461	0.0241876	+...	0.357712	ncRNA_exonic	LOC100507351
CNVR7213.1	17q25.3	17	73794122	73794572	450	deletion	3	28.6%/50.8%/20.6%	5570	-0.0146885	0.00910407	--..	0.106659	upstream	LOC100996291
CNVR7226.2	17q25.3	17	76332155	76333420	1265	multiallelic	3	18.3%/27.1%/54.6%	3066	-0.000968139	0.0136359	-...	0.943398	intronic	RPTOR
CNVR7227.1	17q25.3	17	78618995	78620280	1285	multiallelic	2	17.3%/82.7%	3046	-0.0426232	0.0249278	-...	0.0872904	intergenic	B3GNTL1(dist=16020);METRNL(dist=10576)
CNVR7227.12	17q25.3	17	78222591	78223622	1031	deletion	3	44.8%/44.6%/10.6%	3069	-0.0130755	0.0132815	-...	0.324875	intronic	RAB40B
CNVR7227.14	17q25.3	17	77700665	77702735	2070	deletion	3	20.7%/46.8%/32.4%	5556	-4.80696e-05	0.00878532	-+..	0.995634	intronic	CCDC57
CNVR7227.15	17q25.3	17	78221667	78223821	2154	multiallelic	3	44.8%/44.9%/10.3%	3064	-0.0129238	0.0131839	-...	0.32695	intronic	RAB40B
CNVR7227.3	17q25.3	17	78526103	78528148	2045	deletion	3	45.5%/44.6%/9.9%	3066	0.00422989	0.0141378	+...	0.764795	intronic	B3GNTL1
CNVR7227.4	17q25.3	17	77910127	77912898	2771	multiallelic	2	91.1%/8.9%	5560	0.0171788	0.0244889	++..	0.482996	UTR5	TEX19
CNVR7227.5	17q25.3	17	78315872	78316647	775	multiallelic	3	17.3%/49.3%/33.4%	3066	0.0030536	0.0154643	+...	0.843466	intronic	TBCD
CNVR7228.1	18p11.32	18	95197	102540	7343	deletion	2	2.9%/97.1%	3064	-0.00300371	0.0420915	-...	0.94311	ncRNA_exonic	ROCK1P1
CNVR7238.1	18p11.31	18	4525436	4526716	1280	multiallelic	3	1.7%/25.6%/72.7%	3054	-0.0157469	0.0195887	-...	0.421466	intergenic	DLGAP1(dist=80170);C18orf42(dist=606956)
CNVR724.1	2p23.3	2	25749422	25750524	1102	deletion	2	22.4%/77.6%	3070	0.0371574	0.0197129	+...	0.0594392	UTR5	DTNB
CNVR7241.1	18p11.31	18	5314675	5316779	2104	insertion	3	37.5%/47.3%/15.2%	5538	9.71337e-05	0.00891066	+-..	0.991303	intergenic	ZBTB14(dist=27623);EPB41L3(dist=65609)
CNVR7241.2	18p11.31	18	5314675	5315795	1120	insertion	3	37.4%/47.5%/15.1%	5544	0.000964151	0.00893329	+-..	0.914053	intergenic	ZBTB14(dist=27623);EPB41L3(dist=66593)
CNVR7242.1	18p11.31	18	5945923	5952557	6634	insertion	4	34.1%/49.3%/14.1%/2.5%	3050	-0.00613237	0.0112416	-...	0.585407	exonic	L3MBTL4
CNVR7255.1	18p11.22	18	10744158	10747494	3336	insertion	4	27.9%/34.5%/22.8%/14.7%	3008	0.0075978	0.0092015	+...	0.408967	intronic	PIEZO2
CNVR7262.1	18p11.21	18	13133387	13134152	765	multiallelic	3	1.7%/22.9%/75.5%	5559	-0.0137602	0.0143324	-+..	0.337018	intergenic	CEP192(dist=18336);LDLRAD4(dist=74577)
CNVR7268.1	18p11.21	18	14269907	14288312	18405	insertion	3	5.6%/39.3%/55.1%	3056	0.00888475	0.0152493	+...	0.56014	intergenic	ANKRD20A5P(dist=52858);CYP4F35P(dist=39110)
CNVR7268.2	18p11.21	18	14245121	14323732	78611	insertion	2	5.4%/94.6%	3021	0.000977084	0.0388244	+...	0.979922	upstream	CYP4F35P
CNVR7268.3	18p11.21	18	14258554	14289237	30683	insertion	3	5.6%/40.1%/54.3%	3056	0.00869535	0.0152909	+...	0.569585	intergenic	ANKRD20A5P(dist=41505);CYP4F35P(dist=38185)
CNVR7269.1	18p11.21	18	14421322	14589321	167999	insertion	3	20.8%/56.9%/22.3%	3020	-0.00962802	0.0156083	-...	0.537333	exonic	POTEC
CNVR7281.1	18q11.2	18	22018116	22020426	2310	deletion	2	7.6%/92.4%	3052	-0.0278697	0.0341062	-...	0.413845	intronic	PSMA8
CNVR7283.1	18q11.2	18	22825640	22826304	664	insertion	3	15.8%/46.7%/37.6%	3071	0.00494377	0.0130564	+...	0.70495	intronic	CHST9
CNVR73.1	1p36.21	1	13025610	13071008	45398	insertion	3	50.8%/41.2%/8.0%	5485	-0.00777005	0.0102004	--..	0.446215	exonic	PRAMEF5
CNVR73.2	1p36.21	1	13025610	13142282	116672	insertion	3	50.9%/41.1%/8.0%	5347	-0.00934029	0.010338	--..	0.366267	exonic	LOC440563;PRAMEF5
CNVR73.7	1p36.21	1	13025610	13048063	22453	multiallelic	2	3.6%/96.4%	3023	0.0676236	0.0456638	+...	0.138633	exonic	PRAMEF5
CNVR7301.1	18q12.2	18	33560073	33560645	572	multiallelic	3	48.0%/42.4%/9.6%	5525	0.00759708	0.00957035	++..	0.427304	intergenic	MIR4318(dist=68897);LINC00669(dist=1480241)
CNVR7307.1	18q12.3	18	36513895	36520704	6809	deletion	3	4.3%/34.2%/61.5%	5486	-0.0119834	0.0107249	--..	0.263848	intergenic	LINC00669(dist=927938);KC6(dist=793530)
CNVR7308.1	18q12.3	18	37118859	37122282	3423	insertion	2	91.9%/8.1%	7289	-0.0315104	0.0201604	---.	0.118056	intergenic	LINC00669(dist=1532902);KC6(dist=191952)
CNVR7310.1	18q12.3	18	38308078	38311677	3599	deletion	3	1.0%/17.2%/81.8%	5562	0.0227633	0.0145671	++..	0.118134	ncRNA_intronic	LOC284260
CNVR7312.1	18q12.3	18	40230687	40236035	5348	deletion	2	9.0%/91.0%	3040	0.0156953	0.0313513	+...	0.616633	intergenic	SYT4(dist=1119074);SETBP1(dist=278101)
CNVR7314.1	18q12.3	18	41092113	41092725	612	deletion	4	2.1%/3.2%/25.1%/69.6%	5563	0.00181307	0.00920231	-+..	0.843809	intronic	SLC14A2
CNVR7319.1	18q21.1	18	42795906	42811898	15992	multiallelic	4	22.1%/9.8%/49.2%/18.9%	3051	-0.00450416	0.00853426	-...	0.597657	exonic	TCEB3C;TCEB3CL;TCEB3CL2
CNVR7330.1	18q21.1	18	45949037	45952430	3393	deletion	3	10.4%/42.5%/47.1%	5522	0.00457809	0.0100239	++..	0.647875	intronic	MYO5B
CNVR7332.1	18q21.2	18	47450919	47452309	1390	multiallelic	3	0.8%/14.6%/84.6%	3064	-0.0121277	0.0250988	-...	0.628956	intergenic	LOC100287225(dist=108082);DCC(dist=668231)
CNVR7336.1	18q21.2	18	49390443	49391768	1325	insertion	3	0.7%/14.3%/85.0%	3067	-0.0118284	0.0229545	-...	0.606344	intergenic	DCC(dist=74172);MBD2(dist=540201)
CNVR7337.1	18q21.2	18	49459896	49464733	4837	insertion	2	13.0%/87.0%	7262	0.00606023	0.0177523	-+-.	0.73282	intergenic	DCC(dist=143625);MBD2(dist=467236)
CNVR7344.1	18q21.31	18	53097735	53099702	1967	multiallelic	3	56.3%/37.5%/6.3%	5455	0.0146306	0.0101137	++..	0.148007	intergenic	BOD1L2(dist=129098);ST8SIA3(dist=71017)
CNVR7346.1	18q21.31	18	54082087	54088134	6047	deletion	3	2.9%/74.1%/23.0%	3054	-0.00688265	0.0207287	-...	0.739863	intronic	NEDD4L
CNVR7352.1	18q21.32	18	56823209	56823716	507	insertion	2	13.1%/86.9%	3067	0.0650109	0.0260708	+...	0.0126444	intergenic	MC4R(dist=632228);CDH20(dist=485039)
CNVR7355.1	18q21.33	18	58398680	58400119	1439	multiallelic	4	6.0%/30.3%/44.6%/19.0%	3071	-0.000908665	0.0107086	-...	0.932377	downstream	ZCCHC2
CNVR7356.1	18q21.33	18	59322895	59325120	2225	deletion	3	34.5%/15.2%/50.2%	3056	0.000422595	0.00937903	+...	0.964062	UTR3	SERPINB5
CNVR736.1	2p23.1	2	31390762	31391550	788	insertion	3	68.8%/3.0%/28.2%	3068	0.00324208	0.00990178	+...	0.743347	intergenic	EHD3(dist=45998);XDH(dist=19142)
CNVR7364.1	18q22.1	18	61874647	61883655	9008	deletion	3	5.2%/42.4%/52.4%	5474	0.00895491	0.0105416	++..	0.395611	intergenic	CDH7(dist=175492);CDH19(dist=435749)
CNVR7365.1	18q22.1	18	61917905	61920159	2254	insertion	3	10.7%/45.2%/44.0%	5519	0.000463605	0.00936958	-+..	0.960537	intergenic	CDH7(dist=218750);CDH19(dist=399245)
CNVR7367.1	18q22.1	18	62058470	62062636	4166	deletion	3	1.0%/19.1%/79.8%	7279	-0.01707	0.013928	-+-.	0.220354	intergenic	CDH7(dist=359315);CDH19(dist=256768)
CNVR7370.1	18q22.1	18	62370731	62372179	1448	multiallelic	3	2.0%/25.1%/73.0%	3063	-0.00190709	0.0186549	-...	0.918574	intronic	CDH19
CNVR7371.1	18q22.1	18	62928224	62930428	2204	deletion	2	9.6%/90.4%	3050	0.0321469	0.026109	+...	0.218226	intergenic	MIR5011(dist=28321);DSEL(dist=394371)
CNVR738.1	2p22.3	2	33078009	33080817	2808	multiallelic	3	8.6%/40.7%/50.6%	5540	-0.0132166	0.0100379	--..	0.18795	intronic	LTBP1
CNVR7381.1	18q22.2	18	66104674	66106294	1620	insertion	3	0.9%/14.9%/84.2%	4806	0.00436926	0.0176416	+.+.	0.804391	upstream	SOCS6
CNVR7388.1	18q22.3	18	68872295	68877800	5505	deletion	2	3.8%/96.2%	5537	-0.0335952	0.0376335	+-..	0.372022	intergenic	NETO1(dist=186505);LOC400655(dist=94473)
CNVR7394.1	18q23	18	72233885	72235750	1865	insertion	2	15.9%/84.1%	3069	0.0364346	0.0253464	+...	0.150586	intronic	ZNF516
CNVR7399.1	18q23	18	73213707	73214587	880	multiallelic	3	55.2%/37.9%/6.8%	3075	0.0119058	0.0136619	+...	0.383504	intergenic	GALR1(dist=102623);SALL3(dist=1626676)
CNVR74.2	1p36.21	1	13226922	13292604	65682	multiallelic	3	2.4%/78.6%/19.0%	3072	-0.0166417	0.0236114	-...	0.480923	exonic	PRAMEF5;PRAMEF6;PRAMEF8
CNVR74.4	1p36.21	1	13218798	13344895	126097	insertion	2	9.0%/91.0%	3037	0.0566544	0.034067	+...	0.096307	exonic	PRAMEF14;PRAMEF15;PRAMEF5;PRAMEF6;PRAMEF8;PRAMEF9
CNVR7401.1	18q23	18	73395994	73397090	1096	insertion	3	32.5%/48.9%/18.6%	5510	-0.00384736	0.00976477	+-..	0.693578	intergenic	GALR1(dist=284910);SALL3(dist=1444173)
CNVR7402.1	18q23	18	73510663	73512313	1650	deletion	3	2.4%/27.6%/70.0%	3075	-0.00573693	0.014588	-...	0.694126	intergenic	GALR1(dist=399579);SALL3(dist=1328950)
CNVR7406.1	18q23	18	74230931	74234271	3340	multiallelic	2	34.6%/65.4%	5536	-0.00638976	0.0145281	-+..	0.660067	intergenic	GALR1(dist=1119847);SALL3(dist=606992)
CNVR7408.1	18q23	18	74298110	74299395	1285	multiallelic	3	5.9%/28.2%/65.9%	3060	-0.00445468	0.0162298	-...	0.783719	intergenic	GALR1(dist=1187026);SALL3(dist=541868)
CNVR7409.1	18q23	18	74365362	74366177	815	insertion	4	0.9%/17.8%/74.7%/6.6%	3069	0.00527495	0.0153767	+...	0.731562	intergenic	GALR1(dist=1254278);SALL3(dist=475086)
CNVR7412.1	18q23	18	74391384	74397871	6487	insertion	2	1.7%/98.3%	7287	-0.00533385	0.0457769	--+.	0.907242	intergenic	GALR1(dist=1280300);SALL3(dist=443392)
CNVR7420.1	18q23	18	74716428	74717275	847	insertion	2	4.4%/95.6%	3074	0.00109288	0.0381334	+...	0.977136	intergenic	GALR1(dist=1605344);SALL3(dist=123988)
CNVR7422.1	18q23	18	74763549	74767192	3643	deletion	2	10.0%/90.0%	7269	-0.019652	0.0198101	--+.	0.321187	intergenic	GALR1(dist=1652465);SALL3(dist=74071)
CNVR7425.1	18q23	18	74875302	74878203	2901	deletion	2	10.6%/89.4%	5511	0.0137228	0.0202051	++..	0.497028	intergenic	SALL3(dist=15345);ATP9B(dist=52182)
CNVR7426.1	18q23	18	74893735	74898695	4960	deletion	2	37.6%/62.4%	3063	-0.0236751	0.018906	-...	0.210476	intergenic	SALL3(dist=33778);ATP9B(dist=31690)
CNVR7428.1	18q23	18	75158729	75160076	1347	deletion	3	1.7%/24.0%/74.2%	5548	-0.0332941	0.0136011	--..	0.014369	intronic	ATP9B
CNVR743.1	2p22.3	2	34548934	34590089	41155	multiallelic	3	12.6%/47.2%/40.2%	7133	-0.0181692	0.00883723	---.	0.0397842	intergenic	MYADML(dist=742146);LOC100288911(dist=1845307)
CNVR7430.1	18q23	18	75188417	75189266	849	deletion	2	16.1%/83.9%	3065	-0.00897154	0.029209	-...	0.75873	intronic	ATP9B
CNVR7435.1	18q23	18	75410960	75413095	2135	multiallelic	4	42.1%/1.7%/1.8%/54.4%	3074	-0.00136285	0.00604304	-...	0.821572	intergenic	NFATC1(dist=20649);CTDP1(dist=127694)
CNVR7436.1	18q23	18	75479427	75481907	2480	multiallelic	2	9.5%/90.5%	3070	0.00822434	0.0287622	+...	0.774922	intergenic	NFATC1(dist=89116);CTDP1(dist=58882)
CNVR7444.1	18q23	18	75746827	75748192	1365	insertion	2	68.1%/31.9%	3071	-0.0142391	0.018242	-...	0.435057	intronic	KCNG2
CNVR7446.1	18q23	18	75780457	75783177	2720	multiallelic	3	16.1%/39.6%/44.3%	3081	0.00100727	0.0137982	+...	0.941806	intronic	PQLC1
CNVR7454.1	19p13.3	19	331799	333829	2030	multiallelic	2	55.6%/44.4%	3064	-0.0160877	0.0204481	-...	0.431426	upstream	THEG
CNVR7457.1	19p13.3	19	354998	356088	1090	deletion	4	4.0%/2.3%/29.1%/64.6%	3053	0.000362434	0.0133443	+...	0.978332	downstream	C2CD4C
CNVR7458.1	19p13.3	19	361772	362352	580	multiallelic	2	47.3%/52.7%	3059	-0.0260972	0.0194154	-...	0.178901	upstream;downstream	C2CD4C;SHC2
CNVR746.1	2p22.3	2	34819216	34820134	918	deletion	3	1.2%/17.8%/81.0%	3059	0.00766936	0.0208299	+...	0.712731	intergenic	MYADML(dist=1012428);LOC100288911(dist=1615262)
CNVR7461.1	19p13.3	19	407734	408374	640	deletion	2	28.1%/71.9%	3059	0.0224641	0.0216035	+...	0.298416	intronic	SHC2
CNVR7465.1	19p13.3	19	515001	517106	2105	insertion	3	60.4%/24.4%/15.3%	3075	0.00217674	0.0133678	+...	0.870648	upstream	BSG
CNVR7465.2	19p13.3	19	516631	520307	3676	deletion	4	2.4%/23.1%/74.5%/0.0%	5539	-0.00595704	0.0114398	+-..	0.602555	upstream	BSG
CNVR7469.1	19p13.3	19	979965	980535	570	deletion	3	2.5%/28.9%/68.6%	3071	-0.0355384	0.0156839	-...	0.0234563	intronic	CNN2
CNVR7479.1	19p13.3	19	1901483	1902640	1157	multiallelic	4	0.3%/12.7%/86.9%/0.0%	3066	0.0152594	0.0277773	+...	0.582768	intronic	CSNK1G2
CNVR748.1	2p22.3	2	35829759	35850986	21227	deletion	4	11.5%/1.4%/53.4%/33.7%	5145	0.00349846	0.0071956	-+..	0.626829	intergenic	MYADML(dist=2022971);LOC100288911(dist=584410)
CNVR7482.1	19p13.3	19	2079443	2080063	620	multiallelic	2	16.8%/83.2%	3075	0.011265	0.0344171	+...	0.743435	intronic	AP3D1
CNVR7489.1	19p13.3	19	2723808	2725118	1310	deletion	3	4.4%/35.1%/60.5%	3072	-0.0156521	0.017245	-...	0.364071	intronic	SGTA
CNVR7497.1	19p13.3	19	3479562	3481792	2230	deletion	3	2.5%/28.2%/69.3%	3067	-0.0250203	0.0178636	-...	0.161324	exonic	FZR1
CNVR7498.1	19p13.3	19	3600029	3600899	870	insertion	2	84.1%/15.9%	3062	-0.0676578	0.0237442	-...	0.00437949	intronic	PIP5K1C
CNVR7512.1	19p13.3	19	5461246	5461694	448	insertion	3	12.7%/45.3%/42.0%	5558	0.0205594	0.0104494	++..	0.0491224	intergenic	ZNRF4(dist=53379);TINCR(dist=47484)
CNVR7517.1	19p13.2	19	6969530	7014213	44683	multiallelic	3	46.6%/40.5%/12.9%	3061	-0.0295049	0.0122846	-...	0.0163158	exonic	MBD3L2;MBD3L3;MBD3L4;MBD3L5
CNVR7521.1	19p13.2	19	7554267	7558758	4491	insertion	2	0.7%/99.3%	3072	0.178661	0.163533	+...	0.27461	upstream	CAMSAP3
CNVR7522.1	19p13.2	19	7660964	7663524	2560	insertion	4	6.8%/0.9%/41.4%/50.9%	3076	-0.010235	0.0116502	-...	0.379662	exonic	FCER2
CNVR7543.1	19p13.2	19	12555939	12559475	3536	multiallelic	3	46.0%/43.2%/10.7%	5512	-0.000677191	0.00976186	-+..	0.944694	intronic	ZNF490
CNVR7545.1	19p13.13	19	13636994	13637717	723	deletion	3	11.9%/45.9%/42.2%	5520	-0.00653337	0.0103343	--..	0.527256	intergenic	CACNA1A(dist=158720);CCDC130(dist=82036)
CNVR755.1	2p22.2	2	36839799	36844533	4734	insertion	3	16.0%/36.3%/47.7%	3054	-0.0077822	0.0128022	-...	0.543268	exonic	VIT
CNVR7552.1	19p13.12	19	15623030	15624264	1234	deletion	3	5.4%/37.6%/57.0%	3061	0.0127128	0.0142849	+...	0.373495	intronic	CYP4F3
CNVR756.1	2p22.2	2	37811582	37859388	47806	multiallelic	3	15.3%/43.3%/41.4%	2993	-0.00573047	0.0142003	-...	0.686547	intergenic	CDC42EP3(dist=58400);RMDN2(dist=146578)
CNVR7572.1	19p12	19	20544441	20553326	8885	deletion	3	32.1%/49.1%/18.8%	5520	-0.00391953	0.00960823	+-..	0.683322	upstream	ZNF737
CNVR7582.1	19p12	19	23009885	23015296	5411	insertion	2	6.4%/93.6%	5547	-0.0299516	0.0251769	-+..	0.234186	intergenic	ZNF728(dist=32035);ZNF724P(dist=183151)
CNVR7584.1	19p12	19	23256971	23258653	1682	deletion	3	6.2%/37.9%/55.8%	5548	0.00719842	0.0107951	++..	0.504884	intergenic	ZNF724P(dist=31959);ZNF91(dist=73685)
CNVR7585.1	19p12	19	23597810	23599889	2079	deletion	3	4.9%/34.9%/60.3%	5529	-0.0104513	0.0102379	--..	0.307327	intergenic	ZNF91(dist=227701);ZNF675(dist=27659)
CNVR759.1	2p22.1	2	38809381	38826334	16953	deletion	3	84.8%/14.3%/0.9%	5539	-0.0310281	0.0199093	+-..	0.119121	exonic	GALM;SRSF7
CNVR7592.1	19q12	19	32906838	32911395	4557	insertion	2	97.4%/2.6%	3040	0.0450255	0.0622459	+...	0.469466	intergenic	NONE(dist=NONE);LINC00662(dist=61846)
CNVR7594.1	19q12	19	33024841	33028761	3920	deletion	2	57.0%/43.0%	3059	-0.00763423	0.0237438	-...	0.747813	intergenic	LINC00662(dist=48153);LOC148145(dist=1119117)
CNVR76.1	1p36.21	1	13479789	13517623	37834	multiallelic	3	0.8%/15.9%/83.3%	3065	0.00453921	0.020593	+...	0.82554	exonic	PRAMEF15;PRAMEF7;PRAMEF8;PRAMEF9
CNVR7609.1	19q12	19	36580439	36583959	3520	insertion	2	52.8%/47.2%	5534	-0.00622565	0.0124897	--..	0.618157	intergenic	TSHZ3(dist=48409);THEG5(dist=191068)
CNVR7611.1	19q12	19	36881050	36884750	3700	deletion	3	1.4%/80.3%/18.3%	3039	-0.0187771	0.0213887	-...	0.379999	intergenic	THEG5(dist=105265);ZNF507(dist=643604)
CNVR7620.1	19q13.11	19	39419344	39422528	3184	insertion	2	2.0%/98.0%	7290	-0.0157206	0.0422226	---.	0.70965	downstream	LSM14A
CNVR7625.1	19q13.12	19	40353025	40358078	5053	deletion	2	12.9%/87.1%	7256	-0.000540038	0.0171068	+--.	0.974816	downstream	FXYD5
CNVR7627.1	19q13.12	19	40541094	40557441	16347	deletion	3	6.3%/38.3%/55.5%	7252	0.00573497	0.00884404	-++.	0.51669	exonic	FFAR3
CNVR7633.1	19q13.13	19	43033392	43037198	3806	deletion	3	1.0%/20.1%/78.9%	5501	-0.00248179	0.0146425	+-..	0.86541	ncRNA_exonic	LOC100631378
CNVR7633.2	19q13.13	19	43035678	43036926	1248	deletion	3	1.2%/20.0%/78.7%	3064	0.00521701	0.020321	+...	0.797387	ncRNA_exonic	LOC100631378
CNVR7639.1	19q13.2	19	45077250	45077890	640	deletion	3	4.5%/18.9%/76.6%	3068	-0.00464648	0.0180163	-...	0.796481	intronic	FCGBP
CNVR764.1	2p21	2	41629512	41634678	5166	deletion	3	14.1%/47.7%/38.2%	5539	-0.0141317	0.00938457	--..	0.132108	intergenic	SLC8A1(dist=1036433);LOC388942(dist=323521)
CNVR7642.1	19q13.2	19	46029141	46085096	55955	multiallelic	3	5.3%/92.4%/2.3%	7297	0.0239157	0.0211504	+++.	0.258162	exonic	CYP2A6;CYP2A7
CNVR7645.1	19q13.2	19	46372097	46372837	740	insertion	3	48.9%/43.7%/7.4%	3070	-0.0157281	0.016165	-...	0.330569	intergenic	CYP2F1(dist=45976);CYP2S1(dist=18118)
CNVR765.1	2p21	2	41817888	41818771	883	deletion	3	31.1%/49.7%/19.2%	5547	-0.0169455	0.00865608	--..	0.0502725	intergenic	SLC8A1(dist=1224809);LOC388942(dist=139428)
CNVR7661.1	19q13.31	19	49605136	49612671	7535	multiallelic	2	1.7%/98.3%	3042	-0.0442275	0.0757502	-...	0.559314	upstream;downstream	ZNF285;ZNF229
CNVR7663.1	19q13.31	19	49649342	49656093	6751	multiallelic	2	56.0%/44.0%	3045	0.00103588	0.0249958	+...	0.966943	upstream	ZNF229
CNVR767.1	2p21	2	42127992	42129350	1358	deletion	3	10.6%/46.7%/42.7%	3057	-0.0202356	0.0139859	-...	0.147937	exonic	PKDCC
CNVR7673.1	19q13.32	19	51314420	51320101	5681	deletion	2	2.7%/97.3%	3053	-0.00359911	0.0615579	-...	0.953376	exonic	IGFL3
CNVR768.1	2p21	2	42199654	42200606	952	deletion	4	2.0%/17.7%/50.0%/30.4%	3064	-0.000213996	0.0114549	-...	0.985095	intergenic	PKDCC(dist=60482);EML4(dist=49388)
CNVR7692.1	19q13.33	19	55769690	55774043	4353	deletion	4	2.0%/0.1%/31.0%/66.8%	5435	0.00383479	0.0110827	+-..	0.72933	upstream	LRRC4B
CNVR7693.1	19q13.33	19	55798672	55801475	2803	deletion	4	17.0%/42.3%/31.0%/9.7%	2971	0.00816974	0.0100359	+...	0.415617	ncRNA_exonic	SNAR-F
CNVR7693.2	19q13.33	19	55797954	55800825	2871	deletion	4	17.0%/41.9%/31.7%/9.4%	2865	0.01003	0.0101172	+...	0.321503	ncRNA_exonic	SNAR-F
CNVR7696.1	19q13.33	19	56098419	56099818	1399	multiallelic	3	22.9%/51.0%/26.1%	5563	-0.0177206	0.00884374	--..	0.0450969	upstream;downstream	KLKP1;KLK4
CNVR7702.1	19q13.33	19	56823616	56842035	18419	deletion	3	3.4%/28.4%/68.1%	7287	-0.00209896	0.0114329	-+-.	0.854335	exonic	SIGLEC14;SIGLEC5
CNVR7705.1	19q13.33	19	57555375	57555986	611	insertion	3	5.4%/40.0%/54.6%	3075	-0.0212917	0.0155685	-...	0.171431	intronic	ZNF610
CNVR7705.2	19q13.33	19	57554521	57555986	1465	insertion	3	5.5%/40.2%/54.4%	3067	-0.0230099	0.0158925	-...	0.147661	intronic	ZNF610
CNVR7706.1	19q13.33	19	57580562	57582941	2379	deletion	3	1.2%/23.6%/75.2%	5525	0.000597911	0.0135291	+-..	0.964749	UTR3	ZNF880
CNVR7709.1	19q13.41	19	58208979	58246055	37076	deletion	3	79.5%/17.1%/3.3%	4791	0.0207309	0.0146344	+.+.	0.156602	exonic	ERVV-1;ERVV-2
CNVR7710.1	19q13.41	19	58323411	58324031	620	insertion	3	31.2%/10.4%/58.4%	3069	0.0101287	0.00959443	+...	0.291112	intronic	ZNF415
CNVR7718.1	19q13.42	19	59247515	59252299	4784	insertion	3	4.7%/34.3%/61.1%	5527	0.00925744	0.0111973	++..	0.408375	intronic	VSTM1
CNVR7721.2	19q13.42	19	59428653	59431829	3176	multiallelic	4	1.1%/3.9%/29.8%/65.3%	3024	-0.0146205	0.0139258	-...	0.293772	upstream;downstream	LILRB3;LILRA6
CNVR7721.3	19q13.42	19	59415731	59440844	25113	multiallelic	4	0.7%/6.4%/52.1%/40.8%	2938	-0.00288339	0.0138132	-...	0.83465	exonic	LILRA6;LILRB3
CNVR7721.4	19q13.42	19	59416351	59435445	19094	multiallelic	4	0.7%/6.5%/51.5%/41.3%	2942	-0.00233519	0.0138525	-...	0.866131	exonic	LILRA6;LILRB3
CNVR7721.5	19q13.42	19	59428732	59430202	1470	insertion	4	5.1%/30.1%/64.8%/0.0%	3049	-0.0172658	0.0114512	-...	0.131614	upstream;downstream	LILRB3;LILRA6
CNVR7722.1	19q13.42	19	59492209	59503174	10965	multiallelic	3	4.3%/33.3%/62.4%	7267	0.000115893	0.00984931	+-+.	0.990612	exonic	LILRA3
CNVR7724.1	19q13.42	19	59894904	59897249	2345	deletion	2	52.7%/47.3%	5544	0.00106394	0.0126124	+-..	0.932773	intergenic	LILRB4(dist=23246);LILRP2(dist=14164)
CNVR7725.2	19q13.42	19	59931522	59993643	62121	insertion	5	1.7%/7.4%/19.0%/47.1%/24.8%	2987	-0.00801073	0.00887181	-...	0.366557	exonic	KIR2DL1;KIR2DL3;KIR3DL3
CNVR7725.4	19q13.42	19	59937631	59949397	11766	insertion	3	12.5%/47.0%/40.5%	3033	0.00826685	0.013533	+...	0.54129	exonic	KIR2DL3;KIR3DL3
CNVR7726.1	19q13.42	19	60168046	60169697	1651	insertion	4	15.8%/8.6%/48.3%/27.3%	3065	0.00369557	0.00900468	+...	0.681509	UTR5	NLRP2
CNVR7727.1	19q13.42	19	60236037	60236811	774	deletion	3	4.8%/32.4%/62.8%	3072	0.0199244	0.0192424	+...	0.300461	intronic	GP6
CNVR7734.1	19q13.42	19	60959297	60978150	18853	deletion	5	2.5%/33.0%/21.7%/24.5%/18.3%	3048	-0.0168378	0.00673217	-...	0.0123808	exonic	RFPL4A
CNVR7735.1	19q13.42	19	61052832	61055166	2334	deletion	3	67.2%/29.1%/3.7%	3063	0.0203667	0.0155569	+...	0.190475	intronic	NLRP4
CNVR7736.1	19q13.42	19	61378531	61380470	1939	deletion	2	52.7%/47.3%	3052	0.0138182	0.0185665	+...	0.456723	exonic	GALP
CNVR7738.1	19q13.43	19	61437252	61440226	2974	insertion	2	26.5%/73.5%	3032	0.00268019	0.0214052	+...	0.900356	upstream	ZSCAN5A
CNVR7739.1	19q13.43	19	61542270	61543109	839	multiallelic	3	0.8%/15.0%/84.2%	3074	0.00636299	0.024675	+...	0.796506	intergenic	ZSCAN5A(dist=110799);ZNF542(dist=28171)
CNVR7740.1	19q13.43	19	61558276	61561655	3379	insertion	3	0.6%/14.3%/85.1%	5531	-0.021683	0.0171709	--..	0.206669	upstream	ZNF542
CNVR7747.1	19q13.43	19	62527588	62528327	739	insertion	2	51.6%/48.4%	3075	-0.0258748	0.0154343	-...	0.0936494	intronic	ZNF543
CNVR7753.1	20p13	20	296844	298842	1998	insertion	3	29.4%/22.3%/48.3%	3060	-0.0113648	0.0130538	-...	0.383966	intergenic	NRSN2(dist=13332);TRIB3(dist=10466)
CNVR776.1	2p21	2	44320425	44322053	1628	deletion	3	3.0%/29.2%/67.8%	5551	-0.0141423	0.0112744	+-..	0.209705	downstream	PPM1B
CNVR7762.1	20p13	20	1337176	1338798	1622	insertion	3	23.6%/50.6%/25.8%	2957	0.00119195	0.013707	+...	0.930704	intergenic	FKBP1A-SDCBP2(dist=15360);NSFL1C(dist=32009)
CNVR7763.1	20p13	20	1500338	1544222	43884	multiallelic	4	2.8%/57.5%/6.0%/33.7%	3019	-0.00450004	0.00962679	-...	0.640178	exonic	SIRPB1
CNVR7763.2	20p13	20	1504955	1509014	4059	deletion	3	2.2%/24.1%/73.7%	7287	-0.0132837	0.0116104	---.	0.252576	exonic	SIRPB1
CNVR7764.1	20p13	20	1842900	1843796	896	deletion	3	13.8%/47.8%/38.4%	5550	0.0015048	0.00943721	+-..	0.873311	exonic	SIRPA
CNVR7777.1	20p12.3	20	5973413	5975507	2094	deletion	3	1.3%/22.5%/76.2%	5544	-0.00278226	0.014207	+-..	0.844737	intronic	LRRN4
CNVR7779.1	20p12.3	20	7346742	7351609	4867	deletion	3	2.8%/30.3%/66.9%	7294	0.0158817	0.0103571	+-+.	0.125176	intergenic	BMP2(dist=637832);HAO1(dist=460022)
CNVR7784.1	20p12.2	20	9268527	9269996	1469	insertion	2	87.8%/12.2%	3054	-0.0116746	0.0274653	-...	0.670787	intronic	PLCB4
CNVR7784.3	20p12.2	20	9269378	9269894	516	insertion	2	12.2%/87.8%	3055	0.0130984	0.028679	+...	0.647869	intronic	PLCB4
CNVR7785.1	20p12.2	20	11595495	11596765	1270	deletion	2	7.3%/92.7%	5524	0.0292261	0.0234683	++..	0.213006	intergenic	LOC339593(dist=393464);BTBD3(dist=222712)
CNVR7794.1	20p12.1	20	15249756	15251851	2095	deletion	3	5.3%/36.5%/58.2%	7286	-0.00448754	0.0100807	--+.	0.656204	intronic	MACROD2
CNVR7803.1	20p11.23	20	18136927	18139750	2823	deletion	3	7.3%/39.5%/53.3%	3070	0.0301484	0.0191608	+...	0.115617	intergenic	CSRP2BP(dist=19896);ZNF133(dist=77371)
CNVR7804.1	20p11.23	20	19852678	19853324	646	insertion	2	1.3%/98.7%	3078	-0.0171816	0.073326	-...	0.814738	intronic	RIN2
CNVR7808.1	20p11.22	20	21234267	21236529	2262	insertion	3	49.5%/42.5%/8.0%	5522	-0.00582227	0.0110979	--..	0.599842	intronic	XRN2
CNVR7812.1	20p11.21	20	23541820	23542562	742	insertion	5	5.4%/32.2%/27.6%/27.0%/7.7%	3066	-0.0170265	0.0083706	-...	0.0419429	upstream	CST9
CNVR7823.5	20p11.1	20	26004461	26012330	7869	insertion	3	6.6%/38.3%/55.1%	3053	0.0396555	0.0153834	+...	0.00994273	ncRNA_exonic	FAM182A
CNVR7835.1	20q11.22	20	32705988	32707384	1396	deletion	3	14.4%/47.1%/38.6%	5551	0.0148284	0.0100214	-+..	0.13896	intronic	PIGU
CNVR7842.1	20q11.23	20	36488458	36489263	805	deletion	5	0.2%/0.7%/99.1%/0.0%/0.0%	5568	-0.0599507	0.0247761	--..	0.0155332	ncRNA_exonic	LOC388796
CNVR7849.1	20q13.12	20	41705581	41707310	1729	insertion	3	62.1%/33.5%/4.4%	5537	0.00207931	0.0121588	+-..	0.864214	intronic	IFT52
CNVR785.1	2p16.3	2	48704713	48711350	6637	deletion	3	4.6%/33.2%/62.2%	5540	-0.00641507	0.0117467	-+..	0.584985	intronic	GTF2A1L;STON1-GTF2A1L
CNVR7850.1	20q13.12	20	41914857	41917438	2581	deletion	3	5.2%/35.5%/59.2%	5530	-0.0207622	0.010224	--..	0.0422811	intergenic	GTSF1L(dist=125801);TOX2(dist=59468)
CNVR7858.1	20q13.12	20	44225509	44227289	1780	deletion	2	7.2%/92.8%	5546	-0.0275438	0.0270634	--..	0.308797	downstream	CDH22
CNVR7865.1	20q13.2	20	50192829	50194166	1337	deletion	3	3.8%/32.0%/64.2%	5548	-0.0133766	0.011297	-+..	0.236379	intronic	ZFP64
CNVR787.1	2p16.3	2	49387224	49392786	5562	deletion	2	9.2%/90.8%	7288	0.0293161	0.0191716	+++.	0.12623	intergenic	FSHR(dist=152054);NRXN1(dist=606361)
CNVR7872.1	20q13.2	20	51908207	51917753	9546	multiallelic	3	24.1%/48.8%/27.1%	3034	-0.010782	0.0139666	-...	0.440127	downstream	SUMO1P1
CNVR7881.1	20q13.2	20	53671106	53671794	688	deletion	2	42.2%/57.8%	3071	-0.0236693	0.0193997	-...	0.222431	intergenic	DOK5(dist=969989);CBLN4(dist=334026)
CNVR7890.1	20q13.31	20	55533543	55535726	2183	insertion	3	18.8%/54.0%/27.2%	3061	0.0189623	0.0146177	+...	0.194556	UTR5	CTCFL
CNVR7898.1	20q13.33	20	58417447	58419167	1720	deletion	3	52.6%/45.1%/2.3%	3058	0.0187216	0.0187451	+...	0.317917	intergenic	LOC284757(dist=86738);MIR4533(dist=67397)
CNVR7903.1	20q13.33	20	59109316	59111389	2073	deletion	4	11.6%/17.6%/33.6%/37.3%	3074	-0.00757435	0.0083936	-...	0.366846	intergenic	MIR4533(dist=622682);CDH4(dist=149488)
CNVR7915.1	20q13.33	20	59951210	59957686	6476	multiallelic	3	66.9%/27.4%/5.7%	3056	-0.0354409	0.0178939	-...	0.0476343	downstream	CDH4;MIR1257
CNVR7917.1	20q13.33	20	60066063	60067498	1435	multiallelic	2	46.0%/54.0%	3074	0.00697934	0.0184133	+...	0.704659	intronic	TAF4
CNVR7923.1	20q13.33	20	60774613	60775623	1010	multiallelic	3	5.8%/35.2%/59.0%	5539	-0.00958127	0.0105733	--..	0.364845	upstream;downstream	LOC100127888;SLCO4A1
CNVR7927.1	20q13.33	20	61195163	61196042	879	insertion	3	65.4%/31.2%/3.3%	5548	-0.00237328	0.0111317	-+..	0.83117	upstream;downstream	HAR1A;HAR1B;LOC63930
CNVR7928.1	20q13.33	20	61236290	61237386	1096	insertion	3	33.5%/48.9%/17.6%	3062	-0.00914827	0.0149389	-...	0.540287	intergenic	HAR1A(dist=30108);MIR124-3(dist=42911)
CNVR793.1	2p16.3	2	51780138	51781276	1138	deletion	3	1.2%/18.7%/80.0%	3067	-0.0290228	0.0195986	-...	0.138643	intergenic	NRXN1(dist=666960);ASB3(dist=1969345)
CNVR7931.1	20q13.33	20	61708458	61711981	3523	deletion	2	62.3%/37.7%	3053	0.0230959	0.0185295	+...	0.212602	intronic	GMEB2
CNVR7934.1	20q13.33	20	61932170	61934364	2194	deletion	2	89.5%/10.5%	3063	0.00351755	0.0310782	+...	0.909885	intergenic	ZBTB46(dist=24870);ABHD16B(dist=28646)
CNVR7937.1	20q13.33	20	62066654	62067959	1305	insertion	3	14.0%/48.7%/37.2%	3066	-0.0219101	0.0125732	-...	0.0814042	exonic	ZNF512B
CNVR794.1	2p16.3	2	52602921	52638820	35899	deletion	3	5.8%/43.5%/50.6%	5355	-0.000688993	0.0104086	-+..	0.947223	intergenic	NRXN1(dist=1489743);ASB3(dist=1111801)
CNVR7941.1	20q13.33	20	62219069	62221199	2130	deletion	3	25.7%/48.0%/26.2%	3058	-0.0137694	0.0135909	-...	0.310995	intergenic	NPBWR2(dist=10441);MYT1(dist=45072)
CNVR7947.5	21p11.1	21	10041982	10077118	35136	insertion	2	44.4%/55.6%	3065	-0.0440207	0.0210914	-...	0.0368755	exonic	BAGE2;BAGE3
CNVR7947.6	21p11.2	21	9881542	9970767	89225	insertion	2	33.2%/66.8%	2998	0.0124978	0.0204372	+...	0.540853	exonic	TPTE
CNVR7947.7	21p11.2	21	9882589	9906735	24146	insertion	2	33.0%/67.0%	3061	0.012069	0.0203997	+...	0.554101	intergenic	NONE(dist=NONE);TPTE(dist=21879)
CNVR7949.2	21q11.2	21	13646767	13666854	20087	insertion	3	22.9%/48.9%/28.2%	3051	0.0331978	0.0142526	+...	0.0198456	intergenic	ANKRD30BP2(dist=234325);MIR3156-3(dist=33722)
CNVR7950.1	21q11.2	21	13738734	13739562	828	deletion	3	14.0%/48.5%/37.6%	5533	-0.00406227	0.0102972	-+..	0.693211	intergenic	MIR3156-3(dist=38082);POTED(dist=164807)
CNVR7953.1	21q11.2	21	14145877	14196070	50193	multiallelic	2	60.4%/39.6%	3010	-0.050231	0.026967	-...	0.0625066	upstream	C21orf15
CNVR7953.2	21q11.2	21	14185561	14194572	9011	insertion	3	2.8%/43.3%/53.9%	3045	-0.0237269	0.018724	-...	0.205088	intergenic	C21orf15(dist=43005);ANKRD20A11P(dist=43395)
CNVR796.1	2p16.2	2	53411428	53413564	2136	multiallelic	2	9.0%/91.0%	3044	0.0110305	0.033716	+...	0.743548	intergenic	NONE(dist=NONE);ASB3(dist=337057)
CNVR7995.2	21q22.11	21	33615588	33618595	3007	deletion	2	46.8%/53.2%	3082	0.0203651	0.0252723	+...	0.420343	upstream	IFNAR1
CNVR8021.1	21q22.3	21	42223189	42226495	3306	deletion	4	0.5%/0.5%/16.4%/82.6%	5558	-0.0179832	0.0136387	--..	0.187321	intronic	C2CD2
CNVR8029.1	21q22.3	21	43646951	43662973	16022	deletion	2	93.1%/6.9%	7488	-0.000599216	0.0138315	+..-	0.965445	exonic	SIK1
CNVR8030.1	21q22.3	21	43794624	43797920	3296	insertion	3	28.8%/50.7%/20.5%	7276	-0.0120046	0.0079594	---.	0.131497	intronic	HSF2BP
CNVR8032.1	21q22.3	21	43983691	43985291	1600	deletion	2	3.9%/96.1%	3062	0.00926162	0.0496556	+...	0.852039	intronic	PDXK
CNVR8037.1	21q22.3	21	44443385	44445461	2076	multiallelic	3	7.3%/39.6%/53.1%	5556	-0.00615704	0.0103557	+-..	0.552141	intergenic	C21orf33(dist=53352);ICOSLG(dist=25689)
CNVR8042.1	21q22.3	21	44653356	44655429	2073	insertion	2	55.5%/44.5%	3051	-0.0102384	0.0178496	-...	0.566245	intronic	TRPM2
CNVR8045.1	21q22.3	21	45225941	45227021	1080	multiallelic	3	1.5%/1.8%/96.7%	3076	0.00329554	0.0348512	+...	0.924664	downstream	FAM207A;LINC00163
CNVR8046.1	21q22.3	21	45272399	45273154	755	multiallelic	3	3.1%/29.1%/67.8%	3052	0.00456474	0.0171255	+...	0.789818	intergenic	LINC00162(dist=23329);SSR4P1(dist=42145)
CNVR8059.1	21q22.3	21	46168124	46169669	1545	multiallelic	2	44.9%/55.1%	3077	0.00353659	0.0204702	+...	0.862834	intronic	PCBP3
CNVR8062.1	21q22.3	21	46278567	46279940	1373	insertion	2	70.8%/29.2%	3054	0.0154134	0.0183502	+...	0.400931	intergenic	COL6A1(dist=29176);COL6A2(dist=62521)
CNVR8067.1	21q22.3	21	46481946	46483100	1154	deletion	3	17.0%/49.0%/33.9%	5527	-0.00859297	0.00924119	-+..	0.352446	ncRNA_intronic	MCM3AP-AS1
CNVR8068.1	21q22.3	21	46536848	46539150	2302	insertion	3	10.7%/73.9%/15.4%	3054	0.00312063	0.016818	+...	0.852796	intronic	YBEY
CNVR8069.1	21q22.3	21	46626372	46629012	2640	insertion	3	1.0%/20.2%/78.8%	3023	0.0142374	0.0196453	+...	0.468622	intronic	PCNT
CNVR8071.1	22q11.1	22	14430035	14442403	12368	multiallelic	2	79.4%/20.6%	5548	-0.0254973	0.0171542	--..	0.137183	intergenic	NONE(dist=NONE);LINC00516(dist=99663)
CNVR8072.2	22q11.1	22	14960816	14993907	33091	deletion	2	9.0%/91.0%	3076	0.0127972	0.0290889	+...	0.659986	intergenic	OR11H1(dist=131012);CCT8L2(dist=457741)
CNVR8073.3	22q11.1	22	15353233	15430274	77041	insertion	2	20.2%/79.8%	3012	0.0211978	0.0224376	+...	0.344788	intergenic	OR11H1(dist=523429);CCT8L2(dist=21374)
CNVR8081.1	22q11.21	22	16437972	16439807	1835	insertion	3	79.3%/19.7%/1.0%	5539	-0.000753933	0.0156116	-+..	0.961483	intronic	SLC25A18
CNVR8083.1	22q11.21	22	16521502	16524456	2954	deletion	4	4.1%/4.4%/29.7%/61.8%	3052	0.0088352	0.0118829	+...	0.457164	intronic	BCL2L13
CNVR8086.1	22q11.21	22	16998896	17005431	6535	insertion	2	86.0%/14.0%	5512	0.0262698	0.0178091	++..	0.140192	upstream;downstream	USP18;TUBA8
CNVR8086.2	22q11.21	22	17004138	17009529	5391	deletion	2	8.5%/91.5%	7262	-0.0282071	0.0195502	---.	0.149077	upstream;downstream	USP18;TUBA8
CNVR8087.2	22q11.21	22	17075374	17303473	228099	insertion	2	65.1%/34.9%	5300	0.0107804	0.013172	-+..	0.41311	exonic	DGCR6;PRODH
CNVR8087.5	22q11.21	22	17036938	17209266	172328	deletion	2	65.0%/35.0%	5359	0.0137527	0.0131382	++..	0.295205	exonic	USP18
CNVR8087.7	22q11.21	22	17142783	17257998	115215	insertion	2	4.2%/95.8%	3016	0.0157627	0.0485206	+...	0.745282	ncRNA_exonic	GGT3P
CNVR8087.9	22q11.21	22	17068969	17097429	28460	multiallelic	3	64.2%/29.2%/6.6%	3053	-0.00122814	0.0134841	-...	0.927428	intergenic	USP18(dist=28807);GGT3P(dist=43773)
CNVR8090.1	22q11.21	22	17951645	17953028	1383	deletion	3	14.5%/48.6%/36.9%	7267	0.000477852	0.00805283	++-.	0.952682	intergenic	LOC150185(dist=17283);SEPT5(dist=128959)
CNVR8094.4	22q11.21	22	18692593	18889401	196808	multiallelic	2	61.7%/38.3%	7049	-0.00873458	0.0118552	--+.	0.461262	exonic	RIMBP3;TMEM191B
CNVR8096.1	22q11.21	22	19229829	19234533	4704	insertion	3	60.7%/34.4%/5.0%	3067	-0.0180882	0.0152877	-...	0.236736	intronic	MED15
CNVR81.1	1p36.21	1	14308898	14311535	2637	deletion	4	7.1%/1.7%/38.9%/52.4%	5537	0.00798382	0.0074591	+-..	0.284463	intergenic	PRDM2(dist=284737);KAZN(dist=486265)
CNVR810.1	2p16.1	2	59476800	59484511	7711	deletion	2	6.0%/94.0%	5532	0.0437588	0.0302521	++..	0.148045	intergenic	FLJ30838(dist=332395);MIR4432(dist=983490)
CNVR8101.1	22q11.21	22	20142750	20249744	106994	multiallelic	2	57.3%/42.7%	3038	-0.0329822	0.0213204	-...	0.121869	exonic	RIMBP3B;RIMBP3C;TMEM191C;UBE2L3
CNVR8102.1	22q11.22	22	20638772	20644042	5270	insertion	2	78.2%/21.8%	3071	0.00641191	0.0214934	+...	0.765459	exonic	TOP3B
CNVR8105.1	22q11.23	22	21808587	21809213	626	deletion	3	7.1%/39.1%/53.8%	5513	-0.00703831	0.00991922	--..	0.477975	intronic	RTDR1
CNVR8106.1	22q11.23	22	21906901	21907796	895	deletion	3	5.2%/33.6%/61.2%	5544	0.0135249	0.010801	++..	0.210502	intronic	BCR
CNVR8113.1	22q11.23	22	22355609	22357663	2054	insertion	3	3.5%/31.1%/65.3%	5516	0.00167005	0.0127974	-+..	0.896171	ncRNA_exonic	GUSBP11
CNVR8114.4	22q11.23	22	22604143	22607619	3476	deletion	4	32.9%/18.1%/33.6%/15.5%	5499	-0.00843202	0.00585822	--..	0.150052	intergenic	LOC284889(dist=33026);GSTT2(dist=21982)
CNVR8114.6	22q11.23	22	22603873	22673671	69798	deletion	4	32.2%/20.6%/30.8%/16.4%	2945	-0.00613593	0.00809529	-...	0.448473	exonic	DDT;DDTL;GSTT2;GSTT2B
CNVR8114.7	22q11.23	22	22691982	22734715	42733	multiallelic	4	16.8%/3.8%/74.1%/5.3%	2980	-0.00442886	0.0122643	-...	0.718012	exonic	GSTT1;LOC391322
CNVR8114.8	22q11.23	22	22626028	22660855	34827	deletion	3	31.4%/48.3%/20.3%	5536	-0.0157399	0.0092599	--..	0.0891696	exonic	DDT;DDTL;GSTT2;GSTT2B
CNVR8114.9	22q11.23	22	22624544	22625940	1396	insertion	3	4.2%/11.1%/84.7%	3039	0.000200108	0.0183007	+...	0.991276	downstream	GSTT2;GSTT2B
CNVR8119.1	22q11.23	22	23779752	23782479	2727	deletion	2	16.3%/83.7%	5525	0.0049416	0.0168261	-+..	0.768997	intronic	KIAA1671
CNVR8120.1	22q11.23	22	23949034	24258990	309956	multiallelic	3	1.8%/94.3%/4.0%	7081	-0.0172547	0.0236229	-+-.	0.465131	exonic	CRYBB2;LRP5L
CNVR8131.1	22q12.2	22	29750065	29750768	703	insertion	4	1.1%/0.5%/20.8%/77.6%	3063	-0.00423434	0.0155205	-...	0.784989	intergenic	TUG1(dist=44685);SMTN(dist=56514)
CNVR8136.1	22q12.3	22	31257932	31258517	585	insertion	3	8.8%/44.7%/46.5%	3078	-0.0134103	0.0127874	-...	0.29431	intronic	SYN3
CNVR8139.1	22q12.3	22	32085873	32090446	4573	deletion	2	16.5%/83.5%	5466	-0.00879998	0.0163844	-+..	0.591201	intronic	LARGE
CNVR8140.1	22q12.3	22	32110263	32113473	3210	insertion	3	1.3%/21.8%/76.9%	5529	0.00452391	0.0144164	++..	0.75367	exonic	LARGE
CNVR8144.1	22q12.3	22	33625028	33629027	3999	insertion	3	20.7%/40.8%/38.5%	3053	0.017094	0.0119289	+...	0.151861	intergenic	LARGE(dist=978612);ISX(dist=163103)
CNVR8146.1	22q12.3	22	33799747	33801058	1311	deletion	3	38.6%/14.4%/47.0%	5555	-0.00812031	0.00696229	--..	0.243482	intronic	ISX
CNVR8151.1	22q12.3	22	34942923	34944355	1432	deletion	3	0.4%/13.6%/86.0%	5502	0.00302413	0.018561	+-..	0.870574	downstream	APOL2
CNVR8154.1	22q12.3	22	35473303	35476957	3654	insertion	3	48.5%/43.2%/8.3%	5185	-0.00157715	0.0102655	-+..	0.877896	downstream	IFT27
CNVR8155.1	22q12.3	22	35823634	35824314	680	deletion	2	4.9%/95.1%	3074	0.00356141	0.0417713	+...	0.932055	intronic	TMPRSS6
CNVR8157.1	22q13.1	22	36074366	36080106	5740	deletion	2	14.5%/85.5%	5515	0.000695469	0.0191287	+-..	0.970997	intergenic	CYTH4(dist=33031);ELFN2(dist=13840)
CNVR8163.1	22q13.1	22	37623842	37628611	4769	deletion	3	13.6%/47.2%/39.2%	5549	0.00791687	0.00972641	-+..	0.41567	intergenic	CBX6(dist=25638);APOBEC3A_B(dist=54862)
CNVR8164.1	22q13.1	22	37685753	37722446	36693	deletion	2	13.9%/86.1%	4775	0.0231946	0.0223311	+.+.	0.298959	exonic	APOBEC3A;APOBEC3A_B;APOBEC3B
CNVR8168.1	22q13.2	22	40847202	40871911	24709	multiallelic	2	23.1%/76.9%	3043	0.00170173	0.0215618	+...	0.937094	exonic	CYP2D6
CNVR8170.1	22q13.2	22	41047344	41050385	3041	deletion	2	7.0%/93.0%	3060	0.026457	0.0361327	+...	0.464036	intergenic	LOC388906(dist=46532);NFAM1(dist=55973)
CNVR8175.1	22q13.2	22	42561501	42562326	825	deletion	3	4.1%/32.5%/63.4%	3083	0.0354044	0.0191776	+...	0.0648733	intronic	SULT4A1
CNVR820.1	2p14	2	65953133	65958519	5386	insertion	2	32.4%/67.6%	7492	0.0167356	0.00804351	+..+	0.0374672	intergenic	SPRED2(dist=439973);MIR4778(dist=480366)
CNVR8201.1	22q13.32	22	47449936	47450956	1020	deletion	5	12.3%/27.3%/19.5%/37.4%/3.5%	3068	0.00061977	0.00844365	+...	0.941487	intronic	FAM19A5
CNVR8208.1	22q13.32	22	48101452	48103557	2105	deletion	3	1.7%/22.4%/75.9%	5562	0.00471481	0.0143522	+-..	0.742529	intergenic	LOC100128946(dist=421250);C22orf34(dist=295737)
CNVR8221.1	22q13.33	22	49414530	49425590	11060	multiallelic	3	52.7%/44.7%/2.6%	3027	-0.0185334	0.0161293	-...	0.250534	upstream	ARSA
CNVR8223.1	22q13.33	22	49464833	49468258	3425	insertion	3	20.1%/51.2%/28.7%	3062	0.00206907	0.0138325	+...	0.881096	intronic	SHANK3
CNVR823.1	2p14	2	66359130	66361117	1987	deletion	3	3.2%/28.5%/68.3%	5546	0.00334232	0.011993	-+..	0.780484	intergenic	SPRED2(dist=845970);MIR4778(dist=77768)
CNVR827.1	2p14	2	69978299	69979059	760	multiallelic	3	20.1%/48.0%/31.9%	5517	0.0070741	0.00896087	++..	0.429853	intronic	SNRNP27
CNVR828.1	2p13.3	2	70514658	70516288	1630	deletion	3	16.5%/44.7%/38.7%	3057	0.00167788	0.0126394	+...	0.894391	intergenic	FAM136A(dist=131934);TGFA(dist=11632)
CNVR836.1	2p13.1	2	74432619	74462051	29432	insertion	2	80.7%/19.3%	3039	-0.0159459	0.0222421	-...	0.47342	exonic	DCTN1
CNVR838.1	2p13.1	2	75234559	75236392	1833	deletion	3	33.8%/42.0%/24.2%	3059	0.0189156	0.0126964	+...	0.136266	intronic	TACR1
CNVR840.1	2p12	2	76168249	76169175	926	deletion	2	51.0%/49.0%	3073	0.0073895	0.0204222	+...	0.717474	intergenic	GCFC2(dist=376630);LRRTM4(dist=659183)
CNVR842.1	2p12	2	76627234	76628943	1709	insertion	3	53.3%/39.9%/6.7%	5357	0.00587423	0.0114122	-+..	0.606739	intergenic	GCFC2(dist=835615);LRRTM4(dist=199415)
CNVR847.1	2p12	2	78930135	78934798	4663	deletion	3	5.7%/39.0%/55.3%	5450	0.0165481	0.0108383	++..	0.126807	intergenic	SNAR-H(dist=894475);REG3G(dist=171522)
CNVR857.1	2p11.2	2	85779060	85779730	670	insertion	2	52.5%/47.5%	5553	-0.0055977	0.0122936	--..	0.648869	exonic	GNLY
CNVR861.2	2p11.2	2	87199202	87483783	284581	insertion	3	1.0%/94.8%/4.2%	4771	0.0247887	0.0307766	+.+.	0.420565	ncRNA_exonic	MIR4771-1;MIR4771-2
CNVR861.3	2p11.2	2	87510594	87820922	310328	insertion	3	56.3%/37.4%/6.3%	5514	-0.0119187	0.0103827	--..	0.250995	ncRNA_exonic	LINC00152;MIR4435-1;MIR4435-2
CNVR863.1	2p11.2	2	88603095	88603600	505	deletion	5	0.4%/2.6%/29.4%/67.6%/0.1%	3068	-0.0295155	0.0150543	-...	0.0499251	upstream	TEX37
CNVR866.3	2p11.2	2	88913428	88942520	29092	multiallelic	3	7.3%/12.0%/80.7%	3038	-0.00188518	0.0204202	-...	0.926444	intergenic	MIR4436A(dist=20345);NONE(dist=NONE)
CNVR870.3	2p11.1	2	91289947	91324831	34884	multiallelic	2	0.5%/99.5%	3055	-0.0169644	0.0947268	-...	0.857869	upstream	GGT8P
CNVR882.1	2q11.2	2	96031154	96038890	7736	deletion	3	14.1%/50.6%/35.2%	3065	-0.0357857	0.0153232	-...	0.0195231	upstream	FAHD2CP
CNVR883.1	2q11.2	2	96093622	96095477	1855	deletion	3	12.4%/45.8%/41.8%	3075	0.00350215	0.0124842	+...	0.779073	intergenic	GPAT2(dist=29168);ADRA2B(dist=46873)
CNVR885.2	2q11.2	2	97125873	97129964	4091	deletion	2	5.7%/94.3%	3059	0.0219776	0.0375684	+...	0.558545	upstream	FAHD2B
CNVR886.1	2q11.2	2	97221105	97241816	20711	deletion	3	11.4%/45.9%/42.8%	3047	0.00154484	0.0128034	+...	0.903962	exonic	ANKRD36
CNVR888.1	2q11.2	2	97507052	97523161	16109	insertion	3	44.1%/44.6%/11.3%	5535	-0.00467598	0.00947585	--..	0.621686	exonic	ANKRD36B
CNVR888.2	2q11.2	2	97521945	97522839	894	insertion	3	44.3%/44.5%/11.2%	5551	-0.00284761	0.00948703	--..	0.764056	intronic	ANKRD36B
CNVR889.2	2q11.2	2	97600531	97607832	7301	insertion	4	31.1%/11.0%/40.0%/17.9%	3060	-0.000873482	0.00770401	-...	0.909729	intergenic	ANKRD36B(dist=27671);COX5B(dist=21121)
CNVR892.1	2q11.2	2	99470156	99471644	1488	multiallelic	3	18.9%/49.2%/31.9%	5523	0.000413548	0.00885054	-+..	0.962732	intronic	REV1
CNVR895.1	2q11.2	2	101599029	101599823	794	deletion	4	2.1%/2.9%/22.7%/72.3%	3072	-0.0153352	0.0152262	-...	0.313858	intergenic	RFX8(dist=141432);MAP4K4(dist=80774)
CNVR9.1	1p36.33	1	1024271	1025066	795	insertion	3	70.7%/26.9%/2.4%	3066	-0.0314132	0.0166664	-...	0.0594547	intronic	C1orf159
CNVR90.1	1p36.21	1	16024861	16028089	3228	deletion	3	12.5%/45.5%/41.9%	7265	-0.00531279	0.00843009	+--.	0.528553	downstream	FLJ37453
CNVR905.1	2q12.2	2	106246513	106252930	6417	deletion	3	11.6%/42.1%/46.3%	7258	0.00369204	0.00816495	++-.	0.651138	intergenic	UXS1(dist=69286);PLGLA(dist=112072)
CNVR912.1	2q12.3	2	107641730	107644766	3036	deletion	2	12.8%/87.2%	5493	-0.0304378	0.0201554	--..	0.131004	intergenic	ST6GAL2(dist=771735);LOC729121(dist=161186)
CNVR913.1	2q12.3	2	107809816	107812881	3065	multiallelic	2	51.6%/48.4%	3048	0.0101373	0.0228949	+...	0.657929	exonic	RGPD4
CNVR914.1	2q12.3	2	108221762	108222763	1001	multiallelic	3	16.9%/48.7%/34.3%	5541	-0.000402049	0.00874651	+-..	0.963337	upstream	SULT1C3
CNVR92.2	1p36.13	1	16232781	16233521	740	insertion	3	19.8%/51.0%/29.2%	5534	0.0104411	0.00976283	-+..	0.284857	UTR3	CLCNKA
CNVR921.1	2q13	2	110040419	110090723	50304	multiallelic	3	0.6%/11.7%/87.6%	3072	0.0355707	0.0275374	+...	0.196452	ncRNA_exonic	LIMS3-LOC440895;LOC100288570;LOC100507334;LOC440895
CNVR925.1	2q13	2	110588011	110634474	46463	multiallelic	4	0.7%/11.4%/68.8%/19.2%	3073	0.0132998	0.0160473	+...	0.407222	ncRNA_exonic	LIMS3-LOC440895;LOC100288570
CNVR93.4	1p36.13	1	16879989	16926883	46894	multiallelic	3	20.9%/40.6%/38.6%	2993	-0.00280245	0.016945	-...	0.868641	ncRNA_exonic	ESPNP;MIR3675
CNVR93.6	1p36.13	1	16707337	16892130	184793	insertion	3	21.2%/40.0%/38.8%	2864	-0.00184125	0.0189123	-...	0.922442	exonic	NBPF1
CNVR93.7	1p36.13	1	16820381	16882115	61734	insertion	2	96.2%/3.8%	3034	-0.0114528	0.0423843	-...	0.786997	ncRNA_exonic	CROCCP2;MIR3675;MST1P2
CNVR932.1	2q13	2	112761633	112766181	4548	insertion	4	24.8%/27.7%/36.6%/10.9%	3044	0.00438974	0.00906311	+...	0.628136	intronic	ZC3H6
CNVR94.3	1p36.13	1	17078749	17093217	14468	deletion	3	31.5%/48.9%/19.6%	4800	-0.00337831	0.0105025	+.-.	0.747705	intergenic	MIR3675(dist=20646);CROCC(dist=27815)
CNVR94.4	1p36.13	1	17048309	17154340	106031	multiallelic	4	17.2%/3.4%/46.1%/33.4%	2951	0.0209693	0.00858822	+...	0.0146207	exonic	CROCC
CNVR94.5	1p36.13	1	17102200	17153475	51275	deletion	4	17.3%/3.4%/43.6%/35.7%	3005	0.0195697	0.00828727	+...	0.0182051	exonic	CROCC
CNVR940.1	2q14.1	2	115344490	115345542	1052	multiallelic	3	7.7%/39.7%/52.6%	5555	-0.0188955	0.0100531	--..	0.0601674	intronic	DPP10
CNVR942.1	2q14.1	2	116217719	116219847	2128	deletion	2	3.8%/96.2%	5532	-0.000592301	0.0345147	-+..	0.986308	intronic	DPP10
CNVR943.1	2q14.1	2	116378535	116379148	613	insertion	3	0.8%/20.2%/79.0%	3072	-0.000352322	0.0187713	-...	0.985025	intergenic	DPP10(dist=59739);DDX18(dist=1909577)
CNVR948.1	2q14.1	2	118597881	118598728	847	insertion	2	6.7%/93.3%	3067	-0.0024777	0.0311512	-...	0.936605	intergenic	INSIG2(dist=13814);EN1(dist=717489)
CNVR949.1	2q14.2	2	120853769	120857514	3745	deletion	3	1.4%/49.7%/48.9%	3048	-0.0145754	0.0159166	-...	0.359808	intergenic	INHBB(dist=27916);LOC84931(dist=80867)
CNVR952.1	2q14.2	2	121513996	121515257	1261	multiallelic	3	46.2%/45.6%/8.3%	5166	0.0110091	0.0110173	+-..	0.31767	intergenic	GLI2(dist=47297);TFCP2L1(dist=175377)
CNVR963.1	2q14.3	2	126084727	126086746	2019	deletion	3	1.6%/26.0%/72.4%	7296	0.0156312	0.0121567	++-.	0.19851	intergenic	CNTNAP5(dist=695394);GYPC(dist=1043235)
CNVR966.1	2q14.3	2	126159644	126168438	8794	deletion	3	43.2%/45.7%/11.1%	5546	-0.0109409	0.0106409	--..	0.303857	intergenic	CNTNAP5(dist=770311);GYPC(dist=961543)
CNVR969.1	2q14.3	2	127391228	127393742	2514	insertion	3	73.7%/24.3%/1.9%	5486	0.00822972	0.0129711	++..	0.525778	intergenic	GYPC(dist=220507);BIN1(dist=128327)
CNVR976.1	2q14.3	2	129354960	129363051	8091	deletion	3	3.9%/33.4%/62.8%	5539	-0.0116998	0.0106091	--..	0.270112	intergenic	HS6ST1(dist=562319);LOC389033(dist=1033854)
CNVR977.1	2q14.3	2	129500983	129503644	2661	deletion	2	8.8%/91.2%	7259	-0.0172399	0.0198726	--+.	0.385656	intergenic	HS6ST1(dist=708342);LOC389033(dist=893261)
CNVR985.1	2q21.1	2	130671136	130673804	2668	deletion	3	16.6%/46.1%/37.3%	3036	0.00772739	0.0144998	+...	0.594082	exonic	TUBA3E
CNVR990.1	2q21.1	2	131331321	131337936	6615	deletion	4	6.4%/37.5%/53.9%/2.2%	3069	-0.0263549	0.0203257	-...	0.194757	intergenic	AMER3(dist=89144);ARHGEF4(dist=52758)
CNVR992.1	2q21.1	2	131646659	131677122	30463	deletion	2	65.1%/34.9%	3059	-0.010722	0.0217545	-...	0.62211	intergenic	PLEKHB2(dist=22764);POTEE(dist=15272)
CNVR997.2	2q21.1	2	132110615	132227705	117090	deletion	2	61.4%/38.6%	2969	0.00745021	0.0191246	+...	0.69686	exonic	C2orf27A
CNVR997.3	2q21.2	2	132211331	132228203	16872	deletion	3	61.5%/34.3%/4.2%	3040	0.0039875	0.0165632	+...	0.809753	exonic	C2orf27A

## Sheet: FVC
												direction: BHS, B58C, SHIP, ALSPAC
cnvr	band	chrom	start (b36)	end (b36)	size bp	CNV type	# classes	class frequencies	# samples	beta (L)	se	direction	P	location	genes
CNVR1.1	1p36.33	1	499	81454	80955	insertion	2	35.6%/64.4%	5534	-0.0286168	0.0163786	--..	0.0806021	exonic	OR4F5
CNVR1015.1	2q22.1	2	142041483	142044679	3196	deletion	2	12.0%/88.0%	3049	-0.00097301	0.0349437	-...	0.977786	intronic	LRP1B
CNVR1020.1	2q22.3	2	146579068	146593582	14514	multiallelic	3	18.6%/49.9%/31.5%	7238	-0.00272465	0.00946618	-+-.	0.773477	intergenic	MIR548Q(dist=488164);PABPC1P2(dist=467513)
CNVR1025.1	2q23.3	2	150739394	150746450	7056	deletion	2	8.2%/91.8%	4819	0.0105825	0.0273929	-.+.	0.699258	intergenic	MMADHC(dist=586818);RND3(dist=286503)
CNVR1027.1	2q23.3	2	153503982	153508012	4030	multiallelic	3	9.4%/43.3%/47.3%	5501	-0.00252811	0.0120901	-+..	0.834366	intergenic	ARL6IP6(dist=177969);RPRM(dist=534086)
CNVR1028.1	2q24.1	2	154603861	154607559	3698	multiallelic	3	7.2%/42.1%/50.8%	5518	-0.0264066	0.0118656	--..	0.0260497	intronic	GALNT13
CNVR1034.1	2q24.1	2	159330559	159331295	736	insertion	2	12.7%/87.3%	5535	-0.0141096	0.0243487	--..	0.562266	intergenic	PKP4(dist=84373);DAPL1(dist=28780)
CNVR1035.1	2q24.1	2	159370154	159371129	975	deletion	3	2.0%/22.8%/75.3%	3064	-0.00721593	0.0250341	-...	0.77316	intronic	DAPL1
CNVR1037.1	2q24.2	2	159668040	159669209	1169	insertion	3	46.1%/44.8%/9.2%	5537	0.0113285	0.012213	++..	0.353628	intronic	TANC1
CNVR1054.1	2q31.1	2	174044054	174046560	2506	insertion	3	19.9%/4.1%/76.0%	3065	-0.00752554	0.0155243	-...	0.627847	intergenic	CDCA7(dist=102090);SP3(dist=432873)
CNVR1058.1	2q31.1	2	176973956	176980168	6212	multiallelic	3	65.7%/30.3%/4.0%	5522	0.00148159	0.0141981	-+..	0.91689	intergenic	MTX2(dist=62957);MIR1246(dist=193786)
CNVR1065.1	2q31.2	2	179004449	179005231	782	deletion	3	42.5%/45.6%/11.9%	3048	0.00317772	0.0164669	+...	0.846977	exonic	PRKRA
CNVR1071.1	2q31.3	2	182565161	182565820	659	deletion	3	10.0%/43.1%/46.9%	5543	0.0304375	0.0117271	++..	0.0094459	intronic	PPP1R1C
CNVR1073.1	2q32.1	2	183234528	183235169	641	deletion	2	49.0%/51.0%	5560	-0.0322205	0.0164065	--..	0.0495436	intergenic	PDE1A(dist=138711);DNAJC10(dist=53844)
CNVR1075.1	2q32.1	2	183793691	183799241	5550	deletion	2	10.1%/89.9%	7278	-0.00439207	0.0228414	-++.	0.847518	intergenic	NUP35(dist=59038);ZNF804A(dist=1372097)
CNVR1087.1	2q32.1	2	188827878	188829223	1345	multiallelic	3	4.0%/33.6%/62.4%	5510	0.0121253	0.0143483	-+..	0.398074	intergenic	TFPI(dist=700414);GULP1(dist=35418)
CNVR1095.1	2q32.3	2	194397800	194406029	8229	insertion	3	81.7%/17.5%/0.8%	5492	-0.00614919	0.0194005	-+..	0.751274	intergenic	PCGEM1(dist=1047930);SLC39A10(dist=1823748)
CNVR1098.1	2q32.3	2	195687880	195692616	4736	deletion	2	11.5%/88.5%	9949	0.00607669	0.0118665	-+.+	0.608591	intergenic	NONE(dist=NONE);SLC39A10(dist=537161)
CNVR1111.1	2q33.2	2	203607766	203612122	4356	insertion	3	1.7%/23.9%/74.4%	7291	-0.0268718	0.014183	---.	0.0581381	intronic	NBEAL1
CNVR1113.1	2q33.2	2	203890300	203899719	9419	deletion	2	2.6%/97.4%	5549	-0.00466235	0.0440361	+-..	0.915681	upstream	ABI2
CNVR112.1	1p36.11	1	24392931	24396291	3360	deletion	3	1.5%/24.1%/74.4%	5552	-0.0134745	0.0170982	--..	0.43066	upstream	IFNLR1;LOC284632
CNVR1121.1	2q33.3	2	207568968	207574008	5040	deletion	2	0.6%/99.4%	3064	0.0748441	0.132395	+...	0.571863	intergenic	CPO(dist=26525);KLF7(dist=73099)
CNVR1123.1	2q33.3	2	208059097	208067649	8552	insertion	4	0.9%/1.8%/27.4%/69.9%	2632	0.00720246	0.0219757	+...	0.743104	intergenic	KLF7(dist=318882);CREB1(dist=35212)
CNVR1129.1	2q34	2	213078490	213079158	668	deletion	3	1.8%/26.1%/72.1%	5559	0.00367927	0.0150771	+-..	0.807207	intronic	ERBB4
CNVR1132.1	2q34	2	214582951	214584088	1137	deletion	3	0.6%/13.6%/85.8%	3072	-0.0139763	0.0288552	-...	0.62813	intronic	SPAG16
CNVR1135.1	2q35	2	217664224	217665510	1286	deletion	2	8.4%/91.6%	5515	-0.015423	0.0286107	+-..	0.589842	intergenic	TNP1(dist=231197);DIRC3(dist=191481)
CNVR1138.2	2q35	2	219761436	219762572	1136	insertion	3	38.1%/48.0%/13.9%	5530	0.00061339	0.0109464	-+..	0.955313	downstream	FAM134A
CNVR1144.1	2q36.1	2	223573334	223578127	4793	deletion	2	11.5%/88.5%	5520	-0.0595032	0.0240113	--..	0.0132071	intergenic	ACSL3(dist=56971);KCNE4(dist=46765)
CNVR1149.1	2q36.2	2	225001197	225002177	980	insertion	3	16.3%/47.4%/36.3%	5553	0.00911864	0.0116732	-+..	0.434709	intergenic	FAM124B(dist=26242);CUL3(dist=40934)
CNVR1152.1	2q36.3	2	226873606	226879267	5661	deletion	3	10.5%/45.5%/44.0%	7273	0.00102016	0.0100279	-++.	0.918969	intergenic	LOC646736(dist=120584);MIR5702(dist=352403)
CNVR1156.1	2q36.3	2	227949391	227966691	17300	insertion	3	0.9%/15.8%/83.3%	3066	0.0080432	0.0322301	+...	0.802931	exonic	TM4SF20
CNVR1158.1	2q36.3	2	228972648	228976580	3932	insertion	3	8.3%/39.9%/51.8%	7301	-0.0156718	0.0105917	-+-.	0.138971	intergenic	SPHKAP(dist=218043);PID1(dist=620353)
CNVR1162.1	2q36.3	2	230585280	230587670	2390	deletion	2	5.6%/94.4%	3053	0.0535735	0.0429858	+...	0.212652	UTR3	FBXO36
CNVR1166.1	2q37.1	2	232395418	232424238	28820	multiallelic	2	6.6%/93.4%	5538	0.0346509	0.0313488	++..	0.269014	intergenic	COPS7B(dist=13740);MIR1471(dist=40958)
CNVR117.1	1p36.11	1	25561198	25624359	63161	multiallelic	4	19.7%/46.4%/20.4%/13.4%	3029	0.009174	0.012197	+...	0.451961	exonic	RHCE
CNVR118.1	1p36.11	1	26332157	26337219	5062	insertion	3	4.0%/28.5%/67.5%	3056	-0.0103673	0.0175781	-...	0.555337	downstream	PDIK1L
CNVR1180.1	2q37.1	2	235218802	235223263	4461	insertion	2	54.6%/45.4%	5560	0.00112122	0.0160746	-+..	0.944392	intergenic	ARL4C(dist=148370);SH3BP4(dist=302104)
CNVR1196.1	2q37.3	2	238683238	238684194	956	deletion	2	62.3%/37.7%	2996	-0.00606861	0.0303302	-...	0.841414	intronic	ESPNL
CNVR1201.1	2q37.3	2	239165211	239166379	1168	insertion	3	2.4%/25.3%/72.3%	5545	0.012594	0.015398	++..	0.413415	intergenic	LOC151171(dist=36332);TWIST2(dist=293977)
CNVR1213.1	2q37.3	2	240629749	240630942	1193	deletion	4	9.0%/17.7%/32.7%/40.6%	3064	0.0219814	0.0108911	+...	0.0435616	exonic	PRR21
CNVR1214.1	2q37.3	2	240696270	240696955	685	deletion	3	4.8%/33.5%/61.7%	3065	0.0121355	0.0189973	+...	0.522954	intergenic	OR6B3(dist=62108);MYEOV2(dist=17698)
CNVR1225.1	2q37.3	2	241563538	241570869	7331	multiallelic	4	1.2%/7.8%/52.0%/39.1%	3063	-0.00392015	0.0177447	-...	0.825155	upstream	LOC200772
CNVR1229.1	2q37.3	2	242154846	242156009	1163	deletion	3	6.0%/37.3%/56.7%	5540	-0.00828534	0.0130075	--..	0.524147	intronic	BOK
CNVR1230.1	2q37.3	2	242158351	242159398	1047	insertion	3	53.7%/39.8%/6.5%	3072	-0.0158127	0.0198525	-...	0.425735	exonic	BOK
CNVR1231.1	2q37.3	2	242177893	242179344	1451	insertion	3	6.3%/34.6%/59.1%	3067	0.0230878	0.020648	+...	0.263498	intronic	THAP4
CNVR1236.1	2q37.3	2	242597218	242601610	4392	multiallelic	2	55.8%/44.2%	3062	0.0140832	0.030687	+...	0.646285	intergenic	CXXC11(dist=133063);LOC728323(dist=77907)
CNVR1236.2	2q37.3	2	242518381	242520456	2075	multiallelic	2	9.5%/90.5%	3071	-0.00920449	0.0346458	-...	0.79049	intergenic	CXXC11(dist=54226);LOC728323(dist=159061)
CNVR1240.1	3p26.3	3	203631	209368	5737	multiallelic	3	4.7%/34.0%/61.3%	7270	-0.00567636	0.0113183	++-.	0.616005	upstream	CHL1
CNVR1243.1	3p26.3	3	503304	509054	5750	insertion	3	19.8%/32.9%/47.3%	3050	-0.0204807	0.0129257	-...	0.113081	intergenic	CHL1(dist=77207);CNTN6(dist=600575)
CNVR1253.1	3p26.3	3	1756975	1763544	6569	insertion	2	4.7%/95.3%	7286	0.00927479	0.0331314	++-.	0.779524	intergenic	CNTN6(dist=336697);CNTN4(dist=352006)
CNVR1257.1	3p26.3	3	2470708	2471402	694	deletion	3	7.8%/18.9%/73.4%	3070	-0.005507	0.0198597	-...	0.781553	intronic	CNTN4
CNVR1258.1	3p26.3	3	2936083	2937775	1692	deletion	3	31.7%/20.0%/48.3%	3057	-0.0188347	0.0124027	-...	0.128863	intronic	CNTN4
CNVR126.1	1p35.2	1	30510995	30512660	1665	deletion	3	0.8%/15.6%/83.6%	3065	0.0251259	0.0256849	+...	0.327958	intergenic	PTPRU(dist=985083);MATN1(dist=444051)
CNVR1269.1	3p26.1	3	5509615	5514260	4645	deletion	3	1.3%/21.7%/77.0%	5511	0.0246687	0.0166204	++..	0.137745	intergenic	MIR4790(dist=242675);GRM7(dist=1363542)
CNVR1273.1	3p26.1	3	6625271	6629513	4242	deletion	3	2.5%/26.8%/70.7%	7289	-0.02018	0.0132127	---.	0.126682	intergenic	MIR4790(dist=1358331);GRM7(dist=248289)
CNVR1276.1	3p26.1	3	7323719	7325492	1773	insertion	2	35.6%/64.4%	9984	0.00676094	0.00702899	++.+	0.336117	intronic	GRM7
CNVR1278.1	3p26.1	3	8300612	8301814	1202	deletion	3	6.0%/39.4%/54.6%	7264	0.00436443	0.0115496	-+-.	0.705516	ncRNA_intronic	LMCD1-AS1
CNVR1279.1	3p26.1	3	8428486	8429426	940	multiallelic	2	60.5%/39.5%	3055	-0.0161498	0.0240146	-...	0.501265	ncRNA_intronic	LMCD1-AS1
CNVR1286.1	3p25.3	3	11083322	11088177	4855	deletion	2	7.2%/92.8%	3063	-0.0581017	0.0410822	-...	0.15728	intergenic	SLC6A1(dist=27387);HRH1(dist=65602)
CNVR1288.1	3p25.2	3	11620801	11622122	1321	deletion	3	2.1%/26.8%/71.2%	5543	-0.0201162	0.0155945	--..	0.197067	intronic	VGLL4
CNVR1295.1	3p25.1	3	13116525	13117575	1050	deletion	3	0.7%/16.2%/83.2%	5550	-0.0214852	0.0212254	+-..	0.311422	intergenic	IQSEC1(dist=26908);NUP210(dist=215162)
CNVR1299.1	3p25.1	3	13656186	13657278	1092	multiallelic	3	3.5%/30.3%/66.2%	7297	-0.0101096	0.0128008	+--.	0.429668	upstream;downstream	LINC00620;FBLN2
CNVR1306.1	3p24.3	3	15820169	15821532	1363	insertion	3	0.6%/14.9%/84.5%	3065	0.0288747	0.0351805	+...	0.411784	intronic	ANKRD28
CNVR1307.1	3p24.3	3	16214126	16216320	2194	deletion	3	4.3%/33.2%/62.5%	5387	-0.000751528	0.0144747	-+..	0.958592	intronic	GALNT15
CNVR1312.1	3p24.3	3	18921009	18928298	7289	multiallelic	2	16.9%/83.1%	3033	0.00308779	0.0276701	+...	0.911146	intergenic	SATB1(dist=465740);KCNH8(dist=236723)
CNVR1316.1	3p24.3	3	21698730	21700965	2235	deletion	2	15.3%/84.7%	5529	-0.00379481	0.0231459	-+..	0.869769	intronic	ZNF385D
CNVR1321.1	3p24.3	3	22695786	22699400	3614	insertion	3	33.1%/49.7%/17.3%	3030	0.0213277	0.0144894	+...	0.141035	intergenic	ZNF385D(dist=927966);UBE2E2(dist=520388)
CNVR1326.1	3p24.2	3	25005839	25007210	1371	multiallelic	3	18.3%/49.3%/32.5%	5525	-0.0270237	0.0111787	--..	0.0156302	intergenic	MIR4792(dist=467909);RARB(dist=437548)
CNVR1328.1	3p24.1	3	26407277	26414464	7187	multiallelic	3	0.9%/17.5%/81.6%	3049	-0.00297251	0.0278542	-...	0.915014	intergenic	LINC00692(dist=517087);LRRC3B(dist=224840)
CNVR1329.1	3p24.1	3	26425966	26427261	1295	multiallelic	3	23.7%/51.4%/25.0%	5536	0.021594	0.0112242	++..	0.0543704	intergenic	LINC00692(dist=535776);LRRC3B(dist=212043)
CNVR1333.1	3p24.1	3	27612161	27630067	17906	insertion	3	14.3%/49.3%/36.4%	3046	-0.00835025	0.0188104	-...	0.657102	intergenic	SLC4A7(dist=111246);EOMES(dist=102823)
CNVR1341.1	3p23	3	32077088	32082966	5878	multiallelic	3	37.9%/50.7%/11.4%	4640	-0.00753999	0.0139226	+-..	0.588119	intergenic	ZNF860(dist=68856);GPD1L(dist=40041)
CNVR135.1	1p35.1	1	33813677	33815418	1741	deletion	3	16.7%/48.0%/35.2%	3064	-0.0071798	0.0155229	-...	0.643701	intronic	CSMD2
CNVR1355.1	3p22.2	3	37953474	37961880	8406	deletion	3	0.7%/17.9%/81.4%	5556	0.010234	0.0206482	++..	0.620152	intronic	CTDSPL
CNVR1371.1	3p21.31	3	45518291	45527068	8777	deletion	2	3.1%/96.9%	5554	-0.0674395	0.0490098	--..	0.168809	ncRNA_exonic	LARS2-AS1
CNVR1375.1	3p21.31	3	47465699	47468393	2694	deletion	3	14.4%/49.9%/35.7%	5491	-0.00486345	0.0119242	+-..	0.683373	intronic	SCAP
CNVR138.1	1p34.3	1	34874894	34884557	9663	deletion	3	3.0%/29.2%/67.8%	7302	-0.0237696	0.0119404	---.	0.0465152	intergenic	C1orf94(dist=417576);GJB5(dist=108678)
CNVR1386.1	3p21.1	3	53002107	53014126	12019	deletion	3	1.0%/17.7%/81.3%	7302	0.0239406	0.0154038	+++.	0.120135	intronic	SFMBT1
CNVR1389.1	3p14.3	3	55380737	55381676	939	deletion	4	3.7%/33.5%/35.3%/27.4%	3048	0.00693355	0.0115346	+...	0.547766	intergenic	CACNA2D3(dist=297113);WNT5A(dist=93107)
CNVR1398.1	3p14.2	3	61102231	61103214	983	deletion	2	7.6%/92.4%	7304	-0.0408072	0.026154	---.	0.118697	intronic	FHIT
CNVR1400.1	3p14.2	3	61391187	61391913	726	deletion	3	5.7%/80.0%/14.2%	3064	-0.0216746	0.0269901	-...	0.421943	intergenic	FHIT(dist=179014);PTPRG(dist=130370)
CNVR1407.1	3p14.2	3	63247034	63248203	1169	deletion	2	20.4%/79.6%	5548	-0.020332	0.018352	-+..	0.267908	intronic	SYNPR
CNVR141.1	1p34.3	1	37196768	37198598	1830	deletion	3	6.1%/36.4%/57.5%	5565	-0.0059134	0.0130262	+-..	0.649857	intronic	GRIK3
CNVR1412.1	3p14.1	3	65092777	65094831	2054	insertion	3	0.7%/15.9%/83.4%	5544	-0.0140354	0.0192784	-+..	0.466591	intergenic	ADAMTS9-AS2(dist=120594);MAGI1(dist=220115)
CNVR1417.1	3p14.1	3	68419388	68420202	814	deletion	3	1.7%/21.8%/76.5%	3051	-2.10333e-05	0.0227055	-...	0.999261	intronic	FAM19A1
CNVR1419.1	3p14.1	3	68822189	68830557	8368	multiallelic	3	42.5%/46.2%/11.3%	7244	-0.002215	0.0100648	-+-.	0.825813	intergenic	FAM19A1(dist=144728);FAM19A4(dist=33048)
CNVR1427.1	3p13	3	72862677	72868750	6073	deletion	3	1.9%/53.8%/44.2%	3047	-0.00797962	0.018675	-...	0.66917	intergenic	RYBP(dist=284213);SHQ1(dist=12368)
CNVR1432.1	3p12.3	3	75683152	75692386	9234	insertion	4	0.5%/7.7%/33.7%/58.1%	3066	-0.00741893	0.0148937	-...	0.618395	intergenic	FAM86DP(dist=116196);MIR1324(dist=70218)
CNVR1432.3	3p12.3	3	75647561	75698004	50443	insertion	5	19.1%/16.2%/15.9%/41.1%/7.6%	3028	-0.00793576	0.00823677	-...	0.335319	intergenic	FAM86DP(dist=80605);MIR1324(dist=64600)
CNVR1443.1	3p12.2	3	82951406	82955860	4454	deletion	2	11.7%/88.3%	4798	-0.00557096	0.0265014	-.+.	0.833501	intergenic	GBE1(dist=1057766);LOC440970(dist=1814386)
CNVR1447.1	3p12.1	3	84187697	84190052	2355	multiallelic	3	5.9%/35.5%/58.6%	7279	0.000817799	0.0116929	-++.	0.944242	intergenic	NONE(dist=NONE);LOC440970(dist=580194)
CNVR1448.1	3p12.1	3	84782295	84785705	3410	deletion	3	0.8%/16.5%/82.8%	5557	-0.011853	0.0239509	-+..	0.62068	ncRNA_intronic	LOC440970
CNVR1457.1	3q11.2	3	96948570	96950999	2429	deletion	3	10.7%/44.5%/44.8%	5514	-0.0130425	0.0131917	--..	0.322814	intergenic	LOC255025(dist=755711);EPHA6(dist=1065116)
CNVR1461.2	3q11.2	3	99386935	99396839	9904	insertion	3	30.6%/50.3%/19.1%	7273	-0.00316634	0.0102418	--+.	0.757201	intergenic	OR5H15(dist=15760);OR5H6(dist=68980)
CNVR1461.3	3q11.2	3	99382109	99396181	14072	insertion	3	30.3%/50.4%/19.3%	4774	-0.000765601	0.0128408	-.+.	0.952456	intergenic	OR5H15(dist=10934);OR5H6(dist=69638)
CNVR1462.1	3q12.1	3	99892939	99897570	4631	multiallelic	3	15.6%/51.3%/33.1%	5317	-0.0212123	0.0116596	--..	0.0688646	intergenic	CPOX(dist=97794);ST3GAL6-AS1(dist=18297)
CNVR1464.1	3q12.1	3	100381786	100385095	3309	insertion	3	63.7%/32.4%/3.9%	7218	-0.0174836	0.0118667	---.	0.140662	intergenic	DCBLD2(dist=278563);COL8A1(dist=455035)
CNVR1465.1	3q12.1	3	100426286	100432358	6072	deletion	3	5.4%/34.7%/59.9%	7295	-0.01895	0.011087	+--.	0.0874109	intergenic	DCBLD2(dist=323063);COL8A1(dist=407772)
CNVR1469.1	3q12.1	3	101111485	101112308	823	deletion	3	11.5%/44.0%/44.4%	5546	0.00154393	0.0118575	-+..	0.896402	intronic	CMSS1;FILIP1L
CNVR1471.1	3q12.2	3	102004367	102005202	835	deletion	3	4.4%/32.1%/63.6%	3072	0.00759505	0.0207023	+...	0.713716	intronic	ABI3BP
CNVR1474.1	3q12.3	3	102840269	102842664	2395	deletion	4	2.2%/0.1%/24.8%/72.8%	3063	-0.00710539	0.0182789	-...	0.697483	downstream	ZBTB11
CNVR1479.1	3q13.11	3	105516651	105518077	1426	insertion	2	1.2%/98.8%	3063	0.0750031	0.0842695	+...	0.373445	intergenic	ZPLD1(dist=1835276);ALCAM(dist=1050170)
CNVR1480.1	3q13.11	3	105760834	105761732	898	deletion	4	13.9%/26.1%/32.7%/27.3%	3066	0.00164496	0.0105544	+...	0.876148	intergenic	NONE(dist=NONE);ALCAM(dist=806515)
CNVR1485.1	3q13.12	3	108520638	108522992	2354	multiallelic	3	8.8%/41.7%/49.6%	5553	0.00711341	0.0116083	+-..	0.540017	ncRNA_intronic	LOC344595
CNVR1494.1	3q13.13	3	112726366	112729979	3613	deletion	3	7.5%/41.2%/51.3%	5508	-0.0148475	0.0121944	--..	0.223388	intergenic	PVRL3(dist=330660);CD96(dist=13637)
CNVR1505.1	3q13.33	3	120833332	120836810	3478	deletion	2	6.2%/93.8%	5545	-0.0076888	0.0333155	+-..	0.81748	downstream	PLA1A;POPDC2
CNVR1516.1	3q21.2	3	126419034	126419675	641	insertion	3	17.7%/49.2%/33.1%	5556	-0.0102036	0.011286	-+..	0.365948	upstream;downstream	SLC12A8;ZNF148
CNVR1517.1	3q21.2	3	126881699	126882634	935	insertion	2	9.1%/90.9%	3060	0.045602	0.0325741	+...	0.16153	intergenic	OSBPL11(dist=84628);MIR548I1(dist=109303)
CNVR1532.1	3q21.3	3	129861994	129862931	937	insertion	3	1.8%/25.1%/73.0%	5524	-0.017211	0.0148145	--..	0.24533	upstream	RPN1
CNVR1532.2	3q21.3	3	129886753	129896889	10136	deletion	3	74.2%/16.2%/9.6%	3051	0.0126223	0.0142076	+...	0.374315	intergenic	RPN1(dist=34344);RAB7A(dist=30780)
CNVR1532.3	3q21.3	3	129861994	129886694	24700	insertion	3	1.9%/24.9%/73.2%	5489	-0.0177645	0.0147788	--..	0.229352	upstream	RPN1
CNVR1539.1	3q21.3	3	131245607	131289737	44130	multiallelic	3	16.4%/48.2%/35.4%	7267	-0.0106985	0.00918512	--+.	0.244114	exonic	ALG1L2
CNVR1541.1	3q22.1	3	133077838	133090356	12518	insertion	3	22.0%/50.5%/27.5%	3039	-0.0197585	0.0129722	-...	0.127723	intronic	CPNE4
CNVR1543.1	3q22.1	3	133190951	133196089	5138	deletion	3	10.9%/45.1%/44.1%	5542	-0.0069857	0.0110891	+-..	0.528719	intronic	CPNE4
CNVR1544.1	3q22.1	3	133472275	133477702	5427	multiallelic	3	7.5%/39.0%/53.5%	5515	-0.00754447	0.0123021	--..	0.539699	intergenic	CPNE4(dist=235741);ACPP(dist=41199)
CNVR1559.2	3q23	3	141182379	141183816	1437	insertion	2	21.7%/78.3%	5530	-0.0325434	0.0192154	--..	0.0903383	intronic	CLSTN2
CNVR1562.1	3q23	3	142027117	142029739	2622	multiallelic	3	9.9%/44.3%/45.9%	7268	-0.0065032	0.0104567	--+.	0.533995	intergenic	TRIM42(dist=124435);SLC25A36(dist=113613)
CNVR1564.1	3q23	3	142392047	142394644	2597	insertion	3	47.8%/26.6%/25.7%	3044	-0.00283236	0.0124882	-...	0.820578	intergenic	SPSB4(dist=41904);ACPL2(dist=38728)
CNVR1565.1	3q23	3	143054857	143055580	723	deletion	3	0.6%/16.1%/83.3%	5558	-0.00643419	0.0191171	-+..	0.736442	intergenic	GRK7(dist=36275);ATP1B3(dist=22580)
CNVR1576.1	3q24	3	147867879	147873031	5152	insertion	3	49.5%/42.4%/8.1%	5534	-0.00837406	0.0126534	--..	0.508096	intergenic	PLSCR5(dist=61186);ZIC4(dist=713494)
CNVR1583.1	3q25.1	3	150751025	150752792	1767	deletion	3	1.7%/21.3%/77.0%	3074	0.0149303	0.0241988	+...	0.537244	intronic	WWTR1
CNVR1586.1	3q25.1	3	152994179	153033690	39511	deletion	2	2.2%/97.8%	7313	0.0156394	0.0438172	-++.	0.721149	exonic	AADAC
CNVR159.1	1p34.2	1	43466330	43468121	1791	deletion	2	7.1%/92.9%	5546	-0.0315917	0.0343708	-+..	0.358021	intronic	WDR65
CNVR1591.1	3q25.31	3	157574746	157576258	1512	deletion	3	3.6%/33.3%/63.2%	7295	-0.0157486	0.0116699	-+-.	0.177176	intronic	KCNAB1
CNVR1596.1	3q25.33	3	160739714	160740336	622	insertion	3	9.7%/42.7%/47.6%	5565	-0.000266648	0.0118197	+-..	0.982001	intronic	IQCJ-SCHIP1;SCHIP1
CNVR1604.1	3q26.1	3	163053350	163054137	787	insertion	3	6.3%/56.5%/37.1%	3064	-0.0261014	0.0183047	-...	0.153886	intergenic	OTOL1(dist=348926);CT64(dist=1323588)
CNVR1608.1	3q26.1	3	163994833	164109307	114474	insertion	4	9.3%/22.7%/32.7%/35.3%	5435	-0.0133642	0.00776145	--..	0.0850924	intergenic	OTOL1(dist=1290409);CT64(dist=268418)
CNVR1608.2	3q26.1	3	163994833	164008401	13568	insertion	3	9.0%/42.0%/49.0%	7263	-0.0214383	0.010002	---.	0.0320811	intergenic	OTOL1(dist=1290409);CT64(dist=369324)
CNVR1609.1	3q26.1	3	164200023	164204911	4888	deletion	3	17.1%/49.1%/33.8%	5526	-0.0106205	0.0130728	--..	0.416558	intergenic	OTOL1(dist=1495599);CT64(dist=172814)
CNVR1610.1	3q26.1	3	164247638	164251756	4118	insertion	3	52.4%/40.0%/7.6%	5510	-0.0191279	0.013614	--..	0.160018	intergenic	OTOL1(dist=1543214);CT64(dist=125969)
CNVR1638.1	3q26.31	3	176563149	176566309	3160	deletion	3	1.4%/23.3%/75.3%	5536	-0.0030708	0.0165687	+-..	0.852964	intronic	NAALADL2
CNVR1644.1	3q26.32	3	178777184	178780230	3046	deletion	2	10.7%/89.3%	5511	0.0030909	0.0256676	-+..	0.90415	ncRNA_intronic	LINC00578
CNVR1648.1	3q26.32	3	180050314	180050862	548	insertion	4	3.2%/2.7%/36.7%/57.4%	3069	0.00707062	0.0142333	+...	0.619354	downstream	KCNMB2
CNVR1648.2	3q26.32	3	180032900	180033574	674	insertion	3	33.2%/50.6%/16.2%	5553	0.000739047	0.0106645	+-..	0.944751	intronic	KCNMB2
CNVR1648.3	3q26.32	3	180032900	180050862	17962	insertion	4	5.6%/27.8%/50.1%/16.4%	5430	0.00186732	0.00959879	++..	0.845755	exonic	KCNMB2
CNVR1657.2	3q27.1	3	185953572	185955432	1860	multiallelic	3	54.3%/22.8%/22.8%	3071	-0.0134165	0.0146388	-...	0.359402	intergenic	MAGEF1(dist=41042);VPS8(dist=57193)
CNVR1658.1	3q27.2	3	186249544	186250769	1225	insertion	3	19.0%/31.7%/49.2%	3071	-0.00860634	0.0124541	-...	0.489539	intronic	VPS8
CNVR1658.2	3q27.2	3	186249544	186269451	19907	insertion	4	14.7%/2.4%/30.5%/52.4%	3051	-0.00997928	0.0106673	-...	0.349531	exonic	VPS8
CNVR1665.1	3q27.3	3	189215539	189217605	2066	multiallelic	3	2.1%/23.6%/74.3%	3062	-0.0229929	0.0205377	-...	0.262908	intergenic	BCL6(dist=269332);LPP-AS2(dist=134083)
CNVR1666.1	3q28	3	190347300	190348209	909	insertion	3	9.6%/44.8%/45.6%	5563	0.0033465	0.0123242	+-..	0.785976	intergenic	LPP(dist=256146);TPRG1(dist=24248)
CNVR1669.1	3q28	3	191219955	191223268	3313	multiallelic	3	9.2%/44.3%/46.5%	5506	0.00532307	0.0121296	++..	0.660772	intronic	LEPREL1
CNVR1675.1	3q28	3	192547425	192554326	6901	insertion	3	4.5%/39.2%/56.3%	5526	-0.0178212	0.0130556	--..	0.172244	intronic	CCDC50
CNVR1683.1	3q29	3	193871993	193874865	2872	deletion	3	15.8%/49.8%/34.4%	3048	0.0566534	0.0203875	+...	0.0054555	intronic	FGF12
CNVR1684.1	3q29	3	194260078	194265257	5179	deletion	3	0.9%/19.5%/79.6%	5543	-0.00991473	0.0192229	-+..	0.60601	intergenic	MB21D2(dist=141434);HRASLS(dist=176354)
CNVR1685.1	3q29	3	194358041	194368093	10052	insertion	3	48.0%/42.8%/9.1%	7241	-0.0127255	0.0103163	---.	0.217378	intergenic	MB21D2(dist=239397);HRASLS(dist=73518)
CNVR1691.2	3q29	3	195865211	195865840	629	insertion	5	44.2%/8.5%/5.4%/35.9%/6.0%	3076	-0.00805187	0.00697263	-...	0.248179	intronic	LSG1
CNVR1701.1	3q29	3	196680060	196718819	38759	multiallelic	4	33.5%/15.0%/42.1%/9.4%	3023	0.00828084	0.0101386	+...	0.414066	ncRNA_exonic	MIR5692C1
CNVR1701.3	3q29	3	196679178	196692880	13702	insertion	4	32.1%/16.4%/40.8%/10.6%	3063	0.00858729	0.00966034	+...	0.374045	ncRNA_exonic	MIR5692C1
CNVR1702.1	3q29	3	196822546	196837632	15086	multiallelic	2	3.4%/96.6%	3059	0.0996942	0.0702314	+...	0.15575	intergenic	APOD(dist=30181);SDHAP2(dist=32459)
CNVR1703.1	3q29	3	196864698	196963488	98790	multiallelic	3	12.4%/28.6%/59.1%	2978	0.023346	0.0181076	+...	0.197297	exonic	MUC20;MUC4
CNVR1703.2	3q29	3	196902876	196963428	60552	deletion	3	9.9%/21.9%/68.2%	3007	0.0140217	0.0154983	+...	0.365609	exonic	MUC20;MUC4
CNVR1703.5	3q29	3	196935533	196963428	27895	multiallelic	3	30.4%/50.3%/19.3%	3036	0.0016536	0.0145801	+...	0.909702	exonic	MUC20;MUC4
CNVR1709.1	3q29	3	197434008	197435081	1073	deletion	3	2.8%/43.1%/54.1%	3064	-0.0157566	0.0191744	-...	0.411219	intronic	SLC51A
CNVR1716.1	3q29	3	198418967	198423748	4781	multiallelic	3	2.7%/30.9%/66.4%	5546	-0.015847	0.0148331	--..	0.285359	intronic	DLG1
CNVR1722.1	3q29	3	198829047	198878852	49805	deletion	3	11.9%/53.2%/34.8%	3016	-0.0179978	0.0195438	-...	0.357104	ncRNA_exonic	LOC220729
CNVR1728.1	3q29	3	199310099	199317200	7101	multiallelic	3	16.5%/65.9%/17.6%	3050	-0.0148879	0.0206689	-...	0.471338	intergenic	ANKRD18DP(dist=18160);FAM157A(dist=46434)
CNVR1736.1	4p16.3	4	698453	701488	3035	multiallelic	2	47.7%/52.3%	3069	-0.0284544	0.0259541	-...	0.272931	intronic	PCGF3
CNVR1746.1	4p16.3	4	1078851	1080526	1675	deletion	3	0.8%/18.7%/80.4%	3063	-0.0333077	0.0230567	-...	0.14857	intronic	RNF212
CNVR1750.1	4p16.3	4	1317540	1318325	785	deletion	4	36.7%/16.3%/39.5%/7.5%	3075	0.00607046	0.0111298	+...	0.58546	intronic	MAEA
CNVR1752.1	4p16.3	4	1409822	1413095	3273	deletion	4	42.9%/6.5%/42.1%/8.6%	3060	-0.0139044	0.0096066	-...	0.147791	intergenic	CRIPAK(dist=30040);FAM53A(dist=198510)
CNVR1754.1	4p16.3	4	1495632	1497037	1405	multiallelic	2	1.1%/98.9%	3062	-0.0582056	0.0760384	-...	0.443988	intergenic	CRIPAK(dist=115850);FAM53A(dist=114568)
CNVR1756.1	4p16.3	4	1572740	1573900	1160	deletion	3	31.6%/47.7%/20.7%	3059	-0.0279805	0.0149903	-...	0.061961	intergenic	CRIPAK(dist=192958);FAM53A(dist=37705)
CNVR1757.1	4p16.3	4	1596613	1597503	890	multiallelic	2	51.5%/48.5%	3078	0.0166308	0.0214159	+...	0.437415	intergenic	CRIPAK(dist=216831);FAM53A(dist=14102)
CNVR1762.1	4p16.3	4	2367562	2368307	745	deletion	5	12.1%/33.0%/1.8%/18.1%/34.9%	3072	7.89679e-05	0.0070218	+...	0.991027	intronic	ZFYVE28
CNVR179.1	1p32.3	1	53333228	53341502	8274	multiallelic	3	4.0%/31.3%/64.7%	3054	0.000356359	0.0219115	+...	0.987024	intronic	SLC1A7
CNVR1791.1	4p16.1	4	6733229	6736218	2989	multiallelic	2	11.3%/88.7%	5516	0.0125637	0.0270206	++..	0.641955	downstream	LOC93622
CNVR1793.1	4p16.1	4	6932493	6932948	455	insertion	3	28.3%/46.7%/25.0%	3075	0.000357985	0.0167632	+...	0.982962	intronic	KIAA0232
CNVR1798.1	4p16.1	4	7269222	7276737	7515	insertion	4	5.4%/5.6%/41.3%/47.6%	5538	0.00356416	0.0100976	-+..	0.72411	intronic	SORCS2
CNVR18.1	1p36.33	1	1900237	1901777	1540	deletion	3	11.6%/43.5%/44.9%	5514	-0.00835824	0.0114156	-+..	0.464062	intronic	KIAA1751
CNVR180.1	1p32.3	1	53366780	53368162	1382	deletion	3	4.6%/34.1%/61.3%	5547	0.0189232	0.0144678	++..	0.190891	intronic	SLC1A7
CNVR1812.1	4p16.1	4	8672950	8689859	16909	insertion	2	72.9%/27.1%	3066	0.00450048	0.0314562	+...	0.886234	downstream	CPZ
CNVR1814.3	4p16.1	4	9083538	9087144	3606	deletion	3	61.8%/33.7%/4.6%	5537	-0.00771908	0.0136098	--..	0.5706	upstream	LOC650293
CNVR1814.4	4p16.1	4	9083538	9089239	5701	deletion	3	61.8%/33.7%/4.6%	5537	-0.00770464	0.0136082	--..	0.571275	upstream	LOC650293
CNVR1814.5	4p16.1	4	9062300	9088639	26339	multiallelic	3	61.8%/33.6%/4.6%	5468	-0.00301235	0.0132745	--..	0.82048	upstream;downstream	LOC650293;DEFB131
CNVR1819.2	4p16.1	4	9745207	9746197	990	insertion	3	5.3%/0.7%/94.0%	5565	0.0231065	0.0164703	++..	0.160643	intergenic	WDR1(dist=17536);ZNF518B(dist=304405)
CNVR1819.4	4p16.1	4	9708917	9843664	134747	insertion	4	46.1%/6.3%/44.0%/3.6%	2851	0.000568688	0.0105305	+...	0.956932	exonic	WDR1
CNVR1820.1	4p16.1	4	10001049	10012579	11530	deletion	3	5.6%/37.4%/57.1%	7287	0.00865769	0.0109484	+-+.	0.429075	intergenic	WDR1(dist=273378);ZNF518B(dist=38023)
CNVR1821.1	4p16.1	4	10335162	10335878	716	insertion	3	22.2%/59.2%/18.6%	3069	0.00240047	0.0172409	+...	0.889268	intergenic	CLNK(dist=39678);MIR572(dist=643671)
CNVR1838.1	4p15.31	4	18666498	18667086	588	multiallelic	3	5.5%/38.8%/55.7%	5553	0.0277375	0.0135593	++..	0.0407909	intergenic	LCORL(dist=1033917);SLIT2(dist=1197247)
CNVR1841.1	4p15.31	4	20016666	20017955	1289	deletion	3	4.0%/32.6%/63.3%	5554	0.0104124	0.0137556	++..	0.449077	intronic	SLIT2
CNVR1844.1	4p15.31	4	20746483	20751583	5100	deletion	2	25.4%/74.6%	5527	0.0205463	0.0180094	++..	0.253927	intronic	KCNIP4
CNVR1859.1	4p15.1	4	28030554	28031189	635	deletion	3	26.9%/49.8%/23.3%	5552	0.00824077	0.0116869	++..	0.480732	intergenic	STIM2(dist=1394453);MIR4275(dist=399113)
CNVR1874.1	4p15.1	4	34456456	34505204	48748	multiallelic	3	8.0%/41.0%/51.0%	7252	-0.0121301	0.0106108	---.	0.252961	intergenic	NONE(dist=NONE);ARAP2(dist=1238811)
CNVR1891.1	4p14	4	38792615	38799322	6707	insertion	3	35.2%/17.5%/47.3%	5494	0.0111706	0.00887397	++..	0.208101	exonic	KLHL5
CNVR1894.1	4p14	4	39701722	39702524	802	deletion	3	39.0%/47.1%/13.9%	5552	-0.0208499	0.0113885	-+..	0.0671332	intergenic	PDS5A(dist=45751);LOC344967(dist=18408)
CNVR1897.1	4p13	4	42457499	42464276	6777	deletion	3	3.0%/31.9%/65.0%	5549	0.0153708	0.0139657	++..	0.271068	intergenic	ATP8A1(dist=103620);GRXCR1(dist=125764)
CNVR190.1	1p32.3	1	55774975	55775527	552	deletion	4	15.2%/5.3%/47.8%/31.8%	5532	-0.00642393	0.00770381	--..	0.404358	intergenic	MIR4422(dist=310991);PPAP2B(dist=957480)
CNVR1904.1	4p12	4	45897575	45900235	2660	multiallelic	3	31.1%/49.7%/19.2%	5520	0.00289252	0.0115283	+-..	0.801886	intergenic	GABRG1(dist=76736);GABRA2(dist=46104)
CNVR1905.1	4p12	4	47051320	47054520	3200	deletion	2	51.2%/48.8%	3059	0.0123002	0.0200208	+...	0.538969	intronic	GABRB1
CNVR1907.1	4p12	4	48414155	48416592	2437	deletion	2	6.9%/93.1%	5534	-0.0289978	0.0312715	--..	0.353776	intronic	FRYL
CNVR191.1	1p32.2	1	57529444	57530198	754	deletion	4	14.0%/0.5%/46.5%/39.0%	3075	-0.00475723	0.0098557	-...	0.629317	intronic	DAB1
CNVR1913.1	4q11	4	52354948	52378171	23223	insertion	2	48.5%/51.5%	5533	-0.0100434	0.0150505	--..	0.50457	intergenic	NONE(dist=NONE);DCUN1D4(dist=25862)
CNVR1921.1	4q12	4	56304215	56305339	1124	insertion	2	69.0%/31.0%	5555	0.0248777	0.0181677	++..	0.170895	intergenic	NMU(dist=106993);LOC644145(dist=75655)
CNVR1924.1	4q12	4	57467027	57470341	3314	deletion	3	55.6%/5.9%/38.5%	3049	0.00397632	0.0103906	+...	0.701954	UTR5	REST
CNVR1926.1	4q12	4	58261890	58267784	5894	multiallelic	2	20.8%/79.2%	7283	-0.00833252	0.0181205	--+.	0.645632	intergenic	LOC255130(dist=495668);NONE(dist=NONE)
CNVR1928.1	4q12	4	58506649	58513183	6534	deletion	3	0.7%/88.6%/10.8%	3070	-0.0278368	0.0479088	-...	0.561215	intergenic	LOC255130(dist=740427);NONE(dist=NONE)
CNVR1929.1	4q12	4	58656528	58657047	519	insertion	2	16.6%/83.4%	3072	0.00728266	0.0307152	+...	0.812577	intergenic	LOC255130(dist=890306);NONE(dist=NONE)
CNVR1933.1	4q13.1	4	60007499	60013530	6031	insertion	2	87.6%/12.4%	3039	-0.0230753	0.0370192	-...	0.533066	intergenic	NONE(dist=NONE);LPHN3(dist=2031904)
CNVR1936.1	4q13.1	4	61182802	61184744	1942	deletion	3	0.6%/16.6%/82.8%	5522	-0.0148488	0.0206249	--..	0.471559	intergenic	NONE(dist=NONE);LPHN3(dist=860690)
CNVR1937.1	4q13.1	4	61621762	61624843	3081	insertion	3	39.8%/46.8%/13.4%	5529	-0.00430701	0.0113785	-+..	0.705043	intergenic	NONE(dist=NONE);LPHN3(dist=420591)
CNVR1938.1	4q13.1	4	61681942	61683010	1068	deletion	3	26.2%/50.7%/23.1%	3066	-0.00502424	0.014402	-...	0.727196	intergenic	NONE(dist=NONE);LPHN3(dist=362424)
CNVR1941.1	4q13.1	4	63352157	63358975	6818	deletion	3	4.5%/34.2%/61.3%	7284	0.00238974	0.0113455	+--.	0.833174	intergenic	LPHN3(dist=731394);TECRL(dist=1467797)
CNVR1942.1	4q13.1	4	63816888	63837479	20591	deletion	3	0.7%/15.6%/83.7%	5518	-0.018854	0.019085	--..	0.323202	intergenic	LPHN3(dist=1196125);TECRL(dist=989293)
CNVR1943.1	4q13.1	4	64376730	64396746	20016	deletion	3	10.0%/44.2%/45.8%	7130	-0.0247864	0.0105102	---.	0.0183581	intergenic	LPHN3(dist=1755967);TECRL(dist=430026)
CNVR1945.1	4q13.1	4	65401671	65402157	486	insertion	3	4.9%/35.7%/59.4%	5544	0.00632119	0.0140284	++..	0.652279	intergenic	TECRL(dist=443898);LOC401134(dist=60437)
CNVR1949.1	4q13.2	4	67946841	67949385	2544	insertion	3	13.7%/44.4%/41.9%	3028	0.0183828	0.017879	+...	0.303867	intergenic	MIR548AJ2(dist=796418);CENPC1(dist=71199)
CNVR1953.1	4q13.2	4	69054922	69225094	170172	insertion	3	11.1%/44.2%/44.6%	7232	0.00488716	0.00999023	++-.	0.624704	exonic	UGT2B15;UGT2B17
CNVR1957.1	4q13.2	4	70155819	70267475	111656	multiallelic	4	1.9%/13.7%/33.8%/50.6%	3044	0.0223545	0.0129963	+...	0.08542	exonic	UGT2B28
CNVR1957.2	4q13.2	4	70052484	70328860	276376	insertion	4	1.9%/25.4%/21.8%/50.8%	3044	0.0176221	0.0111953	+...	0.115471	exonic	UGT2B11;UGT2B28
CNVR1963.1	4q13.3	4	73770982	73777311	6329	deletion	3	6.8%/64.0%/29.1%	3067	-0.0116214	0.0197237	-...	0.55572	intergenic	ADAMTS3(dist=117602);COX18(dist=361969)
CNVR197.1	1p32.1	1	59878829	59879691	862	insertion	2	2.0%/98.0%	5542	0.166737	0.0589378	++..	0.00466878	exonic	FGGY
CNVR199.1	1p31.3	1	61855399	61856327	928	multiallelic	3	11.5%/45.5%/43.0%	7284	0.00713188	0.0096951	++-.	0.461964	intergenic	NFIA(dist=154351);MGC34796(dist=36175)
CNVR1991.1	4q21.3	4	87195415	87199036	3621	deletion	3	0.5%/10.4%/89.1%	3065	-0.0257911	0.0299516	-...	0.389187	intronic	MAPK10
CNVR1994.1	4q22.1	4	90320131	90326529	6398	insertion	3	81.1%/17.6%/1.3%	5547	-0.0103221	0.0183832	-+..	0.574458	intergenic	TIGD2(dist=65056);GPRIN3(dist=57923)
CNVR200.1	1p31.3	1	61885959	61892332	6373	deletion	3	2.3%/26.8%/70.9%	7282	-0.0257562	0.0128581	---.	0.0451663	upstream	MGC34796
CNVR2000.1	4q22.1	4	92150575	92154871	4296	multiallelic	3	13.3%/45.8%/40.9%	5523	-0.0104184	0.0115649	--..	0.367664	intronic	CCSER1
CNVR2001.1	4q22.1	4	92379345	92381464	2119	insertion	3	41.6%/45.8%/12.5%	3065	-0.00881074	0.0168392	-...	0.600815	intronic	CCSER1
CNVR2004.1	4q22.2	4	94076386	94078623	2237	deletion	3	1.0%/18.4%/80.7%	3060	0.032612	0.0231975	+...	0.159772	intronic	GRID2
CNVR2016.1	4q23	4	100032557	100037264	4707	deletion	3	61.1%/34.2%/4.8%	3058	0.024095	0.017576	+...	0.170405	intronic	EIF4E
CNVR2025.1	4q24	4	105113541	105114146	605	insertion	3	39.0%/47.0%/14.0%	3078	-0.00697414	0.015544	-...	0.65367	intergenic	TACR3(dist=253119);CXXC4(dist=494766)
CNVR203.1	1p31.3	1	62427437	62429802	2365	insertion	2	9.3%/90.7%	5527	0.0273939	0.0317836	-+..	0.38875	upstream	L1TD1
CNVR2030.1	4q24	4	107275979	107282771	6792	insertion	3	5.9%/39.1%/55.0%	5536	-0.00139676	0.0130196	-+..	0.914566	intronic	TBCK
CNVR2032.1	4q24	4	107823695	107828683	4988	deletion	3	0.4%/16.6%/83.0%	5546	0.0110549	0.0214077	+-..	0.605576	intergenic	GIMD1(dist=315654);DKK2(dist=233725)
CNVR2035.1	4q25	4	108730385	108734355	3970	deletion	2	8.9%/91.1%	5535	0.00458604	0.0289629	-+..	0.874187	intergenic	DKK2(dist=553483);PAPSS1(dist=19916)
CNVR2039.1	4q25	4	109940121	109941459	1338	multiallelic	5	6.9%/5.8%/2.7%/45.2%/39.4%	3063	-0.0122459	0.00980023	-...	0.211462	downstream	COL25A1
CNVR2040.1	4q25	4	110164140	110164848	708	deletion	4	11.4%/0.5%/42.5%/45.6%	3076	-0.0052966	0.0117152	-...	0.651186	intronic	COL25A1
CNVR2046.1	4q25	4	112456179	112462075	5896	deletion	3	1.3%/24.2%/74.4%	5553	0.0186803	0.0161075	++..	0.246161	intergenic	PITX2(dist=673451);C4orf32(dist=823927)
CNVR2051.1	4q26	4	115727331	115733452	6121	deletion	3	1.8%/23.5%/74.7%	5532	-0.00129225	0.0172034	-+..	0.940122	upstream	UGT8
CNVR2053.1	4q26	4	116386404	116397731	11327	deletion	3	6.7%/46.7%/46.6%	3034	0.00491675	0.0203055	+...	0.808673	intergenic	NDST4(dist=131923);MIR1973(dist=1042599)
CNVR2055.1	4q26	4	117587096	117587942	846	deletion	3	1.0%/18.7%/80.3%	3078	0.00886461	0.0217088	+...	0.683023	intergenic	MIR1973(dist=146723);TRAM1L1(dist=636216)
CNVR2056.1	4q26	4	119345144	119349757	4613	deletion	3	3.2%/29.5%/67.2%	5513	0.00304959	0.0148258	-+..	0.837029	intronic	NDST3
CNVR2063.1	4q27	4	123630889	123631842	953	deletion	3	0.7%/13.9%/85.4%	5558	0.00908834	0.0206893	-+..	0.66046	intergenic	IL2(dist=33789);IL21(dist=121391)
CNVR2067.1	4q28.2	4	130285614	130287920	2306	multiallelic	3	10.5%/44.1%/45.4%	7293	-0.00330641	0.0103899	+--.	0.750309	intergenic	C4orf33(dist=32321);NONE(dist=NONE)
CNVR2074.2	4q28.3	4	132863576	132905650	42074	multiallelic	3	60.8%/34.3%/4.9%	3015	0.0349787	0.0180865	+...	0.0531169	intergenic	NONE(dist=NONE);PCDH10(dist=1384270)
CNVR2074.3	4q28.3	4	132778147	133119088	340941	insertion	3	60.8%/34.3%/4.9%	2869	0.0251175	0.0180493	+...	0.164043	intergenic	NONE(dist=NONE);PCDH10(dist=1170832)
CNVR2074.4	4q28.3	4	132800858	132863745	62887	insertion	4	4.1%/4.8%/28.6%/62.5%	3000	0.00162538	0.0150482	+...	0.913986	intergenic	NONE(dist=NONE);PCDH10(dist=1426175)
CNVR2074.6	4q28.3	4	132883616	132884381	765	deletion	3	0.7%/86.2%/13.1%	3067	0.00110302	0.0489275	+...	0.982014	intergenic	NONE(dist=NONE);PCDH10(dist=1405539)
CNVR2088.1	4q28.3	4	138311476	138320204	8728	deletion	3	2.5%/27.2%/70.3%	7293	-0.0145803	0.0136584	--+.	0.285747	intergenic	NONE(dist=NONE);PCDH18(dist=339318)
CNVR2089.1	4q28.3	4	138399432	138411300	11868	insertion	2	2.6%/97.4%	7300	0.0178478	0.0409673	+++.	0.663084	intergenic	NONE(dist=NONE);PCDH18(dist=248222)
CNVR2091.1	4q28.3	4	139185878	139186660	782	multiallelic	3	11.8%/45.4%/42.8%	5554	0.012025	0.0108029	++..	0.26565	ncRNA_intronic	LINC00616
CNVR2096.1	4q31.21	4	142450027	142452355	2328	deletion	3	16.1%/49.4%/34.5%	5537	0.00876737	0.0114809	+-..	0.445075	intergenic	ZNF330(dist=74727);IL15(dist=324844)
CNVR2100.1	4q31.21	4	144873835	144901441	27606	insertion	3	10.5%/46.3%/43.2%	3047	0.00384971	0.0143881	+...	0.789037	intergenic	FREM3(dist=32557);GYPE(dist=110028)
CNVR2103.1	4q31.22	4	145538516	145539377	861	multiallelic	3	14.9%/47.2%/37.9%	3072	-0.00222113	0.0156167	-...	0.8869	intergenic	GYPA(dist=257162);HHIP-AS1(dist=244141)
CNVR2106.1	4q31.22	4	146658284	146660448	2164	deletion	3	22.9%/52.6%/24.5%	5511	-0.00693625	0.0106298	--..	0.514059	intronic	SMAD1
CNVR2112.1	4q31.23	4	148735099	148739275	4176	insertion	3	30.0%/19.4%/50.6%	3052	0.00756485	0.0111591	+...	0.497828	intergenic	EDNRA(dist=49543);TMEM184C(dist=18714)
CNVR2117.1	4q31.3	4	152471900	152473393	1493	deletion	4	1.5%/0.0%/21.4%/77.0%	3054	0.0595117	0.0218718	+...	0.00650987	intergenic	PRSS48(dist=39845);FAM160A1(dist=76455)
CNVR2120.1	4q31.3	4	153009586	153014231	4645	deletion	4	0.5%/11.1%/62.7%/25.8%	3057	0.0197723	0.0177784	+...	0.266072	intergenic	PET112(dist=107961);FBXW7(dist=447629)
CNVR2121.1	4q31.3	4	153209834	153213385	3551	deletion	3	1.7%/41.0%/57.2%	3062	0.00689784	0.0202978	+...	0.733983	intergenic	PET112(dist=308209);FBXW7(dist=248475)
CNVR2123.1	4q31.3	4	154977622	154984856	7234	insertion	3	24.1%/50.3%/25.6%	3032	-0.0207	0.0152464	-...	0.17456	intergenic	SFRP2(dist=47944);DCHS2(dist=390121)
CNVR2136.1	4q32.1	4	161266945	161291593	24648	deletion	2	5.6%/94.4%	4826	0.029334	0.035502	+.-.	0.408654	intergenic	RAPGEF2(dist=766194);FSTL5(dist=1232901)
CNVR2137.1	4q32.2	4	162098482	162104395	5913	multiallelic	3	2.7%/29.5%/67.8%	7277	-0.00406307	0.0117583	-+-.	0.729682	intergenic	RAPGEF2(dist=1597731);FSTL5(dist=420099)
CNVR2138.1	4q32.2	4	162668957	162671032	2075	insertion	3	2.6%/28.3%/69.1%	4798	-0.0017248	0.014658	+.-.	0.90633	intronic	FSTL5
CNVR2139.1	4q32.2	4	163497048	163501441	4393	deletion	3	7.4%/41.3%/51.3%	3051	0.00403764	0.0181481	+...	0.823938	intergenic	FSTL5(dist=192412);NAF1(dist=765869)
CNVR2141.1	4q32.2	4	163613458	163615903	2445	deletion	3	5.5%/37.4%/57.1%	5531	-0.000620019	0.0130804	+-..	0.962194	intergenic	FSTL5(dist=308822);NAF1(dist=651407)
CNVR2147.1	4q32.3	4	165422353	165425767	3414	insertion	2	2.3%/97.7%	5543	-0.0203239	0.0517638	-+..	0.694595	intronic	36951
CNVR2149.1	4q32.3	4	166222892	166224339	1447	insertion	3	85.0%/14.5%/0.5%	5532	-0.0135997	0.0211005	--..	0.519237	intronic	TMEM192
CNVR2152.1	4q32.3	4	167223768	167224312	544	deletion	3	19.7%/51.0%/29.2%	5558	-0.00245703	0.011641	-+..	0.832835	intronic	TLL1
CNVR2154.1	4q32.3	4	167720576	167721285	709	multiallelic	2	21.8%/78.2%	3076	0.0468284	0.0316297	+...	0.138735	intergenic	TLL1(dist=475517);SPOCK3(dist=169826)
CNVR2157.1	4q32.3	4	168345749	168352080	6331	multiallelic	3	0.7%/16.9%/82.4%	5513	0.0345464	0.0208188	++..	0.0970387	intronic	SPOCK3
CNVR216.1	1p31.1	1	72527959	72536624	8665	deletion	3	4.1%/32.5%/63.4%	5521	-0.0310309	0.0140388	--..	0.0270794	upstream	NEGR1
CNVR2166.1	4q33	4	171307158	171310077	2919	deletion	2	12.6%/87.4%	3055	-0.0367618	0.0305385	-...	0.228673	intergenic	AADAT(dist=59211);LOC100506122(dist=888251)
CNVR217.1	1p31.1	1	72538870	72584557	45687	multiallelic	3	37.6%/47.2%/15.3%	7258	0.0199578	0.00962716	+++.	0.0381655	intergenic	NEGR1(dist=18005);LRRIQ3(dist=1679733)
CNVR2171.1	4q34.1	4	173225255	173229491	4236	deletion	3	25.4%/50.4%/24.2%	5507	0.00434349	0.010712	+-..	0.685124	intronic	GALNTL6
CNVR2172.1	4q34.1	4	173661594	173670645	9051	multiallelic	3	61.8%/33.7%/4.5%	7120	-0.0276884	0.0116585	+--.	0.0175509	intronic	GALNTL6
CNVR2174.1	4q34.1	4	175861773	175863538	1765	insertion	4	4.0%/8.3%/27.7%/60.0%	3065	0.0221251	0.0141796	+...	0.118676	intronic	GLRA3
CNVR2194.1	4q34.3	4	181708173	181710747	2574	deletion	3	18.7%/49.2%/32.2%	5544	0.0120178	0.0117785	++..	0.30758	intergenic	NONE(dist=NONE);LINC00290(dist=511490)
CNVR2196.1	4q34.3	4	182293552	182294187	635	deletion	3	27.5%/51.9%/20.6%	5345	-0.0118624	0.0116798	--..	0.309804	ncRNA_intronic	LINC00290
CNVR2197.1	4q34.3	4	182397278	182399949	2671	multiallelic	2	60.4%/39.6%	3064	-0.0196833	0.0251113	-...	0.433132	intergenic	LINC00290(dist=79982);MGC45800(dist=897204)
CNVR2198.1	4q35.1	4	183807065	183808993	1928	deletion	3	0.7%/14.6%/84.8%	3045	0.0265401	0.0316634	+...	0.401922	intronic	TENM3
CNVR2209.1	4q35.1	4	185395008	185406175	11167	insertion	2	77.0%/23.0%	3050	-0.0280294	0.0265749	-...	0.291548	intergenic	ENPP6(dist=18900);LOC728175(dist=93003)
CNVR2217.1	4q35.1	4	186678622	186681078	2456	insertion	3	77.7%/20.7%/1.6%	5322	-0.0188705	0.0162105	--..	0.244387	intronic	PDLIM3
CNVR2225.1	4q35.2	4	187590518	187594803	4285	insertion	2	25.0%/75.0%	5541	0.0181311	0.0164208	+-..	0.269524	ncRNA_intronic	LOC285441
CNVR223.1	1p31.1	1	78421767	78424207	2440	deletion	2	14.8%/85.2%	5451	0.03194	0.0215479	++..	0.138266	intergenic	GIPC2(dist=46067);MGC27382(dist=43664)
CNVR2230.1	4q35.2	4	188278835	188280445	1610	deletion	2	8.2%/91.8%	3064	-0.00935298	0.0374377	-...	0.80272	intergenic	FAT1(dist=396854);LOC339975(dist=181786)
CNVR2238.1	4q35.2	4	190032287	190033212	925	deletion	3	5.0%/34.0%/61.0%	5536	0.0149678	0.0146378	++..	0.306523	intergenic	LOC401164(dist=272231);FRG1(dist=1065756)
CNVR2240.1	4q35.2	4	190131781	190133506	1725	multiallelic	2	3.3%/96.7%	3064	-0.106065	0.0638998	-...	0.0969407	intergenic	LOC401164(dist=371725);FRG1(dist=965462)
CNVR2245.1	4q35.2	4	190390955	190393745	2790	deletion	3	18.9%/29.6%/51.4%	5563	-0.00440007	0.00977912	+-..	0.65275	intergenic	LOC401164(dist=630899);FRG1(dist=705223)
CNVR2250.1	4q35.2	4	190623423	190625620	2197	multiallelic	3	6.0%/36.5%/57.4%	3064	-0.020297	0.0179559	-...	0.258315	intergenic	LOC401164(dist=863367);FRG1(dist=473348)
CNVR2253.1	4q35.2	4	190705809	190922947	217138	insertion	2	42.2%/57.8%	2986	-0.0288167	0.0239107	-...	0.228134	intergenic	LOC401164(dist=945753);FRG1(dist=176021)
CNVR2254.1	4q35.2	4	190994000	190995880	1880	multiallelic	2	28.4%/71.6%	5521	0.00823835	0.0170691	-+..	0.629347	intergenic	LOC401164(dist=1233944);FRG1(dist=103088)
CNVR2256.1	4q35.2	4	191027959	191139144	111185	insertion	2	54.6%/45.4%	3052	-0.0112908	0.0300534	-...	0.707147	exonic	FRG1
CNVR2262.1	5p15.33	5	153298	155370	2072	multiallelic	2	79.1%/20.9%	3069	0.0284053	0.0285711	+...	0.320126	intergenic	NONE(dist=NONE);PLEKHG4B(dist=38003)
CNVR2263.1	5p15.33	5	216784	219852	3068	deletion	3	1.5%/10.6%/88.0%	3054	0.0129465	0.033871	+...	0.702291	intronic	PLEKHG4B
CNVR2267.1	5p15.33	5	409450	412520	3070	insertion	3	42.0%/45.4%/12.5%	3063	0.0167393	0.0139113	+...	0.228865	intronic	AHRR
CNVR2270.2	5p15.33	5	520594	521749	1155	insertion	3	14.9%/54.9%/30.2%	3069	0.0024535	0.018407	+...	0.893963	downstream	EXOC3;PP7080;SLC9A3
CNVR2272.1	5p15.33	5	527229	527984	755	multiallelic	2	61.9%/38.1%	5553	0.00523379	0.0165446	++..	0.751741	intronic	SLC9A3
CNVR2273.1	5p15.33	5	539796	540706	910	insertion	2	29.4%/70.6%	3078	-0.0199958	0.0235938	-...	0.396714	intronic	SLC9A3
CNVR2277.1	5p15.33	5	614914	618989	4075	multiallelic	2	10.9%/89.1%	3046	0.0827056	0.0319771	+...	0.00969843	intergenic	MIR4456(dist=25917);CEP72(dist=46416)
CNVR2278.1	5p15.33	5	681580	682120	540	insertion	5	5.7%/14.7%/28.9%/32.7%/18.0%	3082	0.0132241	0.00948325	+...	0.163175	intronic	CEP72
CNVR228.1	1p31.1	1	81175548	81176808	1260	insertion	3	52.5%/39.4%/8.1%	3074	0.0276773	0.0155444	+...	0.0749903	intergenic	ELTD1(dist=1930465);LPHN2(dist=861862)
CNVR2280.1	5p15.33	5	801796	802806	1010	insertion	4	13.7%/15.8%/28.0%/42.6%	3064	0.0130638	0.00908265	+...	0.150342	intergenic	TPPP(dist=55286);ZDHHC11(dist=45914)
CNVR2280.2	5p15.33	5	720950	721620	670	deletion	3	4.3%/48.0%/47.6%	3064	0.0245548	0.019867	+...	0.216472	intronic	TPPP
CNVR2280.3	5p15.33	5	731066	903941	172875	insertion	4	13.5%/0.5%/37.6%/48.3%	2990	0.00667387	0.00988967	+...	0.499782	exonic	TPPP;ZDHHC11
CNVR2283.1	5p15.33	5	1075104	1079705	4601	insertion	3	25.8%/48.7%/25.5%	3051	-0.0160657	0.0177276	-...	0.364803	intronic	NKD2
CNVR2284.2	5p15.33	5	1114109	1114689	580	multiallelic	3	21.8%/40.0%/38.2%	3078	-0.0141139	0.0152482	-...	0.354646	intronic	SLC12A7
CNVR2287.1	5p15.33	5	1231138	1233723	2585	deletion	3	19.0%/50.0%/31.0%	3059	0.0042237	0.0155719	+...	0.786208	intergenic	SLC12A7(dist=65966);SLC6A19(dist=20987)
CNVR2290.1	5p15.33	5	1342227	1345191	2964	deletion	2	44.2%/55.8%	3062	-0.0128513	0.0215125	-...	0.550249	intronic	TERT
CNVR23.2	1p36.32	1	2577782	2604497	26715	deletion	2	46.1%/53.9%	5564	-0.00557404	0.017902	-+..	0.755524	intronic	TTC34
CNVR23.3	1p36.32	1	2563111	2624042	60931	multiallelic	3	46.8%/43.5%/9.6%	3040	-0.0193558	0.0189857	-...	0.307968	exonic	TTC34
CNVR2300.1	5p15.33	5	1716762	1717383	621	multiallelic	3	2.0%/9.3%/88.7%	3070	0.0206479	0.0271751	+...	0.447368	intergenic	LOC728613(dist=29642);MIR4277(dist=44517)
CNVR2302.1	5p15.33	5	1910949	1911599	650	deletion	3	11.5%/42.8%/45.7%	3026	0.00415964	0.0191071	+...	0.827662	intergenic	NDUFS6(dist=41782);IRX4(dist=18942)
CNVR2304.1	5p15.33	5	1977604	1978111	507	deletion	3	70.5%/26.9%/2.6%	5529	-0.0147015	0.0180504	--..	0.415374	intergenic	IRX4(dist=41724);IRX2(dist=821168)
CNVR2307.1	5p15.33	5	2134956	2136090	1134	insertion	4	28.6%/39.5%/24.6%/7.3%	3059	0.0211293	0.0122509	+...	0.0845781	intergenic	IRX4(dist=199076);IRX2(dist=663189)
CNVR2308.1	5p15.33	5	2198085	2200910	2825	deletion	3	21.3%/60.9%/17.7%	3077	-0.00735288	0.0189277	-...	0.697666	intergenic	IRX4(dist=262205);IRX2(dist=598369)
CNVR2320.1	5p15.33	5	3690075	3692413	2338	deletion	2	44.9%/55.1%	3025	0.0147726	0.0220101	+...	0.50211	intergenic	IRX1(dist=35558);LOC340094(dist=1395059)
CNVR2332.1	5p15.31	5	7229867	7253482	23615	deletion	3	4.6%/77.9%/17.4%	3059	-0.0144537	0.0235753	-...	0.539821	intergenic	MIR4278(dist=348833);MIR4454(dist=68934)
CNVR2337.2	5p15.31	5	8070606	8077076	6470	insertion	3	29.9%/49.6%/20.6%	3042	-0.000544182	0.0161176	-...	0.973066	intergenic	MTRR(dist=116371);LOC729506(dist=309520)
CNVR2337.4	5p15.31	5	8071714	8073646	1932	insertion	2	29.5%/70.5%	3066	-0.00797876	0.0243028	-...	0.74268	intergenic	MTRR(dist=117479);LOC729506(dist=312950)
CNVR2339.1	5p15.2	5	8308770	8313730	4960	deletion	2	11.8%/88.2%	5542	-0.00287263	0.0236879	--..	0.903478	intergenic	MTRR(dist=354535);LOC729506(dist=72866)
CNVR2341.1	5p15.2	5	8755908	8801681	45773	deletion	2	5.3%/94.7%	7311	-0.0529711	0.0286413	---.	0.0643905	intergenic	LOC100505738(dist=239699);SEMA5A(dist=286457)
CNVR2347.1	5p15.2	5	10692032	10693182	1150	insertion	2	20.1%/79.9%	5534	0.0101787	0.0197313	++..	0.605947	intronic	ANKRD33B
CNVR2359.1	5p15.2	5	12863977	12873331	9354	deletion	3	23.3%/50.8%/25.8%	5464	-0.0294597	0.011053	--..	0.00769161	downstream	CT49
CNVR237.1	1p22.3	1	86069229	86070139	910	deletion	4	1.6%/47.2%/43.6%/7.7%	3036	-0.00783827	0.0139627	-...	0.574544	intronic	COL24A1
CNVR2370.1	5p15.1	5	15772329	15773964	1635	deletion	3	1.5%/24.0%/74.5%	7312	0.0237348	0.0144269	+++.	0.0999331	intronic	FBXL7
CNVR2371.1	5p15.1	5	16177833	16178678	845	deletion	3	5.5%/6.5%/88.0%	3063	0.0153412	0.0251218	+...	0.541415	intronic	40603
CNVR2374.1	5p15.1	5	16703304	16713144	9840	insertion	3	38.0%/15.4%/46.5%	3041	0.00251425	0.0135397	+...	0.852684	downstream	MYO10
CNVR238.1	1p22.3	1	86173335	86177263	3928	deletion	3	1.4%/21.1%/77.4%	5549	-0.0185506	0.0169875	--..	0.274827	intronic	COL24A1
CNVR2381.1	5p15.1	5	17570216	17649548	79332	multiallelic	3	5.4%/67.7%/26.9%	3034	0.0205517	0.0197084	+...	0.297046	intergenic	LOC401177(dist=129797);CDH18(dist=1859364)
CNVR2381.2	5p15.1	5	17663938	17668163	4225	multiallelic	2	4.4%/95.6%	3050	0.0244912	0.0437305	+...	0.575447	intergenic	LOC401177(dist=223519);CDH18(dist=1840749)
CNVR2382.1	5p15.1	5	17744739	17751224	6485	insertion	3	75.4%/8.8%/15.8%	3055	0.00619825	0.0155881	+...	0.690906	intergenic	LOC401177(dist=304320);CDH18(dist=1757688)
CNVR2384.1	5p14.3	5	18909031	18910797	1766	deletion	2	5.9%/94.1%	3064	0.00722414	0.050372	+...	0.885962	intergenic	LOC401177(dist=1468612);CDH18(dist=598115)
CNVR2385.1	5p14.3	5	18957294	18957757	463	insertion	2	1.1%/98.9%	3069	-0.0529803	0.0869306	-...	0.542223	intergenic	LOC401177(dist=1516875);CDH18(dist=551155)
CNVR2393.1	5p14.3	5	20868351	20870550	2199	deletion	3	18.6%/50.3%/31.0%	5496	-0.0195978	0.0121749	--..	0.107466	intergenic	CDH18(dist=844241);GUSBP1(dist=624796)
CNVR2395.1	5p14.3	5	21485958	21488203	2245	deletion	3	14.9%/47.5%/37.7%	4806	-0.0194042	0.0119138	-.-.	0.103374	upstream	GUSBP1
CNVR2395.3	5p14.3	5	21533762	21561508	27746	multiallelic	3	73.9%/24.1%/2.1%	3057	0.00666752	0.0252029	+...	0.791353	ncRNA_exonic	GUSBP1
CNVR2395.4	5p14.3	5	21487748	21561371	73623	insertion	3	14.0%/48.4%/37.6%	5450	-0.00352423	0.0113333	-+..	0.75583	ncRNA_exonic	GUSBP1
CNVR2396.1	5p14.3	5	21648363	21650531	2168	deletion	2	14.6%/85.4%	5533	-0.0465378	0.021556	--..	0.0308559	intergenic	GUSBP1(dist=23125);CDH12(dist=136199)
CNVR2397.2	5p14.3	5	22013659	22061452	47793	insertion	2	63.3%/36.7%	3054	-0.044371	0.0208344	-...	0.0331963	intronic	CDH12
CNVR240.1	1p22.3	1	87385827	87386846	1019	insertion	2	34.1%/65.9%	9986	-0.00308781	0.00705224	++.-	0.661497	ncRNA_intronic	LOC339524
CNVR2407.1	5p14.1	5	26832459	26837664	5205	multiallelic	3	12.7%/46.4%/40.9%	5547	0.00893173	0.0116503	++..	0.443288	intergenic	LOC340107(dist=1956010);CDH9(dist=78802)
CNVR2408.1	5p14.1	5	27559816	27562150	2334	deletion	3	1.2%/23.9%/74.9%	5546	0.0147586	0.01642	+-..	0.368749	intergenic	LOC643401(dist=27551);LSP1P3(dist=1400584)
CNVR2412.1	5p14.1	5	28526764	28531371	4607	insertion	2	1.4%/98.6%	5540	-0.101697	0.0801557	--..	0.204531	intergenic	LOC643401(dist=994499);LSP1P3(dist=431363)
CNVR2415.1	5p13.3	5	29426599	29432217	5618	deletion	3	26.3%/33.2%/40.5%	3049	0.0082027	0.0121828	+...	0.500754	intergenic	LSP1P3(dist=463422);CDH6(dist=1797302)
CNVR2417.1	5p13.3	5	29657546	29673180	15634	insertion	2	99.1%/0.9%	4804	0.0612032	0.101874	-.+.	0.54799	intergenic	LSP1P3(dist=694369);CDH6(dist=1556339)
CNVR2423.1	5p13.3	5	31388278	31389965	1687	deletion	3	16.5%/4.9%/78.5%	3061	-0.0114176	0.0138923	-...	0.411152	intergenic	CDH6(dist=23268);DROSHA(dist=46394)
CNVR243.1	1p22.2	1	88867104	88867896	792	deletion	2	7.5%/92.5%	5549	0.0127389	0.0279221	-+..	0.648226	intergenic	LOC100505768(dist=1257178);PKN2(dist=54614)
CNVR2430.1	5p13.3	5	34214420	34233154	18734	deletion	2	15.9%/84.1%	3050	-0.0022992	0.0335656	-...	0.945389	intergenic	C1QTNF3-AMACR(dist=54030);RAI14(dist=459036)
CNVR2436.1	5p13.2	5	37290450	37292618	2168	deletion	2	10.4%/89.6%	5545	0.0075336	0.0249513	++..	0.762704	upstream	C5orf42
CNVR244.1	1p22.2	1	89249007	89251114	2107	insertion	3	11.4%/44.2%/44.4%	5538	0.0189355	0.0116711	++..	0.104714	exonic	GBP3
CNVR2447.1	5p12	5	45040519	45050251	9732	multiallelic	3	3.8%/32.4%/63.7%	5543	0.00121864	0.0148438	-+..	0.934569	intergenic	MRPS30(dist=189146);HCN1(dist=240558)
CNVR2448.1	5p12	5	45227446	45229576	2130	deletion	2	1.9%/98.1%	3062	-0.0492143	0.0657005	-...	0.453815	intergenic	MRPS30(dist=376073);HCN1(dist=61233)
CNVR245.1	1p22.2	1	89584053	89584796	743	insertion	3	1.3%/24.5%/74.2%	5546	0.0358563	0.0160621	++..	0.0255913	intergenic	GBP5(dist=72921);GBP6(dist=17228)
CNVR2455.2	5q11.1	5	49441520	49477855	36335	insertion	2	41.5%/58.5%	3071	0.00776922	0.0226137	+...	0.731175	intergenic	NONE(dist=NONE);EMB(dist=249933)
CNVR2455.3	5q11.1	5	49441520	49598084	156564	insertion	2	40.8%/59.2%	3041	0.00353147	0.0225564	+...	0.87559	intergenic	NONE(dist=NONE);EMB(dist=129704)
CNVR2456.1	5q11.1	5	49921606	50025172	103566	insertion	2	80.2%/19.8%	3059	0.00940265	0.0351861	+...	0.789295	exonic	PARP8
CNVR2457.1	5q11.1	5	50270083	50274854	4771	deletion	3	5.4%/36.3%/58.3%	5537	0.00292503	0.0131644	-+..	0.824164	intergenic	PARP8(dist=91970);LOC642366(dist=429474)
CNVR2466.1	5q11.2	5	55465067	55466202	1135	deletion	3	26.8%/50.3%/22.8%	5560	-0.0169821	0.0112168	--..	0.130029	intronic	ANKRD55
CNVR2469.1	5q11.2	5	57359283	57369499	10216	insertion	3	62.8%/33.1%/4.1%	7260	0.00733534	0.0117923	+++.	0.533912	intergenic	ACTBL2(dist=544890);PLK2(dist=416068)
CNVR2475.1	5q12.1	5	60037408	60039465	2057	multiallelic	3	29.5%/50.8%/19.7%	7293	-0.00933469	0.00998162	---.	0.349691	upstream	DEPDC1B
CNVR249.1	1p22.2	1	91906701	91907556	855	deletion	2	31.3%/68.7%	5566	-0.000256227	0.0181077	+-..	0.98871	intergenic	CDC7(dist=142792);TGFBR3(dist=10932)
CNVR2493.1	5q13.1	5	68355327	68356514	1187	deletion	2	3.4%/96.6%	5549	-0.0214847	0.0406434	-+..	0.597073	intergenic	PIK3R1(dist=721922);SLC30A5(dist=69018)
CNVR2494.10	5q13.2	5	69817074	69867686	50612	multiallelic	5	14.4%/11.9%/11.4%/15.1%/47.2%	3063	-0.000870239	0.00765645	-...	0.909507	ncRNA_exonic	GUSBP9;LOC441081;SMA5
CNVR2494.11	5q13.2	5	69865887	70110221	244334	insertion	5	14.2%/24.1%/20.7%/27.9%/13.0%	3048	0.00221468	0.0099687	+...	0.824187	ncRNA_exonic	GUSBP9;SMA4;SMA5
CNVR2494.14	5q13.2	5	70123009	70533749	410740	insertion	2	7.3%/92.7%	2914	-0.00575505	0.047173	-...	0.9029	exonic	GTF2H2;GTF2H2C;GTF2H2D;NAIP;SERF1A;SERF1B;SMN1;SMN2
CNVR2494.15	5q13.2	5	69247768	69533450	285682	insertion	3	3.4%/27.4%/69.2%	2900	0.0321077	0.0192307	+...	0.0949976	exonic	SERF1A;SERF1B;SMN1;SMN2
CNVR2494.16	5q13.2	5	70567964	70697786	129822	insertion	3	10.4%/50.3%/39.3%	3046	0.00659325	0.0217328	+...	0.761602	ncRNA_exonic	GUSBP9
CNVR2494.17	5q13.2	5	69569218	69817947	248729	insertion	2	49.0%/51.0%	3028	0.00124268	0.0239859	+...	0.958681	exonic	GTF2H2C;GTF2H2D
CNVR2494.20	5q13.2	5	70196954	70461428	264474	insertion	2	7.1%/92.9%	2954	-0.0110049	0.0476336	-...	0.817289	exonic	GTF2H2;GTF2H2C;GTF2H2D;NAIP;SERF1A;SERF1B;SMN1;SMN2
CNVR2494.26	5q13.2	5	69356789	69461979	105190	insertion	3	8.4%/38.2%/53.4%	2999	0.0314426	0.016366	+...	0.0547046	exonic	SERF1A;SERF1B;SMN1;SMN2
CNVR2494.28	5q13.2	5	69404357	69464139	59782	insertion	3	8.8%/37.1%/54.2%	3012	0.0314251	0.0163423	+...	0.0544882	exonic	SMN1;SMN2
CNVR2494.3	5q13.2	5	69741342	69816409	75067	insertion	3	3.2%/26.1%/70.7%	3064	-0.0103431	0.0223916	-...	0.644139	exonic	GTF2H2C;GTF2H2D
CNVR2494.30	5q13.2	5	70126518	70344647	218129	insertion	3	7.1%/72.1%/20.8%	3002	0.00191929	0.0228093	+...	0.932941	exonic	NAIP;SERF1A;SERF1B;SMN1;SMN2
CNVR2494.37	5q13.2	5	70404641	70534039	129398	multiallelic	3	23.8%/47.7%/28.4%	3009	-0.0194841	0.0153682	-...	0.204862	exonic	NAIP
CNVR2494.39	5q13.2	5	69230444	69447695	217251	insertion	3	3.3%/27.0%/69.7%	2892	0.0294034	0.0188618	+...	0.119023	exonic	SERF1A;SERF1B;SMN1;SMN2
CNVR2494.4	5q13.2	5	68865565	68886493	20928	insertion	4	24.0%/47.9%/25.1%/3.0%	3064	-0.0260762	0.0144095	-...	0.0703491	exonic	OCLN
CNVR2494.7	5q13.2	5	68865204	68963240	98036	insertion	3	24.3%/49.0%/26.8%	3038	-0.0105497	0.0155285	-...	0.496897	exonic	GTF2H2;GTF2H2C;GTF2H2D;OCLN
CNVR2494.8	5q13.2	5	70335721	70427136	91415	insertion	3	2.4%/13.5%/84.1%	3022	-0.039515	0.0337515	-...	0.241694	exonic	GTF2H2;GTF2H2C;GTF2H2D;NAIP
CNVR250.1	1p22.1	1	92004671	92006010	1339	deletion	3	9.6%/41.3%/49.2%	5557	0.0174439	0.0118142	++..	0.139802	intronic	TGFBR3
CNVR252.1	1p22.1	1	94060875	94063950	3075	multiallelic	3	11.4%/44.8%/43.8%	5467	-0.0085773	0.0120984	-+..	0.47835	intronic	BCAR3
CNVR2520.1	5q14.3	5	86150925	86153588	2663	deletion	3	4.0%/35.8%/60.2%	5516	-0.0103289	0.0136545	--..	0.449382	intergenic	COX7C(dist=198586);MIR4280(dist=292864)
CNVR2522.1	5q14.3	5	86281754	86282878	1124	deletion	4	0.6%/2.6%/16.3%/80.4%	5536	0.00134802	0.0157334	-+..	0.931722	intergenic	COX7C(dist=329415);MIR4280(dist=163574)
CNVR2523.1	5q14.3	5	87414712	87417880	3168	deletion	3	3.1%/30.1%/66.8%	7301	-0.0190305	0.0124135	---.	0.125264	intergenic	CCNH(dist=670106);TMEM161B(dist=108899)
CNVR2524.1	5q14.3	5	90535526	90537843	2317	insertion	3	77.5%/21.0%/1.5%	5511	0.0251739	0.0177198	++..	0.155416	intergenic	GPR98(dist=39737);ARRDC3(dist=162454)
CNVR2532.1	5q21.1	5	97427298	97428511	1213	multiallelic	3	13.6%/47.3%/39.1%	5509	0.0198879	0.0111617	++..	0.0747817	intergenic	RIOK2(dist=882537);RNU2-2(dist=576298)
CNVR2540.1	5q21.1	5	99408887	99419755	10868	multiallelic	3	38.1%/24.7%/37.3%	3048	-0.0108142	0.0141469	-...	0.444616	intergenic	LOC100289230(dist=1114274);LOC100133050(dist=323353)
CNVR2543.1	5q21.1	5	99737451	99760132	22681	multiallelic	2	41.3%/58.7%	3064	-0.0385645	0.0334821	-...	0.249405	ncRNA_exonic	LOC100133050
CNVR2554.1	5q21.3	5	106352579	106354328	1749	multiallelic	3	18.5%/49.1%/32.4%	5542	0.0163351	0.0112496	++..	0.146485	intergenic	RAB9BP1(dist=1888881);EFNA5(dist=386161)
CNVR2555.1	5q21.3	5	107226369	107227157	788	deletion	2	11.4%/88.6%	5528	0.0157346	0.0264502	++..	0.551927	intronic	FBXL17
CNVR2558.1	5q21.3	5	108565519	108583351	17832	insertion	2	37.8%/62.2%	3051	-0.0348938	0.0223419	-...	0.118333	intergenic	FER(dist=14247);PJA2(dist=114958)
CNVR2569.1	5q22.2	5	112505686	112506278	592	deletion	3	5.2%/5.2%/89.6%	3063	-0.0150434	0.0205893	-...	0.464997	intronic	MCC
CNVR2581.1	5q23.1	5	117415057	117423898	8841	deletion	3	0.7%/13.4%/85.9%	3059	-0.107558	0.0404603	-...	0.00785238	intergenic	LOC728342(dist=471719);DTWD2(dist=776570)
CNVR2583.1	5q23.1	5	117896136	117906063	9927	deletion	3	4.3%/93.2%/2.5%	3047	0.0163146	0.0413104	+...	0.692896	intergenic	LOC728342(dist=952798);DTWD2(dist=294405)
CNVR2583.2	5q23.1	5	117905395	117906168	773	deletion	3	4.4%/27.8%/67.8%	3072	0.0439999	0.0194569	+...	0.0237345	intergenic	LOC728342(dist=962057);DTWD2(dist=294300)
CNVR2590.1	5q23.1	5	121160450	121163833	3383	deletion	2	8.9%/91.1%	5546	0.0279267	0.0309544	++..	0.366957	intergenic	PRR16(dist=1109587);FTMT(dist=51716)
CNVR2599.1	5q23.3	5	127363687	127364753	1066	deletion	3	8.3%/41.8%/49.9%	5563	0.0132892	0.0124393	++..	0.285375	intergenic	CTXN3(dist=341466);FLJ33630(dist=20390)
CNVR26.1	1p36.32	1	3071567	3072666	1099	insertion	3	7.1%/38.7%/54.2%	3073	-0.0146641	0.0175394	-...	0.403118	intronic	PRDM16
CNVR2610.1	5q31.1	5	133162369	133164390	2021	insertion	3	7.7%/42.0%/50.3%	5535	-0.00450768	0.012377	+-..	0.71571	intergenic	FSTL4(dist=186247);C5orf15(dist=154707)
CNVR2616.1	5q31.2	5	137835616	137844524	8908	insertion	2	4.4%/95.6%	4781	0.04751	0.0402885	+.+.	0.238301	downstream	EGR1
CNVR2618.1	5q31.3	5	139348118	139349487	1369	deletion	2	4.0%/96.0%	5486	-0.0935856	0.03948	--..	0.0177662	intronic	NRG2
CNVR2620.1	5q31.3	5	140194552	140195197	645	insertion	3	0.7%/22.1%/77.2%	3053	-0.0789819	0.0281705	-...	0.00505192	exonic	PCDHA7
CNVR2622.1	5q31.3	5	140202333	140219069	16736	insertion	4	0.8%/11.1%/38.9%/49.2%	5527	-0.00967466	0.0111737	-+..	0.386575	exonic	PCDHA10;PCDHA8;PCDHA9
CNVR2624.1	5q31.3	5	140534644	140540031	5387	insertion	5	5.9%/33.1%/11.4%/26.6%/23.1%	3041	0.00781864	0.00791276	+...	0.323101	exonic	PCDHB7;PCDHB8
CNVR2625.1	5q31.3	5	140573322	140575134	1812	insertion	2	41.6%/58.4%	3067	0.000604183	0.0216768	+...	0.977764	exonic	PCDHB13
CNVR2644.1	5q33.1	5	149446448	149472163	25715	multiallelic	2	54.6%/45.4%	3044	0.0132088	0.0256393	+...	0.606429	intronic	CSF1R
CNVR2646.1	5q33.1	5	150157836	150161778	3942	deletion	3	0.6%/13.9%/85.5%	5557	9.88803e-05	0.0195983	-+..	0.995974	downstream	SMIM3
CNVR2648.1	5q33.1	5	150769996	150772876	2880	deletion	3	2.9%/28.3%/68.8%	7287	-0.0165671	0.0120155	+--.	0.167954	intergenic	SLC36A2(dist=62652);SLC36A1(dist=34480)
CNVR2650.1	5q33.1	5	150934671	150935536	865	insertion	3	24.2%/33.5%/42.4%	3072	0.00239054	0.0161446	+...	0.882287	upstream	FAT2
CNVR2652.1	5q33.1	5	151494881	151499031	4150	deletion	3	2.6%/27.8%/69.6%	7304	-0.0149689	0.0127789	--+.	0.24145	intergenic	GLRA1(dist=210291);NMUR2(dist=252264)
CNVR2658.1	5q33.2	5	155244353	155245161	808	multiallelic	3	8.8%/42.3%/48.9%	5493	-0.0077435	0.0116473	--..	0.506159	intergenic	KIF4B(dist=866475);SGCD(dist=441184)
CNVR2659.1	5q33.2	5	155409234	155427600	18366	deletion	3	3.7%/31.0%/65.2%	7272	0.00229546	0.0122534	-++.	0.8514	intergenic	KIF4B(dist=1031356);SGCD(dist=258745)
CNVR266.1	1p21.1	1	103945788	104021976	76188	multiallelic	4	0.7%/17.0%/71.7%/10.6%	5489	-0.00987482	0.0152826	+-..	0.518182	exonic	AMY1A;AMY1B;AMY1C;AMY2A
CNVR266.10	1p21.1	1	103912848	103923843	10995	multiallelic	3	88.9%/10.2%/0.9%	3060	0.0193916	0.0316558	+...	0.540158	exonic	AMY2B
CNVR266.11	1p21.1	1	104012016	104022869	10853	deletion	4	3.8%/17.7%/41.8%/36.8%	3067	0.00541414	0.0170345	+...	0.750612	downstream	AMY1A;AMY1B;AMY1C
CNVR266.2	1p21.1	1	103954831	103962929	8098	insertion	4	0.6%/16.1%/71.1%/12.2%	5520	-0.00521643	0.0144121	+-..	0.71739	exonic	AMY2A
CNVR266.3	1p21.1	1	103938237	104118541	180304	multiallelic	4	0.5%/3.3%/20.2%/75.9%	2950	-0.0122018	0.0212035	-...	0.564979	exonic	AMY1A;AMY1B;AMY1C;AMY2A
CNVR266.4	1p21.1	1	104021688	104029538	7850	insertion	4	10.8%/32.9%/30.7%/25.7%	3040	-0.00768101	0.0120374	-...	0.523412	downstream	AMY1A;AMY1B;AMY1C
CNVR266.8	1p21.1	1	103905302	103962929	57627	insertion	4	0.7%/15.6%/72.5%/11.1%	2971	0.00859209	0.0207478	+...	0.678785	exonic	AMY2A;AMY2B
CNVR266.9	1p21.1	1	103945852	103963339	17487	deletion	4	0.8%/15.6%/72.0%/11.6%	3047	0.00975241	0.0198862	+...	0.623844	exonic	AMY2A
CNVR2663.1	5q33.3	5	158827991	158831133	3142	deletion	2	11.4%/88.6%	5522	-0.0102861	0.0259736	--..	0.692089	upstream	LOC285627
CNVR2667.1	5q34	5	160521601	160522648	1047	deletion	3	5.8%/37.9%/56.2%	5554	-0.0062344	0.0139953	-+..	0.655984	intergenic	LOC285629(dist=223390);GABRB2(dist=125366)
CNVR2669.1	5q34	5	162794318	162795892	1574	multiallelic	3	1.6%/24.4%/73.9%	5550	-0.000907946	0.0159938	+-..	0.95473	upstream	CCNG1
CNVR267.1	1p21.1	1	104244763	104245258	495	insertion	4	16.1%/1.4%/45.1%/37.5%	3073	0.000524148	0.0108443	+...	0.96145	intergenic	AMY1A(dist=141929);LOC100129138(dist=171910)
CNVR2671.1	5q34	5	163597906	163598998	1092	deletion	3	2.7%/27.4%/69.9%	5545	-0.00538095	0.0152135	--..	0.723566	intergenic	MAT2B(dist=718969);NONE(dist=NONE)
CNVR2676.1	5q34	5	166335295	166335915	620	deletion	3	5.0%/36.1%/58.9%	3064	0.00688112	0.0171714	+...	0.688618	intergenic	NONE(dist=NONE);TENM2(dist=308506)
CNVR2682.1	5q35.1	5	170062357	170064073	1716	multiallelic	3	2.5%/26.1%/71.4%	5541	-0.00670621	0.0144646	--..	0.642914	intronic	KCNIP1
CNVR2699.1	5q35.3	5	177159627	177163393	3766	deletion	3	72.8%/24.8%/2.4%	4814	-0.0171053	0.0160525	-.-.	0.286612	intergenic	FAM153A(dist=19516);LOC728554(dist=71475)
CNVR2701.1	5q35.3	5	177320743	177322703	1960	multiallelic	2	97.3%/2.7%	3068	0.122257	0.0603558	+...	0.0428061	intergenic	LOC728554(dist=76868);PROP1(dist=29139)
CNVR2704.1	5q35.3	5	177754471	177756401	1930	insertion	3	34.8%/52.6%/12.7%	3053	0.015825	0.0159704	+...	0.321735	intronic	COL23A1
CNVR2710.1	5q35.3	5	178191212	178192988	1776	deletion	3	9.3%/42.3%/48.4%	3025	-0.0220906	0.0168169	-...	0.188985	intergenic	AACSP1(dist=55329);ZNF354B(dist=26572)
CNVR2710.2	5q35.3	5	178191212	178198773	7561	deletion	3	10.0%/42.3%/47.7%	4959	-0.010917	0.0129354	-+..	0.39869	intergenic	AACSP1(dist=55329);ZNF354B(dist=20787)
CNVR2711.1	5q35.3	5	178280977	178285795	4818	insertion	4	1.3%/5.1%/20.7%/72.9%	5533	0.00921686	0.0128327	-+..	0.472614	intronic	ZFP2
CNVR2717.1	5q35.3	5	180108619	180128369	19750	insertion	4	8.5%/6.3%/35.6%/49.6%	3054	-0.0123312	0.0114561	-...	0.281751	upstream	OR2Y1
CNVR2719.1	5q35.3	5	180307216	180365215	57999	multiallelic	3	10.6%/42.7%/46.7%	7247	0.00181341	0.00987238	++-.	0.85426	exonic	BTNL3;BTNL8
CNVR2723.1	5q35.3	5	180501669	180502657	988	multiallelic	3	2.6%/29.9%/67.5%	5552	0.00409903	0.0151347	-+..	0.786517	intergenic	OR2V1(dist=16759);OR2V2(dist=11892)
CNVR2728.1	6p25.3	6	200650	329973	129323	multiallelic	4	3.9%/18.8%/66.0%/11.3%	3040	0.00392943	0.0190729	+...	0.836774	exonic	DUSP22
CNVR2728.2	6p25.3	6	201416	241014	39598	deletion	4	21.1%/3.7%/49.5%/25.7%	3051	0.00439385	0.011232	+...	0.695657	exonic	DUSP22
CNVR2732.1	6p25.3	6	611425	612789	1364	deletion	3	39.4%/46.6%/14.0%	5488	0.0108151	0.0116209	++..	0.352029	intronic	EXOC2
CNVR2733.1	6p25.3	6	620417	622340	1923	deletion	5	0.7%/12.0%/52.3%/31.5%/3.5%	3059	-0.0101052	0.0150088	-...	0.500767	intronic	EXOC2
CNVR2734.1	6p25.3	6	719091	719831	740	deletion	3	0.9%/18.6%/80.5%	5545	0.0330672	0.0181849	++..	0.0690053	intergenic	EXOC2(dist=80950);LOC285768(dist=186410)
CNVR2736.1	6p25.3	6	806925	808775	1850	multiallelic	2	78.4%/21.6%	3067	-0.0123016	0.0276441	-...	0.656321	intergenic	EXOC2(dist=168784);LOC285768(dist=97466)
CNVR2737.1	6p25.3	6	854726	856131	1405	deletion	2	52.8%/47.2%	3064	0.0208149	0.0245766	+...	0.39703	intergenic	EXOC2(dist=216585);LOC285768(dist=50110)
CNVR2738.1	6p25.3	6	1477293	1482290	4997	deletion	2	60.5%/39.5%	5536	-0.0222855	0.0160235	--..	0.164285	intergenic	FOXF2(dist=136462);FOXC1(dist=73390)
CNVR274.1	1p21.1	1	105469153	105469979	826	insertion	3	1.2%/22.8%/76.0%	5566	-0.0115417	0.0173855	+-..	0.506777	ncRNA_intronic	MIR548H3
CNVR2741.1	6p25.2	6	2512324	2517088	4764	deletion	2	10.7%/89.3%	5524	-0.0194776	0.0256247	--..	0.447189	intergenic	LOC100508120(dist=153500);C6orf195(dist=50883)
CNVR2743.1	6p25.2	6	3035970	3039510	3540	deletion	2	0.8%/99.2%	3076	0.206756	0.109941	+...	0.0600261	intronic	RIPK1
CNVR2744.1	6p25.2	6	3089811	3092615	2804	deletion	3	49.3%/40.8%/10.0%	3022	0.000760585	0.0185569	+...	0.967307	intronic	BPHL
CNVR275.1	1p21.1	1	105817336	105824920	7584	deletion	3	10.0%/43.9%/46.0%	7242	0.0063941	0.01025	-+-.	0.532749	intergenic	MIR548H3(dist=340534);PRMT6(dist=1575870)
CNVR2750.1	6p25.2	6	3657580	3664679	7099	insertion	3	29.8%/24.5%/45.6%	5470	0.0153312	0.00929648	++..	0.0991186	downstream	PXDC1
CNVR2750.2	6p25.2	6	3661204	3664679	3475	insertion	3	51.1%/3.9%/45.1%	3064	0.0061543	0.0117832	+...	0.601465	downstream	PXDC1
CNVR2758.1	6p25.1	6	5767037	5767682	645	deletion	2	43.7%/56.3%	5552	-0.0098983	0.0186058	--..	0.594725	intergenic	FARS2(dist=50222);NRN1(dist=175550)
CNVR2766.1	6p24.3	6	7726528	7727584	1056	deletion	3	0.4%/10.4%/89.2%	5557	0.00733203	0.0240112	+-..	0.760093	intronic	BMP6
CNVR2769.1	6p24.3	6	8282687	8286532	3845	deletion	3	8.0%/42.2%/49.8%	7275	0.00342103	0.0110341	+--.	0.756529	intergenic	EEF1E1-MUTED(dist=234860);SLC35B3(dist=71768)
CNVR2789.1	6p22.3	6	16992973	16994044	1071	insertion	3	2.1%/26.7%/71.3%	5552	-0.0237239	0.017044	+-..	0.163945	intergenic	ATXN1(dist=123273);STMND1(dist=216424)
CNVR2799.1	6p22.3	6	18510099	18510860	761	insertion	3	44.1%/44.0%/11.9%	5560	0.0168769	0.0112883	++..	0.134892	intronic	RNF144B
CNVR2803.1	6p22.3	6	19793546	19794532	986	deletion	3	2.0%/24.4%/73.6%	5537	0.00909502	0.0164672	++..	0.580734	intergenic	MIR548A1(dist=1113456);ID4(dist=151048)
CNVR2807.1	6p22.3	6	22160753	22161707	954	deletion	3	4.2%/33.6%/62.2%	5543	0.0124472	0.0129532	++..	0.336587	ncRNA_intronic	LINC00340
CNVR2807.2	6p22.3	6	22159124	22162663	3539	deletion	4	4.2%/1.2%/32.2%/62.5%	3035	0.0149716	0.0132957	+...	0.260145	ncRNA_intronic	LINC00340
CNVR2813.1	6p22.2	6	24433310	24435604	2294	deletion	3	0.8%/14.8%/84.5%	7273	-0.00550022	0.0166477	-+-.	0.741106	intronic	DCDC2
CNVR2818.1	6p22.2	6	25614072	25627508	13436	insertion	2	50.2%/49.8%	3033	-0.0131311	0.0196835	-...	0.504701	exonic	LRRC16A
CNVR2821.1	6p22.1	6	26827342	26890518	63176	insertion	3	15.1%/47.9%/37.0%	7280	0.00386781	0.00964844	+-+.	0.688513	intergenic	ZNF322(dist=59383);GUSBP2(dist=56727)
CNVR2822.2	6p22.1	6	26951792	27091435	139643	insertion	2	20.9%/79.1%	3042	0.00452878	0.0258818	+...	0.861096	ncRNA_exonic	GUSBP2;LINC00240
CNVR2829.4	6p22.1	6	29787412	29790891	3479	insertion	3	49.8%/8.4%/41.7%	3039	0.00131894	0.0106705	+...	0.901627	upstream	HLA-F
CNVR2831.1	6p21.33	6	30467601	30471298	3697	insertion	3	21.0%/50.3%/28.7%	5516	-0.00513392	0.0121569	-+..	0.672802	intergenic	TRIM39-RPP21(dist=44987);HLA-E(dist=93864)
CNVR2831.2	6p21.33	6	30469171	30470450	1279	insertion	3	21.1%/49.8%/29.1%	3063	-0.00883372	0.0167271	-...	0.597423	intergenic	TRIM39-RPP21(dist=46557);HLA-E(dist=94712)
CNVR2837.2	6p21.33	6	31337122	31343818	6696	insertion	2	65.5%/34.5%	3056	-0.0115875	0.0210463	-...	0.581925	downstream	HLA-C
CNVR2838.1	6p21.33	6	31345003	31348296	3293	deletion	3	43.3%/45.0%/11.7%	5538	-0.00907965	0.012508	--..	0.467895	exonic	HLA-C
CNVR2840.1	6p21.33	6	31374704	31377479	2775	deletion	3	8.4%/42.4%/49.2%	5532	-0.00505289	0.0134705	-+..	0.70758	intergenic	HLA-C(dist=26812);HLA-B(dist=52149)
CNVR2841.10	6p21.33	6	31410786	31427174	16388	deletion	4	4.4%/15.7%/64.3%/15.6%	3057	0.005963	0.0168807	+...	0.723905	downstream	HLA-B
CNVR2841.11	6p21.33	6	31393480	31427911	34431	insertion	4	38.6%/28.3%/23.9%/9.2%	2923	-0.00614326	0.0103353	-...	0.552248	downstream	HLA-B
CNVR2841.12	6p21.33	6	31393625	31459632	66007	insertion	4	2.1%/36.7%/36.8%/24.4%	2796	-0.00746751	0.0128239	-...	0.560356	exonic	HLA-B
CNVR2841.14	6p21.33	6	31426895	31433689	6794	deletion	3	42.0%/46.4%/11.6%	5487	-0.00656062	0.013171	-+..	0.618406	exonic	HLA-B
CNVR2841.5	6p21.33	6	31383960	31387412	3452	deletion	2	16.2%/83.8%	7252	0.00568593	0.0180445	++-.	0.752682	intergenic	HLA-C(dist=36068);HLA-B(dist=42216)
CNVR2841.6	6p21.33	6	31384505	31397416	12911	deletion	4	2.1%/36.5%/10.6%/50.8%	2963	-0.00471526	0.0113317	-...	0.677327	intergenic	HLA-C(dist=36613);HLA-B(dist=32212)
CNVR2841.7	6p21.33	6	31393625	31409599	15974	insertion	5	1.9%/36.8%/27.7%/24.4%/9.2%	2953	-0.005671	0.00993413	-...	0.568094	intergenic	HLA-C(dist=45733);HLA-B(dist=20029)
CNVR2841.9	6p21.33	6	31395810	31397416	1606	deletion	4	7.0%/31.9%/47.3%/13.7%	3064	-0.00864219	0.013979	-...	0.536427	intergenic	HLA-C(dist=47918);HLA-B(dist=32212)
CNVR2843.1	6p21.32	6	32093119	32099722	6603	multiallelic	4	1.6%/10.4%/24.6%/63.4%	5534	0.00637778	0.0112056	+-..	0.569246	exonic	C4A;C4B;C4B_2
CNVR2843.2	6p21.32	6	32060426	32066895	6469	deletion	4	1.5%/10.3%/25.0%/63.2%	5530	0.00855791	0.0114904	++..	0.456401	intronic	C4A;C4B;C4B_2
CNVR2843.3	6p21.32	6	32066855	32093500	26645	insertion	3	3.4%/28.2%/68.4%	5523	0.0183335	0.0159294	++..	0.249766	exonic	C4A;C4B;C4B_2;STK19
CNVR2843.6	6p21.32	6	32056101	32122019	65918	multiallelic	5	1.6%/10.2%/24.0%/64.1%/0.0%	5413	0.0106473	0.0106154	++..	0.315859	exonic	C4A;C4B;C4B_2;CYP21A2;STK19;TNXB
CNVR2845.17	6p21.32	6	32700893	32712162	11269	deletion	4	5.9%/18.1%/48.1%/27.9%	3030	0.000496064	0.0136537	+...	0.971018	upstream	HLA-DQA1
CNVR2845.20	6p21.32	6	32711984	32887814	175830	insertion	3	15.0%/45.3%/39.7%	2868	0.000466773	0.0148304	+...	0.974892	exonic	HLA-DQA1;HLA-DQA2;HLA-DQB1;HLA-DQB2
CNVR2845.21	6p21.32	6	32519885	32887814	367929	insertion	4	72.4%/2.1%/23.3%/2.2%	2427	0.00154375	0.0130625	+...	0.905924	exonic	HLA-DQA1;HLA-DQA2;HLA-DQB1;HLA-DQB2;HLA-DRB1;HLA-DRB5
CNVR2845.22	6p21.32	6	32711490	32772512	61022	insertion	4	37.8%/4.6%/45.7%/11.9%	2914	0.00280074	0.00961678	+...	0.770872	exonic	HLA-DQA1;HLA-DQB1
CNVR2845.23	6p21.32	6	32782324	32887814	105490	insertion	4	37.2%/1.5%/46.1%/15.3%	3025	-0.00457148	0.00948007	-...	0.629649	exonic	HLA-DQA2;HLA-DQB2
CNVR2845.28	6p21.32	6	32793870	32830605	36735	insertion	3	15.8%/28.9%/55.3%	3061	0.00449534	0.0145834	+...	0.757892	exonic	HLA-DQA2
CNVR2845.39	6p21.32	6	32711728	32830605	118877	insertion	3	37.9%/50.3%/11.9%	2911	0.00598091	0.0165353	+...	0.717572	exonic	HLA-DQA1;HLA-DQA2;HLA-DQB1
CNVR2845.4	6p21.32	6	32645762	32656983	11221	insertion	5	11.9%/2.3%/37.4%/23.5%/24.8%	3046	-0.00373977	0.00909384	-...	0.680895	exonic	HLA-DRB1
CNVR2845.8	6p21.32	6	32551263	32563556	12293	insertion	4	12.1%/31.2%/49.9%/6.8%	3043	-0.0109571	0.0136622	-...	0.42255	intergenic	HLA-DRA(dist=30461);HLA-DRB5(dist=29576)
CNVR2846.1	6p21.32	6	33131047	33147969	16922	deletion	3	41.3%/50.3%/8.4%	3038	-0.0205341	0.0181854	-...	0.258835	exonic	HLA-DPA1
CNVR2846.3	6p21.32	6	33156338	33162718	6380	deletion	3	9.8%/43.9%/46.4%	5480	-0.00457865	0.0114949	-+..	0.690395	exonic	HLA-DPB1
CNVR2847.1	6p21.32	6	33206577	33209908	3331	insertion	3	32.5%/50.6%/16.9%	5360	-0.0151957	0.0121465	--..	0.210923	downstream	HLA-DPB2
CNVR2850.1	6p21.31	6	33691917	33693857	1940	deletion	3	6.5%/37.7%/55.9%	5540	-0.00384178	0.0138602	+-..	0.781641	upstream	ITPR3
CNVR2856.1	6p21.31	6	34424989	34427595	2606	deletion	2	6.4%/93.6%	5545	-0.0257779	0.0308196	+-..	0.402923	intronic	NUDT3;RPS10-NUDT3
CNVR2857.1	6p21.31	6	34807974	34808940	966	multiallelic	3	11.5%/46.0%/42.5%	7307	0.00883569	0.010729	-++.	0.410204	intergenic	C6orf106(dist=35371);SNRPC(dist=23909)
CNVR2861.1	6p21.31	6	35862494	35874758	12264	insertion	3	25.0%/49.9%/25.1%	3041	0.0127551	0.0157925	+...	0.41928	exonic	CLPS;CLPSL1
CNVR2881.1	6p12.3	6	45876233	45876923	690	insertion	2	63.0%/37.0%	5556	-0.0156543	0.0165416	--..	0.343965	intergenic	RUNX2(dist=249436);CLIC5(dist=97243)
CNVR289.1	1p13.3	1	108204507	108206926	2419	deletion	2	6.2%/93.8%	5518	0.0075522	0.0352949	-+..	0.830567	intronic	VAV3
CNVR2894.1	6p12.3	6	49038836	49046464	7628	deletion	3	1.6%/21.3%/77.1%	4788	-0.00700108	0.0177731	-.+.	0.693644	intergenic	PTCHD4(dist=894452);MUT(dist=459568)
CNVR2899.1	6p12.2	6	51307432	51308104	672	deletion	4	3.7%/3.1%/29.1%/64.2%	5553	-0.006646	0.0107996	-+..	0.538297	intergenic	TFAP2B(dist=384147);PKHD1(dist=280000)
CNVR29.1	1p36.32	1	3205520	3206970	1450	deletion	3	27.6%/50.0%/22.3%	3072	0.0301653	0.01999	+...	0.131295	intronic	PRDM16
CNVR2901.1	6p12.2	6	51844127	51844735	608	multiallelic	3	27.8%/49.8%/22.4%	5544	0.00850548	0.0112551	+-..	0.449831	intronic	PKHD1
CNVR2906.1	6p12.1	6	54036723	54042793	6070	insertion	3	47.7%/43.9%/8.4%	7280	0.000632473	0.0106945	-+-.	0.952841	intronic	MLIP
CNVR2910.1	6p12.1	6	54954057	54959624	5567	deletion	2	13.4%/86.6%	7259	-0.0102841	0.0193373	-+-.	0.594845	intergenic	FAM83B(dist=36201);HCRTR2(dist=187406)
CNVR292.1	1p13.3	1	108497047	108498862	1815	deletion	2	27.9%/72.1%	3063	0.0458591	0.0256443	+...	0.073732	intronic	SLC25A24
CNVR2920.2	6p11.2	6	57726662	57739915	13253	multiallelic	3	2.2%/28.5%/69.3%	5507	0.0143613	0.015022	++..	0.339062	intergenic	PRIM2(dist=105327);GUSBP4(dist=614203)
CNVR2926.1	6p11.1	6	58531691	58536763	5072	deletion	3	4.7%/27.0%/68.3%	3049	-0.0193454	0.0187691	-...	0.30268	intergenic	GUSBP4(dist=136008);NONE(dist=NONE)
CNVR293.1	1p13.3	1	108534878	108538928	4050	multiallelic	3	5.3%/36.9%/57.8%	7259	-0.000151623	0.0111044	+--.	0.989106	exonic	SLC25A24
CNVR2931.1	6p11.1	6	58881480	58888091	6611	deletion	2	10.8%/89.2%	5270	-0.0278544	0.026952	--..	0.301378	intergenic	GUSBP4(dist=485797);NONE(dist=NONE)
CNVR2938.1	6q12	6	64724969	64726239	1270	deletion	3	7.2%/39.2%/53.7%	3067	0.00832618	0.0201537	+...	0.679508	intronic	EYS
CNVR294.1	1p13.3	1	108580145	108655448	75303	multiallelic	3	1.2%/20.7%/78.2%	3059	-0.0181046	0.022104	-...	0.41275	exonic	NBPF4
CNVR294.2	1p13.3	1	108716192	108802432	86240	multiallelic	3	1.2%/20.4%/78.4%	2972	-0.0202344	0.0221143	-...	0.360195	exonic	NBPF6
CNVR294.3	1p13.3	1	108826110	108827761	1651	deletion	3	5.7%/93.9%/0.5%	3070	0.0668576	0.0443261	+...	0.131475	intergenic	NBPF6(dist=11327);FAM102B(dist=76733)
CNVR2940.1	6q12	6	65767740	65771776	4036	deletion	3	2.6%/25.7%/71.7%	7249	-0.0020297	0.0132816	--+.	0.87854	intronic	EYS
CNVR2946.2	6q12	6	67097624	67099975	2351	deletion	3	3.2%/41.3%/55.6%	2951	0.000281312	0.0178683	+...	0.987439	intergenic	SLC25A51P1(dist=541527);NONE(dist=NONE)
CNVR2952.1	6q12	6	69286825	69298730	11905	insertion	3	93.9%/5.6%/0.6%	3031	0.0158026	0.0382819	+...	0.679757	intergenic	NONE(dist=NONE);BAI3(dist=103623)
CNVR2954.1	6q12	6	69744407	69748441	4034	deletion	2	9.0%/91.0%	3060	0.0438929	0.0340839	+...	0.197819	intronic	BAI3
CNVR2963.1	6q13	6	73975663	73976603	940	deletion	2	32.6%/67.4%	7503	-0.0154087	0.00745014	+..-	0.0386171	intergenic	KCNQ5(dist=10369);KHDC1L(dist=13386)
CNVR2973.1	6q14.1	6	77495977	77517068	21091	multiallelic	4	6.6%/2.9%/37.4%/53.1%	3015	0.00354666	0.0124781	+...	0.776234	intergenic	IMPG1(dist=656922);HTR1B(dist=711599)
CNVR2977.1	6q14.1	6	79024187	79093007	68820	insertion	3	6.7%/39.0%/54.3%	7300	-0.0110724	0.0104118	--+.	0.287578	intergenic	HTR1B(dist=794348);IRAK1BP1(dist=540901)
CNVR2982.1	6q14.1	6	81340459	81350256	9797	deletion	2	10.0%/90.0%	4791	0.0178979	0.0270881	+.+.	0.508785	intergenic	BCKDHB(dist=227753);FAM46A(dist=1161910)
CNVR2987.1	6q14.3	6	86680559	86682553	1994	deletion	3	11.8%/44.5%/43.7%	5544	0.00725901	0.0119044	++..	0.542011	intergenic	SNHG5(dist=235389);MIR548AD(dist=401512)
CNVR299.3	1p13.3	1	109988369	109992645	4276	multiallelic	3	35.1%/48.1%/16.8%	5543	-0.00857142	0.0108555	--..	0.429767	upstream	GSTM4
CNVR299.4	1p13.3	1	110016535	110046454	29919	insertion	3	53.8%/38.6%/7.5%	7276	-0.00109969	0.0106593	-+-.	0.91783	exonic	GSTM1;GSTM2
CNVR3.1	1p36.33	1	554403	560267	5864	multiallelic	2	0.5%/99.5%	3061	0.143065	0.161525	+...	0.375774	intergenic	OR4F3(dist=195943);OR4F3(dist=50692)
CNVR300.1	1p13.3	1	111180085	111190659	10574	deletion	3	0.6%/14.9%/84.5%	7305	-0.0124182	0.0170111	-+-.	0.465384	intergenic	KCNA3(dist=160907);CD53(dist=24685)
CNVR3000.1	6q16.1	6	93631502	93635657	4155	deletion	2	50.4%/49.6%	3057	0.0548406	0.0210339	+...	0.00912713	intergenic	MIR4643(dist=1343326);EPHA7(dist=370802)
CNVR3004.1	6q16.1	6	95250114	95251113	999	multiallelic	3	33.1%/51.2%/15.7%	5481	-0.00135699	0.0112244	-+..	0.903773	intergenic	TSG1(dist=707194);MANEA(dist=880981)
CNVR3005.1	6q16.1	6	95345759	95348635	2876	deletion	2	12.2%/87.8%	5488	0.0179444	0.023366	++..	0.442504	intergenic	TSG1(dist=802839);MANEA(dist=783459)
CNVR3009.1	6q16.3	6	100141275	100141994	719	deletion	3	63.9%/31.7%/4.4%	5539	0.011039	0.0134848	++..	0.413001	intergenic	CCNC(dist=17864);PRDM13(dist=19377)
CNVR301.1	1p13.2	1	111730544	111736420	5876	deletion	2	2.4%/97.6%	7305	0.0160643	0.0434127	++-.	0.711354	ncRNA_exonic	PGCP1
CNVR3014.1	6q16.3	6	102041250	102045717	4467	deletion	3	0.9%/21.0%/78.1%	5523	-0.00072533	0.0180019	-+..	0.96786	intronic	GRIK2
CNVR3017.1	6q16.3	6	102921742	102922628	886	multiallelic	3	5.8%/38.4%/55.8%	5555	0.00750446	0.0135187	++..	0.578816	intergenic	GRIK2(dist=297091);NONE(dist=NONE)
CNVR302.1	1p13.2	1	112494152	112506316	12164	multiallelic	3	9.8%/55.1%/35.1%	3034	0.0199652	0.0162349	+...	0.218782	intergenic	LOC643355(dist=151166);CTTNBP2NL(dist=234007)
CNVR3020.1	6q16.3	6	103843385	103870879	27494	insertion	3	20.4%/51.8%/27.8%	7091	0.0242051	0.00987644	++-.	0.0142542	intergenic	GRIK2(dist=1218734);HACE1(dist=1411782)
CNVR3022.1	6q21	6	105367477	105369570	2093	deletion	3	4.3%/32.0%/63.7%	5529	0.0130825	0.0134526	++..	0.330809	intronic	HACE1
CNVR3033.2	6q21	6	108290395	108293007	2612	insertion	2	94.3%/5.7%	5521	-0.0300385	0.0345916	-+..	0.385189	downstream	SEC63
CNVR3035.1	6q21	6	110676417	110678584	2167	deletion	2	3.8%/96.2%	7303	0.0735585	0.038145	+++.	0.0538063	intronic	METTL24
CNVR3041.1	6q21	6	113808504	113809828	1324	deletion	3	3.3%/91.7%/5.0%	3065	0.0392372	0.0483377	+...	0.416946	intergenic	RFPL4B(dist=1029313);MARCKS(dist=475392)
CNVR3042.1	6q21	6	113883737	113884848	1111	deletion	2	19.4%/80.6%	3048	-0.00897444	0.0273671	-...	0.742966	intergenic	RFPL4B(dist=1104546);MARCKS(dist=400372)
CNVR3043.1	6q22.1	6	114330722	114331939	1217	multiallelic	3	10.3%/47.2%/42.5%	7299	-0.00664834	0.0105311	-++.	0.527842	upstream	FLJ34503
CNVR3063.1	6q22.32	6	126224962	126228845	3883	multiallelic	3	3.4%/31.5%/65.1%	7297	0.00515069	0.0118591	+-+.	0.664053	intronic	NCOA7
CNVR3071.1	6q23.2	6	132749344	132754170	4826	deletion	2	7.8%/92.2%	7181	0.00770807	0.0247632	-++.	0.755595	intronic	MOXD1
CNVR3074.1	6q23.2	6	134310674	134311405	731	insertion	3	34.6%/48.1%/17.3%	5552	0.0179206	0.0108239	++..	0.0977927	upstream	TBPL1
CNVR3075.1	6q23.2	6	134631119	134636149	5030	deletion	3	1.1%/20.7%/78.2%	5537	-0.0223674	0.0182369	--..	0.220014	intronic	SGK1
CNVR3080.1	6q24.1	6	139644298	139649450	5152	insertion	3	3.1%/29.1%/67.8%	7278	0.00663908	0.0133437	-++.	0.618806	intronic	TXLNB
CNVR3081.1	6q24.1	6	141096813	141097430	617	multiallelic	2	12.8%/87.2%	5540	0.00418337	0.0235292	+-..	0.858884	intergenic	MIR4465(dist=50100);NMBR(dist=1341008)
CNVR310.3	1p13.1	1	116932143	116962037	29894	multiallelic	2	36.9%/63.1%	3039	-0.0115221	0.0202627	-...	0.569603	exonic	IGSF3
CNVR3102.1	6q25.1	6	150560586	150561196	610	insertion	3	50.6%/41.5%/7.9%	3067	0.0254155	0.0167798	+...	0.129862	intronic	PPP1R14C
CNVR3113.1	6q25.2	6	154661490	154663386	1896	multiallelic	3	5.4%/37.4%/57.2%	5530	0.00122704	0.01267	-+..	0.922849	intronic	IPCEF1
CNVR3114.1	6q25.2	6	155159916	155164723	4807	deletion	2	7.2%/92.8%	3055	0.0756891	0.0397423	+...	0.0568455	intronic	SCAF8
CNVR3133.1	6q26	6	160945968	160989821	43853	multiallelic	3	13.1%/2.4%/84.4%	3027	0.00410766	0.0140776	+...	0.770449	exonic	LPA
CNVR3134.1	6q26	6	161181092	161199707	18615	multiallelic	2	92.0%/8.0%	3055	0.0422129	0.0371703	+...	0.256098	intergenic	PLG(dist=86017);MAP3K4(dist=133105)
CNVR3138.1	6q26	6	161986915	161987580	665	deletion	2	7.3%/92.7%	3070	-0.0114585	0.0352546	-...	0.745166	intronic	PARK2
CNVR3150.1	6q27	6	164463229	164467413	4184	deletion	3	2.0%/25.2%/72.8%	7276	0.008567	0.0139448	++-.	0.538983	intergenic	QKI(dist=543611);C6orf118(dist=1145730)
CNVR3154.1	6q27	6	165644699	165651948	7249	multiallelic	3	19.2%/50.2%/30.6%	5534	0.0190322	0.0114092	-+..	0.0952864	upstream;downstream	C6orf118;PDE10A
CNVR3163.1	6q27	6	167117308	167118234	926	multiallelic	3	2.6%/74.2%/23.2%	3080	0.0376471	0.0270916	+...	0.164644	intronic	RPS6KA2
CNVR3164.1	6q27	6	167408121	167409138	1017	insertion	3	16.9%/49.2%/33.9%	5550	0.0194271	0.0118634	++..	0.101512	intergenic	FGFR1OP(dist=34065);CCR6(dist=36147)
CNVR3167.1	6q27	6	167718505	167722700	4195	insertion	3	62.7%/33.2%/4.2%	3063	0.00674479	0.0178672	+...	0.705805	upstream	TCP10
CNVR3169.1	6q27	6	167878674	167879427	753	deletion	4	2.5%/28.4%/67.6%/1.5%	3073	-0.00102472	0.0193517	-...	0.95777	intergenic	TCP10(dist=160686);C6orf123(dist=48641)
CNVR3170.1	6q27	6	168083696	168085901	2205	deletion	2	11.7%/88.3%	3071	0.086302	0.0368775	+...	0.0192715	intronic	MLLT4
CNVR3170.2	6q27	6	168076579	168341749	265170	insertion	2	96.2%/3.8%	4961	-5.95818e-05	0.0405208	+-..	0.998827	exonic	FRMD1;HGC6.3;KIF25;MLLT4
CNVR3171.1	6q27	6	168377284	168381839	4555	multiallelic	3	13.6%/45.8%/40.6%	3069	0.024815	0.016153	+...	0.124479	intergenic	FRMD1(dist=154596);DACT2(dist=68594)
CNVR3174.1	6q27	6	168459850	168461640	1790	insertion	4	18.9%/25.6%/34.0%/21.4%	3072	-0.0133773	0.0121948	-...	0.272659	intronic	DACT2
CNVR3175.1	6q27	6	168475562	168476702	1140	deletion	3	46.8%/44.2%/9.0%	5544	-0.00472748	0.0121433	-+..	0.697048	intergenic	DACT2(dist=12311);SMOC2(dist=107978)
CNVR3181.1	6q27	6	168715334	168716939	1605	deletion	2	8.5%/91.5%	3060	-0.0330973	0.0373655	-...	0.37574	intronic	SMOC2
CNVR3182.1	6q27	6	168735762	168737881	2119	multiallelic	2	46.6%/53.4%	3062	-0.0320771	0.0243009	-...	0.186836	intronic	SMOC2
CNVR3183.1	6q27	6	168754807	168759751	4944	deletion	3	5.8%/40.6%/53.6%	3052	0.00463483	0.021443	+...	0.828873	intronic	SMOC2
CNVR3187.1	6q27	6	168988869	168990019	1150	deletion	2	1.4%/98.6%	3059	0.0831223	0.0923365	+...	0.368008	intergenic	SMOC2(dist=178270);THBS2(dist=367781)
CNVR3189.1	6q27	6	169073188	169074967	1779	multiallelic	3	2.2%/27.6%/70.2%	3073	0.0101389	0.0216223	+...	0.639135	intergenic	SMOC2(dist=262589);THBS2(dist=282833)
CNVR319.1	1p12	1	120477470	120478187	717	deletion	3	5.7%/23.8%/70.4%	3075	0.00260602	0.0179619	+...	0.884643	intergenic	NOTCH2(dist=63630);FAM72B(dist=162341)
CNVR3192.1	6q27	6	169267486	169271996	4510	multiallelic	2	87.8%/12.2%	3059	0.0124152	0.0312112	+...	0.690793	intergenic	SMOC2(dist=456887);THBS2(dist=85804)
CNVR320.1	1p12	1	120557209	120738188	180979	insertion	3	10.7%/46.6%/42.7%	3009	-0.000481966	0.020283	-...	0.981042	exonic	FAM72B;FCGR1B
CNVR3201.1	6q27	6	170324402	170329648	5246	multiallelic	4	8.6%/23.9%/30.5%/37.0%	3043	0.0083866	0.0117991	+...	0.477219	intergenic	LINC00574(dist=379508);LOC154449(dist=75699)
CNVR3201.2	6q27	6	170325492	170328281	2789	insertion	3	8.6%/24.2%/67.2%	3058	0.0041611	0.0170938	+...	0.807674	intergenic	LINC00574(dist=380598);LOC154449(dist=77066)
CNVR3206.1	6q27	6	170527819	170528864	1045	deletion	3	6.6%/36.4%/57.0%	5556	-0.0112629	0.0138985	--..	0.417728	intronic	FAM120B
CNVR3207.1	6q27	6	170549391	170551333	1942	insertion	2	13.7%/86.3%	3058	0.00980669	0.0324051	+...	0.762173	intronic	FAM120B
CNVR3208.1	6q27	6	170608754	170611184	2430	deletion	2	30.5%/69.5%	3060	0.025996	0.0242959	+...	0.284632	intergenic	FAM120B(dist=52592);PSMB1(dist=74945)
CNVR3211.1	6q27	6	170645852	170648148	2296	deletion	3	14.9%/45.6%/39.5%	5551	-0.013121	0.0112578	--..	0.243816	intergenic	FAM120B(dist=89690);PSMB1(dist=37981)
CNVR3213.1	6q27	6	170824239	170896961	72722	deletion	3	26.0%/50.4%/23.7%	5515	0.0244024	0.0122743	++..	0.0468028	intergenic	PDCD2(dist=88534);NONE(dist=NONE)
CNVR3213.4	6q27	6	170862958	170896961	34003	insertion	3	25.9%/51.3%/22.8%	5553	0.0234977	0.0125103	++..	0.0603442	intergenic	PDCD2(dist=127253);NONE(dist=NONE)
CNVR3216.1	7p22.3	7	272707	273247	540	insertion	2	35.2%/64.8%	3068	0.0220805	0.02721	+...	0.417088	intergenic	NONE(dist=NONE);FAM20C(dist=14805)
CNVR3219.1	7p22.3	7	301609	302464	855	deletion	3	31.1%/51.4%/17.5%	3071	0.0214361	0.015531	+...	0.16752	intronic	FAM20C
CNVR3222.1	7p22.3	7	319151	321126	1975	multiallelic	3	5.7%/32.8%/61.5%	3049	-0.0214739	0.0221895	-...	0.333169	intergenic	FAM20C(dist=15092);PDGFA(dist=182297)
CNVR3228.1	7p22.3	7	895706	897001	1295	multiallelic	2	20.9%/79.1%	3078	0.0635	0.0291605	+...	0.0294356	intronic	GET4
CNVR323.1	1q12	1	141477044	141484457	7413	deletion	2	11.4%/88.6%	3059	-0.0192617	0.0363997	-...	0.596686	intergenic	NONE(dist=NONE);ANKRD20A12P(dist=154487)
CNVR3230.1	7p22.3	7	943220	943930	710	insertion	3	19.6%/51.5%/28.8%	3052	-0.0217943	0.0159249	-...	0.171135	intronic	ADAP1
CNVR3237.1	7p22.3	7	1279326	1280346	1020	multiallelic	3	46.7%/43.6%/9.8%	3060	-0.0158575	0.0168043	-...	0.345346	intergenic	UNCX(dist=36187);MICALL2(dist=160175)
CNVR3239.1	7p22.3	7	1527216	1529358	2142	insertion	3	26.9%/52.1%/21.0%	3054	0.00467128	0.0151657	+...	0.75807	upstream	MAFK
CNVR324.2	1q12	1	141612494	141633113	20619	multiallelic	2	46.5%/53.5%	3052	0.00146684	0.0204059	+...	0.942695	downstream	ANKRD20A12P
CNVR3245.1	7p22.3	7	1996802	1998387	1585	multiallelic	2	14.5%/85.5%	3069	0.0443785	0.0330912	+...	0.179888	intronic	MAD1L1
CNVR3252.1	7p22.2	7	3577056	3585481	8425	insertion	3	2.2%/74.5%/23.3%	3045	-0.00363834	0.0225351	-...	0.871737	intronic	SDK1
CNVR3253.1	7p22.2	7	3621004	3622007	1003	deletion	2	7.3%/92.7%	5536	-0.0377789	0.0275059	--..	0.169603	intronic	SDK1
CNVR3268.1	7p22.1	7	5847069	5853950	6881	deletion	2	5.8%/94.2%	4759	0.00942483	0.0354452	-.+.	0.790318	ncRNA_exonic	ZNF815P
CNVR3278.1	7p21.3	7	8959411	8960959	1548	insertion	3	20.9%/46.6%/32.5%	3053	0.00990224	0.0136311	+...	0.467565	intergenic	NXPH1(dist=200293);PER4(dist=679466)
CNVR3281.1	7p21.3	7	9642715	9646944	4229	deletion	3	2.7%/25.6%/71.6%	3045	0.0109943	0.0235269	+...	0.64028	downstream	PER4
CNVR3282.1	7p21.3	7	10595271	10596429	1158	insertion	2	29.9%/70.1%	3074	0.0202331	0.0287595	+...	0.481726	intergenic	PER4(dist=953299);NDUFA4(dist=341676)
CNVR3284.1	7p21.3	7	11569288	11570811	1523	insertion	3	17.3%/49.0%/33.6%	3060	-0.00490419	0.0175371	-...	0.779749	intronic	THSD7A
CNVR3295.1	7p21.3	7	13244570	13247388	2818	multiallelic	2	4.1%/95.9%	3063	-0.0290846	0.0505706	-...	0.565204	intergenic	ARL4A(dist=547487);ETV1(dist=649993)
CNVR3302.1	7p21.1	7	15601540	15604703	3163	deletion	2	42.6%/57.4%	3044	-0.0269615	0.0214179	-...	0.208091	intergenic	AGMO(dist=33375);MEOX2(dist=12659)
CNVR3304.1	7p21.1	7	16138321	16140500	2179	multiallelic	3	18.9%/47.7%/33.4%	5552	-0.00624064	0.0110798	--..	0.573269	intronic	ISPD
CNVR331.2	1q21.1	1	142436913	142562145	125232	insertion	2	98.8%/1.2%	5532	0.0613496	0.0936343	+-..	0.512336	exonic	PPIAL4G
CNVR3310.1	7p15.3	7	19593706	19594663	957	deletion	2	60.8%/39.2%	3058	0.0161334	0.0223188	+...	0.469766	intergenic	FERD3L(dist=442137);TWISTNB(dist=106947)
CNVR3311.1	7p15.3	7	20715360	20720071	4711	deletion	2	14.4%/85.6%	9978	0.00514231	0.0106164	+-.+	0.628121	intronic	ABCB5
CNVR3314.1	7p15.3	7	22401347	22403248	1901	insertion	3	16.7%/48.7%/34.5%	5500	0.0105852	0.011716	++..	0.36627	intergenic	RAPGEF5(dist=38289);STEAP1B(dist=22340)
CNVR3319.1	7p15.3	7	24004755	24006584	1829	multiallelic	3	44.4%/45.2%/10.4%	5518	0.00884959	0.0125538	-+..	0.480851	intergenic	STK31(dist=166100);NPY(dist=283748)
CNVR332.1	1q21.1	1	142612557	142700497	87940	insertion	2	2.1%/97.9%	3062	-0.146891	0.0661827	-...	0.026454	intergenic	PPIAL4G(dist=53153);LINC00623(dist=311372)
CNVR3327.1	7p15.2	7	26103848	26112246	8398	multiallelic	3	3.9%/32.7%/63.3%	7283	-0.000872684	0.011424	--+.	0.939109	intergenic	MIR148A(dist=147717);NFE2L3(dist=46126)
CNVR334.2	1q21.1	1	143020583	143113064	92481	insertion	3	7.2%/39.4%/53.4%	3037	-0.000888915	0.016473	-...	0.956965	exonic	PPIAL4A;PPIAL4B;PPIAL4C
CNVR334.3	1q21.1	1	143085009	143113044	28035	insertion	3	7.1%/39.5%/53.4%	3051	-0.000241055	0.0163921	-...	0.988267	upstream	PPIAL4A;PPIAL4B;PPIAL4C
CNVR334.4	1q21.1	1	142985885	143113064	127179	insertion	3	7.2%/39.1%/53.7%	2993	-0.00308977	0.0167832	-...	0.853936	exonic	PPIAL4A;PPIAL4B;PPIAL4C
CNVR3341.1	7p15.1	7	31282013	31285456	3443	deletion	3	23.0%/50.6%/26.4%	5545	-0.00644985	0.0117445	-+..	0.582881	intergenic	ADCYAP1R1(dist=164395);NEUROD6(dist=58144)
CNVR3342.1	7p15.1	7	31556764	31558482	1718	deletion	3	4.3%/35.6%/60.1%	5476	0.00683416	0.0128517	+-..	0.594884	intronic	CCDC129
CNVR3344.1	7p14.3	7	32516239	32517684	1445	insertion	3	0.8%/17.6%/81.6%	5532	0.00515267	0.0191098	-+..	0.787441	intronic	AVL9
CNVR3345.1	7p14.3	7	32741081	32744772	3691	deletion	3	3.7%/30.8%/65.6%	3063	0.0182138	0.0222674	+...	0.413381	upstream;downstream	MIR550B2;MIR550A2;ZNRF2P1
CNVR335.1	1q21.1	1	143163138	143238225	75087	insertion	3	15.1%/48.4%/36.4%	3004	0.00890721	0.0150438	+...	0.553793	ncRNA_exonic	LOC728875
CNVR335.3	1q21.1	1	143163138	143185987	22849	insertion	3	15.2%/48.5%/36.3%	3068	0.010766	0.0149037	+...	0.470066	downstream	LOC728875
CNVR3356.1	7p14.1	7	39512840	39518302	5462	insertion	3	1.3%/21.4%/77.3%	5516	0.0118919	0.0167828	++..	0.478585	intergenic	POU6F2(dist=41925);YAE1D1(dist=54226)
CNVR3360.1	7p13	7	43591429	43598530	7101	deletion	3	10.3%/89.1%/0.6%	3048	-0.0100151	0.0366054	-...	0.784395	intronic	STK17A
CNVR3362.1	7p13	7	44233205	44233935	730	insertion	2	36.1%/63.9%	3073	-0.0449213	0.0242529	-...	0.0639964	intronic	CAMK2B
CNVR3362.2	7p13	7	44232625	44234060	1435	insertion	2	36.5%/63.5%	3052	-0.0441864	0.0244369	-...	0.0705778	exonic	CAMK2B
CNVR3364.1	7p13	7	44967012	44968292	1280	multiallelic	3	1.7%/23.1%/75.2%	3048	-0.0302027	0.0232922	-...	0.19474	downstream	MYO1G
CNVR3374.1	7p12.3	7	47766123	47768025	1902	insertion	3	29.3%/51.1%/19.6%	5514	-0.0109748	0.011218	--..	0.327917	ncRNA_exonic	LINC00525
CNVR3378.1	7p12.2	7	50075343	50076699	1356	deletion	2	6.6%/93.4%	3053	-0.0216039	0.0381135	-...	0.570829	intronic	ZPBP
CNVR339.1	1q21.1	1	143659640	143795351	135711	insertion	3	7.3%/29.0%/63.7%	3063	0.00197764	0.0165038	+...	0.904618	exonic	PDE4DIP
CNVR34.1	1p36.32	1	4023703	4027828	4125	deletion	2	37.7%/62.3%	5543	-0.00848349	0.016694	--..	0.611329	intergenic	LOC728716(dist=111200);LOC284661(dist=344143)
CNVR340.1	1q21.1	1	143854096	143854729	633	deletion	3	5.8%/21.2%/73.1%	3074	0.00927657	0.0178692	+...	0.603664	intergenic	SEC22B(dist=25742);NOTCH2NL(dist=65739)
CNVR3401.1	7p11.2	7	56729523	56737442	7919	deletion	3	3.6%/30.9%/65.5%	7286	0.0217182	0.0124559	++-.	0.0812279	intergenic	DKFZp434L192(dist=197052);LOC100130849(dist=173130)
CNVR3418.1	7q11.21	7	62957213	62966216	9003	deletion	3	5.7%/34.5%/59.8%	3027	0.0391288	0.0203376	+...	0.0543594	intergenic	MIR4283-1(dist=238231);LOC100506050(dist=156015)
CNVR3426.2	7q11.21	7	64204377	64274741	70364	deletion	4	20.2%/47.5%/29.5%/2.8%	5529	-0.012415	0.0101021	--..	0.219087	intergenic	CCT6P3(dist=31851);ZNF92(dist=201462)
CNVR3428.1	7q11.21	7	64515314	64596817	81503	insertion	2	0.6%/99.4%	4797	-0.00737189	0.0991815	+.-.	0.94075	intergenic	ZNF92(dist=11881);LOC441242(dist=152542)
CNVR3429.1	7q11.21	7	64657580	64675115	17535	deletion	3	0.7%/88.6%/10.7%	3055	0.0116052	0.0344027	+...	0.735865	intergenic	ZNF92(dist=154147);LOC441242(dist=74244)
CNVR3429.2	7q11.21	7	64612545	64679379	66834	multiallelic	2	90.0%/10.0%	3032	-0.0130072	0.0424158	-...	0.759103	intergenic	ZNF92(dist=109112);LOC441242(dist=69980)
CNVR3431.1	7q11.21	7	64881002	64930724	49722	insertion	3	66.6%/30.6%/2.8%	3051	0.00444925	0.0199084	+...	0.823157	upstream	LOC441242
CNVR3436.1	7q11.22	7	66335018	66336838	1820	deletion	3	5.9%/35.6%/58.6%	5551	-0.00626619	0.0126606	-+..	0.620646	intronic	TYW1
CNVR3440.1	7q11.22	7	66768613	66769584	971	deletion	3	71.6%/26.1%/2.4%	5536	0.00582245	0.0164482	-+..	0.723348	intergenic	STAG3L4(dist=344665);AUTS2(dist=1932257)
CNVR3443.1	7q11.22	7	69833880	69841054	7174	insertion	2	47.8%/52.2%	3051	0.00508326	0.0227104	+...	0.82289	intronic	AUTS2
CNVR3444.1	7q11.22	7	70058925	70063775	4850	insertion	3	35.3%/49.8%/14.9%	5387	-0.00103938	0.0123273	+-..	0.932806	intergenic	AUTS2(dist=163104);WBSCR17(dist=171684)
CNVR3447.1	7q11.22	7	71682534	71684330	1796	deletion	3	5.7%/36.7%/57.6%	3049	-0.0221716	0.0163969	-...	0.176316	intronic	TYW1B
CNVR3451.1	7q11.23	7	73467042	73469172	2130	deletion	3	44.1%/45.6%/10.3%	5555	0.00531404	0.0127076	-+..	0.675816	downstream	CLIP2
CNVR3451.2	7q11.23	7	73467894	73469172	1278	deletion	3	43.4%/44.9%/11.7%	3066	-0.00204732	0.0174933	-...	0.906833	downstream	CLIP2
CNVR3452.1	7q11.23	7	73940096	73973516	33420	insertion	3	7.9%/44.4%/47.6%	5535	-0.012535	0.0137429	+-..	0.361711	ncRNA_exonic	PMS2P5;STAG3L2
CNVR3453.1	7q11.23	7	74110266	74111636	1370	multiallelic	3	6.8%/37.8%/55.4%	5532	-0.00765104	0.0117734	--..	0.515784	intronic	WBSCR16
CNVR3463.4	7q11.23	7	75982859	76014997	32138	insertion	3	35.8%/48.5%/15.8%	5469	-0.0137304	0.0109317	-+..	0.209113	UTR3	UPK3B
CNVR3463.5	7q11.23	7	75982794	75988969	6175	deletion	3	35.8%/48.3%/15.9%	5497	-0.0143249	0.0109226	-+..	0.189691	intronic	UPK3B
CNVR3464.1	7q11.23	7	76540199	76546088	5889	deletion	3	2.1%/25.9%/72.0%	5545	-0.00605957	0.0179619	--..	0.735848	intergenic	LOC100132832(dist=19908);CCDC146(dist=43782)
CNVR3475.1	7q21.11	7	82888354	82889107	753	deletion	4	5.9%/31.2%/42.1%/20.9%	3075	0.0160297	0.0128608	+...	0.212615	intronic	SEMA3E
CNVR3476.1	7q21.11	7	85327298	85356648	29350	insertion	2	55.3%/44.7%	5528	0.0294992	0.0152043	++..	0.0523576	intergenic	SEMA3D(dist=738115);GRM3(dist=754518)
CNVR3485.1	7q21.13	7	89648395	89650524	2129	insertion	3	28.7%/50.3%/21.1%	5538	-0.00469444	0.0114073	-+..	0.680684	intergenic	STEAP1(dist=16318);STEAP2(dist=28412)
CNVR3494.1	7q21.3	7	93164739	93170322	5583	multiallelic	3	5.7%/36.1%/58.2%	5502	0.0073092	0.0134089	++..	0.585683	intergenic	CALCR(dist=122761);MIR4652(dist=13854)
CNVR3495.1	7q21.3	7	93379735	93380461	726	insertion	3	41.6%/46.7%/11.7%	5542	0.00101243	0.0112827	+-..	0.928499	upstream;downstream	GNG11;GNGT1
CNVR3498.1	7q21.3	7	96381159	96384381	3222	multiallelic	3	9.0%/42.5%/48.6%	5519	0.00954528	0.0125711	-+..	0.447672	intergenic	SHFM1(dist=204020);DLX6-AS1(dist=51382)
CNVR350.3	1q21.1	1	147302148	147516215	214067	multiallelic	4	2.1%/24.1%/71.4%/2.3%	5564	0.0279582	0.0141723	++..	0.0485261	intergenic	LOC645166(dist=82470);LOC388692(dist=29885)
CNVR3500.1	7q21.3	7	97233946	97240537	6591	deletion	3	2.2%/26.1%/71.7%	7284	-0.0136386	0.0128161	+--.	0.287246	intergenic	TAC1(dist=26226);ASNS(dist=78828)
CNVR3509.1	7q22.1	7	100165798	100181151	15353	deletion	3	5.7%/38.7%/55.6%	5492	0.000384135	0.0129941	-+..	0.976416	exonic	ZAN
CNVR351.1	1q21.1	1	147776324	147810225	33901	insertion	3	7.9%/40.4%/51.7%	5541	0.00370278	0.0127181	++..	0.770942	upstream	PPIAL4A;PPIAL4C
CNVR351.3	1q21.1	1	147889587	148068446	178859	insertion	2	0.8%/99.2%	3054	0.149292	0.126798	+...	0.239037	exonic	FCGR1A;HIST2H2BF;HIST2H3D
CNVR351.4	1q21.1	1	147776324	147864670	88346	insertion	3	7.2%/39.1%/53.7%	3045	0.000460123	0.0168911	+...	0.978268	exonic	PPIAL4A;PPIAL4C
CNVR3511.1	7q22.1	7	100419557	100436582	17025	multiallelic	3	22.7%/45.7%/31.5%	3074	-0.00614929	0.0136297	-...	0.651867	exonic	MUC12
CNVR3512.1	7q22.1	7	100460088	100473705	13617	insertion	3	81.9%/17.2%/0.8%	3056	-0.00458115	0.0224075	-...	0.838004	exonic	MUC17
CNVR3516.1	7q22.1	7	101511108	101514218	3110	insertion	3	3.7%/31.1%/65.3%	5561	-0.0244881	0.0140762	--..	0.0819153	intronic	CUX1
CNVR3521.1	7q22.1	7	102587705	102588625	920	insertion	2	81.6%/18.4%	3074	-0.021149	0.0293491	-...	0.471155	intergenic	NAPEPLD(dist=10900);DPY19L2P2(dist=14073)
CNVR3528.1	7q31.1	7	109969207	109975675	6468	multiallelic	3	8.1%/42.0%/49.9%	5533	-0.00250035	0.0115639	+-..	0.828816	intergenic	EIF3IP1(dist=581701);IMMP2L(dist=114667)
CNVR3539.1	7q31.2	7	115718783	115728357	9574	deletion	3	1.2%/17.5%/81.3%	3071	0.000586267	0.0240522	+...	0.980554	intergenic	TES(dist=32710);CAV2(dist=198534)
CNVR3544.1	7q31.31	7	118618449	118621941	3492	deletion	3	23.6%/52.2%/24.3%	7300	0.00874512	0.00957461	++-.	0.36105	intergenic	ANKRD7(dist=948429);KCND2(dist=1079017)
CNVR355.1	1q21.3	1	150452533	150460093	7560	multiallelic	2	30.4%/69.6%	3049	0.0402129	0.0256164	+...	0.116458	exonic	HRNR
CNVR3559.1	7q31.33	7	125833145	125838669	5524	deletion	3	28.5%/49.4%/22.1%	7282	0.00452317	0.00934493	--+.	0.628369	intergenic	POT1(dist=1475872);GRM8(dist=27219)
CNVR3561.1	7q31.33	7	126301909	126320398	18489	multiallelic	3	51.7%/39.8%/8.5%	3053	0.0299565	0.0183402	+...	0.10239	intronic	GRM8
CNVR3563.1	7q32.1	7	127002221	127004934	2713	insertion	3	9.2%/43.9%/47.0%	5535	-0.00718296	0.011977	-+..	0.548688	downstream	GCC1
CNVR3573.1	7q33	7	133435541	133448555	13014	insertion	3	10.4%/43.2%/46.4%	7239	-0.0160887	0.00987667	-+-.	0.103321	intergenic	EXOC4(dist=34488);LRGUK(dist=14090)
CNVR3575.1	7q33	7	133919239	133956547	37308	insertion	3	17.3%/46.7%/36.0%	3062	-0.0235472	0.0160557	-...	0.142485	downstream	AKR1B15
CNVR3579.1	7q33	7	137223645	137224311	666	deletion	2	5.0%/95.0%	5560	-0.054665	0.0392838	--..	0.164061	intronic	CREB3L2
CNVR358.1	1q21.3	1	150822234	150856715	34481	multiallelic	3	32.3%/54.0%/13.7%	2630	-0.00394134	0.017583	-...	0.822636	exonic	LCE3B;LCE3C
CNVR3585.1	7q34	7	141432799	141433360	561	deletion	4	8.8%/21.6%/48.5%/21.1%	3082	0.00401783	0.0111469	+...	0.718515	intronic	MGAM
CNVR3594.1	7q35	7	142928256	143056398	128142	multiallelic	2	69.0%/31.0%	3079	-0.0026873	0.0261109	-...	0.918027	exonic	CTAGE15P;FAM115C
CNVR3594.3	7q35	7	143069709	143203524	133815	multiallelic	3	3.2%/18.6%/78.2%	3068	0.0340762	0.0260343	+...	0.190571	exonic	CTAGE6P;FAM115A
CNVR3598.2	7q35	7	143539578	143541360	1782	deletion	3	5.4%/18.5%/76.1%	5551	-0.00370607	0.0140681	-+..	0.792213	upstream	RNU6-57
CNVR3598.3	7q35	7	143508477	143541289	32812	multiallelic	3	5.4%/18.5%/76.1%	5519	-0.00468643	0.0139456	-+..	0.736832	exonic	ARHGEF35;CTAGE4
CNVR3598.4	7q35	7	143508409	143705516	197107	multiallelic	4	5.7%/12.6%/81.6%/0.0%	2982	-0.0173968	0.01633	-...	0.286727	exonic	ARHGEF35;ARHGEF5;CTAGE4;OR2A1;OR2A42;OR2A7
CNVR3598.5	7q35	7	143665697	143705777	40080	multiallelic	3	5.3%/18.4%/76.2%	5528	-0.00590087	0.0140788	-+..	0.67512	exonic	ARHGEF5
CNVR360.1	1q21.3	1	151026713	151037738	11025	multiallelic	3	11.4%/45.6%/43.0%	7285	-0.00515957	0.00997551	--+.	0.605	exonic	LCE1D;LCE1E
CNVR3600.1	7q35	7	144401209	144406086	4877	deletion	3	1.5%/21.3%/77.3%	5544	0.00289704	0.0166357	-+..	0.861751	intergenic	TPK1(dist=237130);CNTNAP2(dist=1038300)
CNVR3601.1	7q35	7	144547926	144552516	4590	deletion	3	1.3%/21.9%/76.8%	3070	-0.0464128	0.0221837	-...	0.0364204	intergenic	TPK1(dist=383847);CNTNAP2(dist=891870)
CNVR3605.1	7q35	7	146642455	146644108	1653	deletion	2	10.8%/89.2%	5520	0.0292864	0.0243211	++..	0.22853	intronic	CNTNAP2
CNVR3608.1	7q35	7	146902381	146915977	13596	insertion	3	42.8%/47.0%/10.2%	5479	-0.0071411	0.0131009	-+..	0.585695	intronic	CNTNAP2
CNVR3609.1	7q36.1	7	147704059	147707263	3204	insertion	3	63.7%/32.5%/3.8%	5497	0.00588153	0.0144157	-+..	0.683278	intronic	CNTNAP2
CNVR3632.1	7q36.2	7	154078402	154080367	1965	insertion	3	66.4%/16.1%/17.5%	2009	0.000313144	0.0176484	+...	0.985844	intronic	DPP6
CNVR3635.1	7q36.2	7	154562533	154563998	1465	deletion	3	18.4%/48.7%/32.9%	5543	-0.00995753	0.0120558	--..	0.408831	intergenic	HTR5A(dist=52498);INSIG1(dist=156421)
CNVR3637.1	7q36.3	7	154828318	154834307	5989	deletion	3	52.1%/41.0%/6.9%	3065	0.0116851	0.016186	+...	0.470339	intergenic	INSIG1(dist=95439);EN2(dist=109278)
CNVR3637.2	7q36.3	7	154831012	154834307	3295	multiallelic	4	48.6%/3.5%/41.0%/7.0%	3068	0.00819457	0.00942221	+...	0.38446	intergenic	INSIG1(dist=98133);EN2(dist=109278)
CNVR3637.4	7q36.3	7	154831382	154836417	5035	deletion	5	48.6%/3.4%/39.2%/2.4%/6.4%	3070	0.00520501	0.00806166	+...	0.518506	intergenic	INSIG1(dist=98503);EN2(dist=107168)
CNVR3639.1	7q36.3	7	155100359	155104484	4125	deletion	3	20.2%/51.6%/28.3%	3063	-0.0176517	0.0161789	-...	0.27526	intergenic	CNPY1(dist=81059);RBM33(dist=25480)
CNVR364.1	1q21.3	1	151482194	151484329	2135	insertion	2	64.0%/36.0%	3068	0.00378526	0.0247075	+...	0.878238	intergenic	PRR9(dist=23777);LOR(dist=14474)
CNVR3642.1	7q36.3	7	156079842	156087139	7297	deletion	3	1.0%/19.9%/79.1%	7273	0.00752353	0.01565	-++.	0.630705	intergenic	LINC00244(dist=53286);C7orf13(dist=36682)
CNVR3646.1	7q36.3	7	157210597	157212037	1440	multiallelic	2	76.3%/23.7%	3067	0.0443614	0.0256439	+...	0.0836488	intronic	PTPRN2
CNVR3647.1	7q36.3	7	157216647	157219772	3125	multiallelic	3	3.9%/25.5%/70.7%	3077	-0.00552359	0.0202856	-...	0.785398	intronic	PTPRN2
CNVR365.1	1q21.3	1	151938268	151961933	23665	insertion	2	90.8%/9.2%	3049	0.0386359	0.0363433	+...	0.287745	upstream;downstream	INTS3;NPR1
CNVR3650.1	7q36.3	7	157412405	157413315	910	deletion	2	54.6%/45.4%	3062	0.0199423	0.0268198	+...	0.457139	intronic	PTPRN2
CNVR3651.1	7q36.3	7	157425869	157427130	1261	deletion	3	6.2%/39.5%/54.3%	3078	-0.0214793	0.0200895	-...	0.284989	intronic	PTPRN2
CNVR3661.1	7q36.3	7	157739392	157740162	770	insertion	2	47.7%/52.3%	5544	-0.0205613	0.0151055	--..	0.173457	intronic	PTPRN2
CNVR3664.1	7q36.3	7	157814315	157828171	13856	multiallelic	2	10.1%/89.9%	3072	-0.0307228	0.0333258	-...	0.356585	intronic	PTPRN2
CNVR3672.1	7q36.3	7	158152792	158153838	1046	multiallelic	2	46.2%/53.8%	5563	-0.00335343	0.0159755	-+..	0.833737	intronic	NCAPG2
CNVR3676.1	7q36.3	7	158400495	158403216	2721	multiallelic	2	48.6%/51.4%	3060	-0.0189725	0.0224255	-...	0.397539	intronic	WDR60
CNVR3679.1	7q36.3	7	158614596	158615506	910	deletion	3	55.3%/38.9%/5.8%	3066	-0.0017682	0.0192924	-...	0.926974	intronic	VIPR2
CNVR3684.5	8p23.3	8	66830	145180	78350	insertion	3	85.4%/14.1%/0.4%	3062	-0.0014526	0.027365	-...	0.957666	exonic	OR4F21
CNVR3689.1	8p23.3	8	584449	589454	5005	insertion	3	65.7%/31.1%/3.2%	7050	0.0186268	0.0121745	+++.	0.126021	intergenic	C8orf42(dist=98668);ERICH1(dist=14746)
CNVR3690.1	8p23.3	8	598950	599895	945	deletion	2	42.4%/57.6%	3053	0.026765	0.0227511	+...	0.239424	downstream	ERICH1
CNVR3692.1	8p23.3	8	635049	636989	1940	deletion	2	83.6%/16.4%	3072	0.033216	0.0265627	+...	0.211126	intronic	ERICH1
CNVR3696.1	8p23.3	8	917788	919133	1345	deletion	3	53.9%/26.8%/19.3%	3077	0.0174713	0.0154086	+...	0.256852	ncRNA_intronic	ERICH1-AS1
CNVR37.1	1p36.32	1	4303215	4304135	920	insertion	3	4.4%/35.1%/60.5%	3068	-0.0184329	0.0188876	-...	0.329101	intergenic	LOC728716(dist=390712);LOC284661(dist=67836)
CNVR3701.1	8p23.3	8	1172144	1179942	7798	multiallelic	2	70.6%/29.4%	5543	-0.00636713	0.0174376	--..	0.715008	intergenic	ERICH1-AS1(dist=96960);LOC286083(dist=51759)
CNVR3706.1	8p23.3	8	1284662	1287912	3250	multiallelic	4	13.8%/8.5%/49.3%/28.4%	3066	-0.0161338	0.0107097	-...	0.131947	intergenic	LOC286083(dist=46428);DLGAP2(dist=149064)
CNVR3706.2	8p23.3	8	1286607	1287912	1305	insertion	4	14.4%/4.9%/48.1%/32.7%	3077	-0.0116823	0.0106799	-...	0.274015	intergenic	LOC286083(dist=48373);DLGAP2(dist=149064)
CNVR3707.1	8p23.3	8	1310463	1311903	1440	multiallelic	2	2.4%/97.6%	3073	0.0240658	0.0618834	+...	0.697358	intergenic	LOC286083(dist=72229);DLGAP2(dist=125073)
CNVR3709.2	8p23.3	8	1323600	1328300	4700	insertion	4	50.6%/8.5%/1.8%/39.0%	2862	-0.00139904	0.00751756	-...	0.852364	intergenic	LOC286083(dist=85366);DLGAP2(dist=108676)
CNVR3710.1	8p23.3	8	1328300	1343560	15260	deletion	2	5.5%/94.5%	3067	-0.0155986	0.0387918	-...	0.687602	intergenic	LOC286083(dist=90066);DLGAP2(dist=93416)
CNVR3711.1	8p23.3	8	1396530	1398235	1705	deletion	3	22.3%/50.3%/27.5%	3071	0.00501396	0.0145768	+...	0.73087	intergenic	LOC286083(dist=158296);DLGAP2(dist=38741)
CNVR3713.1	8p23.3	8	1496892	1499342	2450	deletion	3	20.0%/56.2%/23.8%	3041	-0.00595697	0.0207561	-...	0.774113	intronic	DLGAP2
CNVR3716.2	8p23.3	8	1562259	1577502	15243	insertion	3	61.4%/14.1%/24.5%	3044	-0.00465434	0.0136875	-...	0.733825	exonic	DLGAP2
CNVR3716.3	8p23.3	8	1561212	1562469	1257	deletion	3	71.2%/26.2%/2.6%	3078	-0.00685667	0.0249791	-...	0.783703	exonic	DLGAP2
CNVR3718.1	8p23.3	8	1733823	1734458	635	insertion	3	67.4%/29.2%/3.4%	3080	0.0215559	0.0204467	+...	0.29177	intergenic	CLN8(dist=11680);MIR596(dist=18346)
CNVR372.1	1q23.1	1	155440279	155443057	2778	deletion	3	0.9%/21.3%/77.8%	5540	-0.00340361	0.0174364	-+..	0.845236	intergenic	ETV3(dist=65272);FCRL5(dist=306734)
CNVR3721.1	8p23.3	8	1822836	1828340	5504	deletion	3	14.0%/44.9%/41.1%	5374	0.0137262	0.0107897	++..	0.203319	intronic	ARHGEF10
CNVR3721.2	8p23.3	8	1822986	1826196	3210	deletion	3	14.0%/45.2%/40.8%	5404	0.0127941	0.0106995	++..	0.231788	intronic	ARHGEF10
CNVR3734.1	8p23.2	8	2241102	2251073	9971	multiallelic	3	0.6%/15.1%/84.3%	7214	0.0218689	0.0165916	-++.	0.18748	intergenic	MYOM2(dist=160315);CSMD1(dist=529209)
CNVR3735.2	8p23.2	8	2304312	2310912	6600	deletion	2	34.1%/65.9%	7497	0.00184982	0.00879904	+..+	0.833488	intergenic	MYOM2(dist=223525);CSMD1(dist=469370)
CNVR3738.1	8p23.2	8	2639661	2640356	695	deletion	2	85.1%/14.9%	5557	-0.0170181	0.0225983	--..	0.451409	intergenic	MYOM2(dist=558874);CSMD1(dist=139926)
CNVR374.1	1q23.1	1	156981920	156984277	2357	insertion	3	18.1%/33.7%/48.3%	5538	0.0118047	0.00973015	++..	0.22505	upstream	OR6K6
CNVR3748.1	8p23.2	8	3773272	3777688	4416	deletion	2	11.6%/88.4%	7249	-0.0177387	0.0209148	---.	0.396359	intronic	CSMD1
CNVR3749.1	8p23.2	8	3801716	3803959	2243	insertion	3	23.0%/13.2%/63.8%	3058	0.00246637	0.0114845	+...	0.829958	intronic	CSMD1
CNVR375.1	1q23.1	1	156993484	156994714	1230	insertion	3	1.3%/22.7%/76.0%	5548	-0.0310924	0.0158827	--..	0.0502737	downstream	OR6K6;OR6N1
CNVR3750.1	8p23.2	8	3982307	3991880	9573	deletion	3	14.7%/47.9%/37.5%	7295	-0.0130543	0.00955929	---.	0.172061	intronic	CSMD1
CNVR3757.1	8p23.2	8	4967545	4968519	974	deletion	2	5.6%/94.4%	3060	-0.0195653	0.0432096	-...	0.650693	intergenic	CSMD1(dist=127809);LOC100287015(dist=1279966)
CNVR376.1	1q23.1	1	157134152	157136674	2522	multiallelic	3	56.7%/36.9%/6.3%	5420	0.00874206	0.0119142	++..	0.463099	intergenic	MNDA(dist=48258);PYHIN1(dist=31287)
CNVR3760.1	8p23.2	8	5582797	5593145	10348	insertion	3	0.6%/14.3%/85.1%	7290	0.0509442	0.0173284	+++.	0.00328298	intergenic	CSMD1(dist=743061);LOC100287015(dist=655340)
CNVR3762.2	8p23.2	8	5752257	5752924	667	insertion	3	4.4%/33.2%/62.4%	3075	0.0106846	0.0175643	+...	0.542981	intergenic	CSMD1(dist=912521);LOC100287015(dist=495561)
CNVR3764.1	8p23.2	8	6091724	6092467	743	insertion	3	37.2%/49.2%/13.6%	5513	-0.0149567	0.01227	--..	0.222857	intergenic	CSMD1(dist=1251988);LOC100287015(dist=156018)
CNVR3766.1	8p23.1	8	6217099	6219484	2385	insertion	2	9.3%/90.7%	3042	0.0552063	0.0362792	+...	0.128083	intergenic	CSMD1(dist=1377363);LOC100287015(dist=29001)
CNVR3769.1	8p23.1	8	6813531	6867208	53677	multiallelic	3	24.5%/4.8%/70.7%	5513	-0.00498258	0.00888535	--..	0.574959	exonic	DEFA1;DEFA1B;DEFA3
CNVR377.1	1q23.1	1	157228357	157232921	4564	insertion	3	1.2%/20.6%/78.2%	5483	0.0189726	0.016871	-+..	0.260772	intergenic	PYHIN1(dist=14884);IFI16(dist=13385)
CNVR3771.10	8p23.1	8	7187842	7342783	154941	multiallelic	4	1.7%/15.1%/38.0%/45.2%	3030	0.0253292	0.0139759	+...	0.0699318	exonic	DEFB103A;DEFB103B;DEFB104A;DEFB104B;DEFB105A;DEFB105B;DEFB106A;DEFB106B;DEFB107A;DEFB107B;DEFB4B;SPAG11B;ZNF705G
CNVR3771.2	8p23.1	8	7352315	7431157	78842	multiallelic	2	1.7%/98.3%	7243	0.0173915	0.0574502	--+.	0.762101	exonic	DEFB107A;DEFB107B
CNVR3771.4	8p23.1	8	7187842	7461991	274149	multiallelic	4	1.8%/14.9%/36.8%/46.5%	2931	0.0154358	0.0152938	+...	0.31284	exonic	DEFB103A;DEFB103B;DEFB104A;DEFB104B;DEFB105A;DEFB105B;DEFB106A;DEFB106B;DEFB107A;DEFB107B;DEFB4B;SPAG11B;ZNF705G
CNVR3771.6	8p23.1	8	7330051	7342809	12758	deletion	4	1.8%/14.9%/31.9%/51.3%	3065	0.0256067	0.0144997	+...	0.0773927	exonic	DEFB105A;DEFB105B;DEFB106A;DEFB106B;DEFB107A;DEFB107B
CNVR3772.10	8p23.1	8	7669762	7904302	234540	insertion	3	1.4%/10.4%/88.2%	3005	0.0136533	0.0329499	+...	0.678608	exonic	DEFB103A;DEFB103B;DEFB104A;DEFB104B;DEFB105A;DEFB105B;DEFB106A;DEFB106B;DEFB107A;DEFB107B;DEFB4A;SPAG11A;SPAG11B;USP17L3;USP17L8;ZNF705B
CNVR3772.13	8p23.1	8	7722569	7862391	139822	deletion	3	1.5%/11.2%/87.3%	3055	0.0119377	0.0304816	+...	0.695327	exonic	DEFB103A;DEFB103B;DEFB104A;DEFB104B;DEFB106A;DEFB106B;DEFB4A;SPAG11A;SPAG11B;ZNF705B
CNVR3772.4	8p23.1	8	7562393	7931319	368926	multiallelic	3	1.6%/10.4%/88.0%	2984	0.00661912	0.0311081	+...	0.8315	exonic	DEFB103A;DEFB103B;DEFB104A;DEFB104B;DEFB105A;DEFB105B;DEFB106A;DEFB106B;DEFB107A;DEFB107B;DEFB4A;SPAG11A;SPAG11B;USP17L3;USP17L8;ZNF705B
CNVR3773.1	8p23.1	8	8323769	8328247	4478	deletion	2	5.5%/94.5%	5520	0.0252856	0.0330198	+-..	0.443812	intergenic	SGK223(dist=47102);CLDN23(dist=268829)
CNVR3775.1	8p23.1	8	8620532	8626781	6249	insertion	3	0.8%/38.2%/61.0%	3072	0.00976093	0.0218871	+...	0.655621	intergenic	CLDN23(dist=21505);MFHAS1(dist=52628)
CNVR3777.1	8p23.1	8	9535218	9538345	3127	deletion	3	0.8%/20.4%/78.8%	3056	-0.0423518	0.0227419	-...	0.0625635	intronic	TNKS
CNVR378.1	1q23.1	1	157279390	157286455	7065	multiallelic	2	9.2%/90.8%	3037	0.0153434	0.0388339	+...	0.692765	exonic	IFI16
CNVR3785.1	8p23.1	8	12023118	12035489	12371	insertion	4	3.1%/17.7%/33.5%/45.7%	3051	0.0119515	0.0109361	+...	0.274461	exonic	USP17L2;USP17L7
CNVR3785.2	8p23.1	8	12023023	12072426	49403	multiallelic	5	3.1%/13.4%/11.3%/33.3%/38.9%	2969	0.0100286	0.0091436	+...	0.272736	exonic	USP17L2;USP17L7
CNVR3785.5	8p23.1	8	11983401	12099266	115865	insertion	4	3.1%/8.8%/14.9%/73.2%	2949	0.0114318	0.012981	+...	0.378502	exonic	FAM86B1;USP17L2;USP17L7;ZNF705D
CNVR3785.6	8p23.1	8	12018353	12054729	36376	insertion	5	3.1%/9.1%/16.0%/30.4%/41.5%	3026	0.0105112	0.00936861	+...	0.261878	exonic	USP17L2;USP17L7
CNVR3785.7	8p23.1	8	12052176	12074231	22055	deletion	2	1.1%/98.9%	3017	-0.0623425	0.0888912	-...	0.483094	ncRNA_exonic	FAM90A2P
CNVR3786.1	8p23.1	8	12275769	12284550	8781	insertion	4	5.7%/26.3%/38.8%/29.2%	2752	-0.00487413	0.013619	-...	0.720425	ncRNA_exonic	LOC649352
[truncated: 1,216 more rows]

## Sheet: RATIO FEV1_FVC
												direction: BHS, B58C, SHIP, ALSPAC
[truncated: 1,963 more rows]
